# Supplementary material for: Bacillamide D produced by Bacillus cereus from the mouse intestinal bacterial collection (miBC) is a potent cytotoxin in vitro
Source: Commun Biol. 2024 May 28;7:655. doi: 10.1038/s42003-024-06208-3 (PMC11133360; doi:10.1038/s42003-024-06208-3)
Supplement: Supplementary file 4 — Supplementary Data 1 [file 42003_2024_6208_MOESM4_ESM.xlsx]

## Sheet: TableS1_bcereus_genomes
proGenomes2 Accession	Bacillamide BGC	GTDB-Tk Taxonomy	Completeness	Contamination	# contigs (>= 0 bp)	# contigs (>= 1000 bp)	# contigs (>= 5000 bp)	# contigs (>= 10000 bp)	# contigs (>= 25000 bp)	# contigs (>= 50000 bp)	Total length (>= 0 bp)	Total length (>= 1000 bp)	Total length (>= 5000 bp)	Total length (>= 10000 bp)	Total length (>= 25000 bp)	Total length (>= 50000 bp)	# contigs	Largest contig	Total length	GC (%)	N50	N75	L50	L75	# N's per 100 kbp
1392.SAMN03165130	Present	d__Bacteria;p__Firmicutes;c__Bacilli;o__Bacillales;f__Bacillaceae_G;g__Bacillus_A;s__Bacillus_A anthracis	99.23	0.15	53	42	33	31	25	18	5443959	5436625	5417528	5403801	5298203	5036525	53	1160351	5443959	35.1	898741	151306	3	8	16.2
180882.SAMN05934495	Present	d__Bacteria;p__Firmicutes;c__Bacilli;o__Bacillales;f__Bacillaceae_G;g__Bacillus_A;s__Bacillus_A anthracis	99.23	1.23	91	85	74	64	45	32	6647558	6643094	6613752	6544949	6253976	5796004	91	1061401	6647558	34.72	225803	103088	9	19	0.06
180895.SAMN05934527	Present	d__Bacteria;p__Firmicutes;c__Bacilli;o__Bacillales;f__Bacillaceae_G;g__Bacillus_A;s__Bacillus_A thuringiensis_S	99.34	0.2	128	117	84	71	46	32	6204798	6197833	6110209	6018422	5649519	5165692	128	625669	6204798	34.91	190842	64122	10	24	0.03
1866310.SAMN05231545	Absent	d__Bacteria;p__Firmicutes;c__Bacilli;o__Bacillales;f__Bacillaceae_G;g__Bacillus_A;s__Bacillus_A wiedmannii	99.34	0.01	107	71	59	53	43	33	5531431	5519600	5488775	5442138	5264065	4915034	107	644673	5531431	35.09	183398	90046	11	23	0
1396.SAMN03800031	Absent	d__Bacteria;p__Firmicutes;c__Bacilli;o__Bacillales;f__Bacillaceae_G;g__Bacillus_A;s__Bacillus_A paranthracis	98.3	0.28	132	107	92	85	61	36	5338258	5327633	5284430	5234413	4821464	3945062	132	607678	5338258	35.3	89925	48649	17	38	0
180876.SAMN05934537	Absent	d__Bacteria;p__Firmicutes;c__Bacilli;o__Bacillales;f__Bacillaceae_G;g__Bacillus_A;s__Bacillus_A bombysepticus	98.92	0.87	219	211	170	131	76	37	6270096	6263807	6124407	5858403	4909713	3544470	219	378546	6270096	35.03	56066	28889	30	69	0.1
1392.SAMN03165112	Present	d__Bacteria;p__Firmicutes;c__Bacilli;o__Bacillales;f__Bacillaceae_G;g__Bacillus_A;s__Bacillus_A anthracis	99.23	0.15	33	28	22	22	19	13	5435540	5431783	5419059	5419059	5372098	5122270	33	1767210	5435540	35.1	1013593	239390	2	5	47.93
1866313.SAMN05231551	Present	d__Bacteria;p__Firmicutes;c__Bacilli;o__Bacillales;f__Bacillaceae_G;g__Bacillus_A;s__Bacillus_A albus	99.23	0.42	142	99	90	77	55	44	5806239	5789534	5768681	5669032	5306627	4954952	142	449285	5806239	34.95	105885	64585	17	34	0
52024.SAMN05934556	Absent	d__Bacteria;p__Firmicutes;c__Bacilli;o__Bacillales;f__Bacillaceae_G;g__Bacillus_A;s__Bacillus_A bombysepticus	98.92	0.87	199	197	167	132	78	39	6336696	6335622	6228832	5983558	5095517	3686579	199	379898	6336696	35.18	58722	29550	30	66	0
1213182.SAMN02469407	Present	d__Bacteria;p__Firmicutes;c__Bacilli;o__Bacillales;f__Bacillaceae_G;g__Bacillus_A;s__Bacillus_A anthracis	98.94	0.15	45	43	38	36	26	20	5160727	5159452	5146452	5132490	4988950	4778261	45	1016410	5160727	35.21	478008	126133	4	10	0
1428.SAMN03010438	Present	d__Bacteria;p__Firmicutes;c__Bacilli;o__Bacillales;f__Bacillaceae_G;g__Bacillus_A;s__Bacillus_A anthracis	98.77	0	1	1	1	1	1	1	5232696	5232696	5232696	5232696	5232696	5232696	1	5232696	5232696	35.47	5232696	5232696	1	1	0
1392.SAMN03201418	Absent	d__Bacteria;p__Firmicutes;c__Bacilli;o__Bacillales;f__Bacillaceae_G;g__Bacillus_A;s__Bacillus_A anthracis	99.23	0.22	1	1	1	1	1	1	5227467	5227467	5227467	5227467	5227467	5227467	1	5227467	5227467	35.38	5227467	5227467	1	1	0
1396.SAMN03800022	Present	d__Bacteria;p__Firmicutes;c__Bacilli;o__Bacillales;f__Bacillaceae_G;g__Bacillus_A;s__Bacillus_A mycoides	98.68	0.97	159	120	93	82	58	34	5648355	5631453	5565548	5496999	5099017	4201991	159	556533	5648355	35.27	91692	49756	14	35	0
1053211.SAMN02596843	Present	d__Bacteria;p__Firmicutes;c__Bacilli;o__Bacillales;f__Bacillaceae_G;g__Bacillus_A;s__Bacillus_A thuringiensis_S	99.34	0	16	16	12	10	7	6	6544164	6544164	6534401	6520249	6470242	6433325	16	5676724	6544164	34.82	5676724	5676724	1	1	2058.31
1392.SAMN03010429	Present	d__Bacteria;p__Firmicutes;c__Bacilli;o__Bacillales;f__Bacillaceae_G;g__Bacillus_A;s__Bacillus_A anthracis	99.23	0.15	1	1	1	1	1	1	5222171	5222171	5222171	5222171	5222171	5222171	1	5222171	5222171	35.38	5222171	5222171	1	1	0
180885.SAMN05934492	Absent	d__Bacteria;p__Firmicutes;c__Bacilli;o__Bacillales;f__Bacillaceae_G;g__Bacillus_A;s__Bacillus_A toyonensis	99.34	0.99	152	142	101	71	44	30	6316675	6309731	6190387	5976836	5530983	4974760	152	1057237	6316675	35.07	145173	59141	10	26	1.99
1053202.SAMN02596834	Present	d__Bacteria;p__Firmicutes;c__Bacilli;o__Bacillales;f__Bacillaceae_G;g__Bacillus_A;s__Bacillus_A toyonensis	99.34	0.54	11	11	9	9	8	8	5717029	5717029	5713870	5713870	5689390	5689390	11	4008403	5717029	35.12	4008403	631220	1	2	627.86
315730.SAMN00623031	Absent	d__Bacteria;p__Firmicutes;c__Bacilli;o__Bacillales;f__Bacillaceae_G;g__Bacillus_A;s__Bacillus_A mycoides	99.01	0.21	1	1	1	1	1	1	5262775	5262775	5262775	5262775	5262775	5262775	1	5262775	5262775	35.56	5262775	5262775	1	1	0
1053220.SAMN02596852	Absent	d__Bacteria;p__Firmicutes;c__Bacilli;o__Bacillales;f__Bacillaceae_G;g__Bacillus_A;s__Bacillus_A thuringiensis_S	99.27	0.03	9	9	7	7	5	5	6066700	6066700	6060828	6060828	6033985	6033985	9	4858796	6066700	34.93	4858796	4858796	1	1	1411.72
1565146.SAMN03145045	Absent	d__Bacteria;p__Firmicutes;c__Bacilli;o__Bacillales;f__Bacillaceae_G;g__Bacillus_A;s__Bacillus_A paranthracis	98.92	0.66	69	58	40	36	26	22	5479367	5473339	5427860	5393355	5244750	5070221	69	1227582	5479367	35.25	317317	146033	5	12	0
180857.SAMN05934538	Absent	d__Bacteria;p__Firmicutes;c__Bacilli;o__Bacillales;f__Bacillaceae_G;g__Bacillus_A;s__Bacillus_A tropicus	98.87	2.22	79	76	64	50	32	24	5865291	5864312	5828728	5725349	5494076	5220114	79	686225	5865291	35.23	352880	125800	6	14	38.22
1392.SAMN03165121	Present	d__Bacteria;p__Firmicutes;c__Bacilli;o__Bacillales;f__Bacillaceae_G;g__Bacillus_A;s__Bacillus_A anthracis	98.92	0.15	45	39	29	24	17	11	5450315	5446027	5428476	5391267	5284304	5052020	45	1432568	5450315	35.1	1350671	239417	2	4	54.62
1428.SAMN03703411	Present	d__Bacteria;p__Firmicutes;c__Bacilli;o__Bacillales;f__Bacillaceae_G;g__Bacillus_A;s__Bacillus_A bombysepticus	99.23	0.8	166	162	128	94	60	36	6718532	6715836	6616598	6363966	5772860	4967077	166	404370	6718532	34.75	109024	47381	17	38	0.79
1405.SAMN06706669	Absent	d__Bacteria;p__Firmicutes;c__Bacilli;o__Bacillales;f__Bacillaceae_G;g__Bacillus_A;s__Bacillus_A mycoides	98.35	0.19	1	1	1	1	1	1	5597907	5597907	5597907	5597907	5597907	5597907	1	5597907	5597907	35.57	5597907	5597907	1	1	0
1392.SAMN03757454	Absent	d__Bacteria;p__Firmicutes;c__Bacilli;o__Bacillales;f__Bacillaceae_G;g__Bacillus_A;s__Bacillus_A anthracis	99.23	0.15	36	24	21	18	16	13	5460829	5453632	5447744	5427745	5396467	5267273	36	1686950	5460829	35.11	1162096	288926	2	5	0
132264.SAMN05934551	Absent	d__Bacteria;p__Firmicutes;c__Bacilli;o__Bacillales;f__Bacillaceae_G;g__Bacillus_A;s__Bacillus_A cereus	99.02	0.15	50	47	40	35	29	23	5694246	5692060	5672216	5635658	5539470	5284388	50	1118154	5694246	35.07	372463	133310	5	13	0
1396.SAMN04046539	Present	d__Bacteria;p__Firmicutes;c__Bacilli;o__Bacillales;f__Bacillaceae_G;g__Bacillus_A;s__Bacillus_A cereus	99.23	0	61	47	38	36	30	24	5213247	5205752	5185017	5171257	5060211	4857584	61	721185	5213247	35.05	248539	143631	7	14	17.84
1433.SAMN05934567	Present	d__Bacteria;p__Firmicutes;c__Bacilli;o__Bacillales;f__Bacillaceae_G;g__Bacillus_A;s__Bacillus_A bombysepticus	98.92	0.31	277	263	195	149	83	42	7214290	7206066	6987191	6665971	5550890	4005286	277	220427	7214290	34.8	57356	28940	35	79	0.04
1396.SAMN03267265	Absent	d__Bacteria;p__Firmicutes;c__Bacilli;o__Bacillales;f__Bacillaceae_G;g__Bacillus_A;s__Bacillus_A wiedmannii	99.17	0	41	35	28	26	20	16	5749457	5745938	5727516	5709462	5608986	5464842	41	1522403	5749457	35.06	463950	291125	4	7	77.21
1392.SAMN04075685	Present	d__Bacteria;p__Firmicutes;c__Bacilli;o__Bacillales;f__Bacillaceae_G;g__Bacillus_A;s__Bacillus_A anthracis	99.23	0.15	1	1	1	1	1	1	5227090	5227090	5227090	5227090	5227090	5227090	1	5227090	5227090	35.38	5227090	5227090	1	1	0
1588630.SAMN03273299	Absent	d__Bacteria;p__Firmicutes;c__Bacilli;o__Bacillales;f__Bacillaceae_G;g__Bacillus_A;s__Bacillus_A thuringiensis	95.05	2.02	261	188	136	106	68	38	6025621	5994033	5861798	5630524	5009164	3870298	261	251551	6025621	34.86	74519	40217	24	53	0
1396.SAMN05415286	Present	d__Bacteria;p__Firmicutes;c__Bacilli;o__Bacillales;f__Bacillaceae_G;g__Bacillus_A;s__Bacillus_A thuringiensis_K	99.17	0.82	123	119	107	95	67	45	5637962	5635674	5608651	5515874	5060724	4279078	123	346889	5637962	34.83	78492	51415	23	44	0
1396.SAMN05230498	Absent	d__Bacteria;p__Firmicutes;c__Bacilli;o__Bacillales;f__Bacillaceae_G;g__Bacillus_A;s__Bacillus_A cereus	98.86	0.62	100	73	62	57	47	35	5605775	5595236	5566516	5531980	5362162	4910586	100	403199	5605775	34.88	152462	80803	12	25	0
1433.SAMN05934549	Present	d__Bacteria;p__Firmicutes;c__Bacilli;o__Bacillales;f__Bacillaceae_G;g__Bacillus_A;s__Bacillus_A bombysepticus	98.92	0.8	183	161	137	106	70	39	6707290	6699485	6633623	6411524	5767306	4737039	183	395661	6707290	34.75	92738	37618	20	46	0.75
527021.SAMN00727629	Present	d__Bacteria;p__Firmicutes;c__Bacilli;o__Bacillales;f__Bacillaceae_G;g__Bacillus_A;s__Bacillus_A thuringiensis	97.91	1.75	1	1	1	1	1	1	6026843	6026843	6026843	6026843	6026843	6026843	1	6026843	6026843	34.84	6026843	6026843	1	1	310.96
1396.SAMN03325936	Present	d__Bacteria;p__Firmicutes;c__Bacilli;o__Bacillales;f__Bacillaceae_G;g__Bacillus_A;s__Bacillus_A cereus	98.92	0.24	61	61	55	48	36	32	6069941	6069941	6051521	5997862	5794543	5668610	61	453260	6069941	34.91	189988	132551	9	19	9.32
1396.SAMN03457174	Present	d__Bacteria;p__Firmicutes;c__Bacilli;o__Bacillales;f__Bacillaceae_G;g__Bacillus_A;s__Bacillus_A thuringiensis	99.34	0	1	1	1	1	1	1	5506876	5506876	5506876	5506876	5506876	5506876	1	5506876	5506876	35.23	5506876	5506876	1	1	0
1053237.SAMN02596869	Present	d__Bacteria;p__Firmicutes;c__Bacilli;o__Bacillales;f__Bacillaceae_G;g__Bacillus_A;s__Bacillus_A toyonensis	99.17	0.38	9	9	8	7	5	5	5742916	5742916	5740101	5731753	5709069	5709069	9	4649879	5742916	35.16	4649879	4649879	1	1	1032.28
1396.SAMN05442529	Present	d__Bacteria;p__Firmicutes;c__Bacilli;o__Bacillales;f__Bacillaceae_G;g__Bacillus_A;s__Bacillus_A anthracis	99.23	0.31	2	2	2	2	2	2	5320679	5320679	5320679	5320679	5320679	5320679	2	5229506	5320679	35.39	5229506	5229506	1	1	0
1396.SAMN05901943	Absent	d__Bacteria;p__Firmicutes;c__Bacilli;o__Bacillales;f__Bacillaceae_G;g__Bacillus_A;s__Bacillus_A paranthracis	99.23	0.62	135	125	103	89	62	37	5481398	5474904	5425243	5330269	4858661	3904572	135	243320	5481398	35.15	79214	47849	19	42	7.44
1761753.SAMN04488156	Absent	d__Bacteria;p__Firmicutes;c__Bacilli;o__Bacillales;f__Bacillaceae_G;g__Bacillus_A;s__Bacillus_A cereus_AW	99.43	1.15	67	67	55	39	30	21	5254040	5254040	5225909	5112952	4958991	4649009	67	1221397	5254040	35.31	312776	117605	4	12	23.91
1396.SAMN06270745	Absent	d__Bacteria;p__Firmicutes;c__Bacilli;o__Bacillales;f__Bacillaceae_G;g__Bacillus_A;s__Bacillus_A tropicus	99.23	0.1	67	67	54	47	40	35	5524282	5524282	5496348	5442021	5324550	5159336	67	428345	5524282	35	166822	95555	11	22	0
1396.SAMN03325927	Absent	d__Bacteria;p__Firmicutes;c__Bacilli;o__Bacillales;f__Bacillaceae_G;g__Bacillus_A;s__Bacillus_A paranthracis	98.92	0	48	47	41	38	33	24	5477362	5476527	5461921	5442223	5373073	5028271	48	808865	5477362	35.28	259768	153091	6	13	1.92
1428.SAMN04635980	Present	d__Bacteria;p__Firmicutes;c__Bacilli;o__Bacillales;f__Bacillaceae_G;g__Bacillus_A;s__Bacillus_A cereus	99.17	0.01	30	27	19	17	15	13	5359363	5357332	5339451	5326202	5295196	5198694	30	1211163	5359363	35.06	773380	522501	3	5	0
1348059.SAMN02469357	Absent	d__Bacteria;p__Firmicutes;c__Bacilli;o__Bacillales;f__Bacillaceae_G;g__Bacillus_A;s__Bacillus_A paranthracis	99.23	0.07	5	4	3	3	3	3	5148604	5148023	5145727	5145727	5145727	5145727	5	4035842	5148604	35.31	4035842	4035842	1	1	1037.06
1392.SAMN04075676	Present	d__Bacteria;p__Firmicutes;c__Bacilli;o__Bacillales;f__Bacillaceae_G;g__Bacillus_A;s__Bacillus_A anthracis	99.23	0.15	1	1	1	1	1	1	5228656	5228656	5228656	5228656	5228656	5228656	1	5228656	5228656	35.38	5228656	5228656	1	1	0
1392.SAMEA3720267	Absent	d__Bacteria;p__Firmicutes;c__Bacilli;o__Bacillales;f__Bacillaceae_G;g__Bacillus_A;s__Bacillus_A anthracis	96.91	0.15	62	60	57	50	40	28	5241747	5241004	5232962	5183347	5013166	4553845	62	575026	5241747	35.16	179227	85320	8	19	1.16
857402.SAMN05231544	Absent	d__Bacteria;p__Firmicutes;c__Bacilli;o__Bacillales;f__Bacillaceae_G;g__Bacillus_A;s__Bacillus_A mobilis	99.34	1.21	152	102	81	73	60	36	5660141	5642928	5585411	5526425	5294524	4531240	152	621018	5660141	35.3	100856	63551	13	32	0
1396.SAMN05608066	Present	d__Bacteria;p__Firmicutes;c__Bacilli;o__Bacillales;f__Bacillaceae_G;g__Bacillus_A;s__Bacillus_A bombysepticus	99.18	0	37	35	27	24	22	18	5619030	5617541	5594834	5572791	5542101	5383640	37	1461154	5619030	34.91	914476	187233	3	7	12.81
1053246.SAMN02596878	Present	d__Bacteria;p__Firmicutes;c__Bacilli;o__Bacillales;f__Bacillaceae_G;g__Bacillus_A;s__Bacillus_A mycoides	99.34	0.2	11	11	10	8	6	6	6008443	6008443	6006661	5988897	5967413	5967413	11	4575687	6008443	35.12	4575687	4575687	1	1	1038.37
86662.SAMN04819583	Present	d__Bacteria;p__Firmicutes;c__Bacilli;o__Bacillales;f__Bacillaceae_G;g__Bacillus_A;s__Bacillus_A cereus_U	98.68	0.83	118	103	75	58	29	22	5631989	5621631	5555666	5429741	4954819	4684507	118	1050767	5631989	35.22	209669	89335	6	16	0
180861.SAMN05934500	Present	d__Bacteria;p__Firmicutes;c__Bacilli;o__Bacillales;f__Bacillaceae_G;g__Bacillus_A;s__Bacillus_A thuringiensis_S	99.27	0.78	98	89	72	56	39	25	6293406	6288669	6247927	6133891	5871769	5362107	98	621941	6293406	34.79	291932	119365	8	17	0.02
1396.SAMN03392518	Absent	d__Bacteria;p__Firmicutes;c__Bacilli;o__Bacillales;f__Bacillaceae_G;g__Bacillus_A;s__Bacillus_A cereus	98.46	0.31	90	75	63	59	47	36	5150922	5144153	5118287	5090433	4879341	4473694	90	295076	5150922	35.15	131054	69011	12	26	0
1396.SAMN03085852	Present	d__Bacteria;p__Firmicutes;c__Bacilli;o__Bacillales;f__Bacillaceae_G;g__Bacillus_A;s__Bacillus_A anthracis	98.92	0	1	1	1	1	1	1	5270991	5270991	5270991	5270991	5270991	5270991	1	5270991	5270991	35.45	5270991	5270991	1	1	0
1396.SAMN03198037	Present	d__Bacteria;p__Firmicutes;c__Bacilli;o__Bacillales;f__Bacillaceae_G;g__Bacillus_A;s__Bacillus_A cereus	99.17	0.06	132	121	96	82	56	30	5351080	5347419	5281343	5179108	4702557	3735279	132	283253	5351080	35.12	113960	43406	15	37	20.8
1396.SAMN04046449	Absent	d__Bacteria;p__Firmicutes;c__Bacilli;o__Bacillales;f__Bacillaceae_G;g__Bacillus_A;s__Bacillus_A mobilis	99.34	4.38	142	127	99	90	61	43	6432609	6424148	6349140	6281758	5801872	5159172	142	368015	6432609	35.19	100865	63206	17	38	10.17
1396.SAMN03325945	Absent	d__Bacteria;p__Firmicutes;c__Bacilli;o__Bacillales;f__Bacillaceae_G;g__Bacillus_A;s__Bacillus_A thuringiensis	99.34	0.17	78	76	75	68	48	35	5791233	5789886	5785153	5734266	5353869	4894306	78	438000	5791233	35.09	136264	63203	11	26	68.74
180886.SAMN05934499	Absent	d__Bacteria;p__Firmicutes;c__Bacilli;o__Bacillales;f__Bacillaceae_G;g__Bacillus_A;s__Bacillus_A toyonensis	99.34	0.34	103	93	73	57	41	35	6052059	6047415	5992207	5871492	5589277	5383288	103	633527	6052059	35.07	190974	83037	9	22	2.54
1890302.SAMN04909724	Absent	d__Bacteria;p__Firmicutes;c__Bacilli;o__Bacillales;f__Bacillaceae_G;g__Bacillus_A;s__Bacillus_A wiedmannii	99.34	0.18	72	49	40	38	33	24	5616099	5606359	5587508	5570233	5490048	5139306	72	826622	5616099	35.1	247812	130955	7	14	0
1245029.SAMN02470598	Absent	d__Bacteria;p__Firmicutes;c__Bacilli;o__Bacillales;f__Bacillaceae_G;g__Bacillus_A;s__Bacillus_A anthracis	97.99	0.15	21	20	20	17	14	10	5402230	5401761	5401761	5376740	5325599	5138910	21	1769825	5402230	35.12	1198247	307061	2	4	0
1442.SAMN05934550	Absent	d__Bacteria;p__Firmicutes;c__Bacilli;o__Bacillales;f__Bacillaceae_G;g__Bacillus_A;s__Bacillus_A bombysepticus	98.92	0.31	272	260	193	132	65	37	6819280	6812171	6631587	6196588	5031730	4007637	272	224543	6819280	34.77	66433	24412	27	69	0.04
1392.SAMN06270273	Absent	d__Bacteria;p__Firmicutes;c__Bacilli;o__Bacillales;f__Bacillaceae_G;g__Bacillus_A;s__Bacillus_A anthracis	98.53	0.58	202	189	148	112	50	18	5219352	5211410	5087834	4824499	3883835	2718539	202	388626	5219352	35.38	57952	24056	17	52	0
288681.SAMN02598269	Absent	d__Bacteria;p__Firmicutes;c__Bacilli;o__Bacillales;f__Bacillaceae_G;g__Bacillus_A;s__Bacillus_A anthracis	99.23	0.06	1	1	1	1	1	1	5300915	5300915	5300915	5300915	5300915	5300915	1	5300915	5300915	35.35	5300915	5300915	1	1	0
1324966.SAMN02471346	Present	d__Bacteria;p__Firmicutes;c__Bacilli;o__Bacillales;f__Bacillaceae_G;g__Bacillus_A;s__Bacillus_A thuringiensis	99.01	1.75	143	127	97	72	39	24	7089686	7077343	7005244	6812951	6248128	5721395	143	892437	7089686	34.48	255947	88384	7	18	335.6
1392.SAMN05003865	Absent	d__Bacteria;p__Firmicutes;c__Bacilli;o__Bacillales;f__Bacillaceae_G;g__Bacillus_A;s__Bacillus_A anthracis	99.23	0.15	1	1	1	1	1	1	5227292	5227292	5227292	5227292	5227292	5227292	1	5227292	5227292	35.38	5227292	5227292	1	1	1.53
1806216.SAMN05773345	Present	d__Bacteria;p__Firmicutes;c__Bacilli;o__Bacillales;f__Bacillaceae_G;g__Bacillus_A;s__Bacillus_A bombysepticus	99.18	0.22	33	22	16	14	12	11	5297604	5293952	5282848	5269240	5237773	5189162	33	1858212	5297604	35.05	1097374	369308	2	5	0
1053215.SAMN02596847	Absent	d__Bacteria;p__Firmicutes;c__Bacilli;o__Bacillales;f__Bacillaceae_G;g__Bacillus_A;s__Bacillus_A bombysepticus	98.92	0.62	51	51	42	38	31	23	6746442	6746442	6717029	6685302	6558773	6238430	51	1238373	6746442	34.78	354680	169606	5	11	1481.23
1428.SAMN05231664	Present	d__Bacteria;p__Firmicutes;c__Bacilli;o__Bacillales;f__Bacillaceae_G;g__Bacillus_A;s__Bacillus_A thuringiensis	99.23	0.95	100	74	63	59	51	39	5814538	5804379	5779539	5749941	5617364	5160457	100	329201	5814538	34.82	137404	82903	15	28	0
29337.SAMN05934562	Absent	d__Bacteria;p__Firmicutes;c__Bacilli;o__Bacillales;f__Bacillaceae_G;g__Bacillus_A;s__Bacillus_A thuringiensis_N	99.01	0.77	53	40	25	24	20	17	5319625	5312106	5280730	5272721	5213094	5091150	53	1163707	5319625	35.24	433400	207747	4	9	0
1396.SAMN05608040	Present	d__Bacteria;p__Firmicutes;c__Bacilli;o__Bacillales;f__Bacillaceae_G;g__Bacillus_A;s__Bacillus_A cereus	99.17	0	64	60	53	50	44	33	5248827	5246083	5226361	5203874	5087423	4690029	64	429806	5248827	35.06	168159	84168	12	22	1.92
1053188.SAMN02596820	Present	d__Bacteria;p__Firmicutes;c__Bacilli;o__Bacillales;f__Bacillaceae_G;g__Bacillus_A;s__Bacillus_A toyonensis	99.34	0.4	6	6	6	4	4	4	5884793	5884793	5884793	5869650	5869650	5869650	6	4621585	5884793	35.06	4621585	4621585	1	1	1110.68
1396.SAMN04046540	Absent	d__Bacteria;p__Firmicutes;c__Bacilli;o__Bacillales;f__Bacillaceae_G;g__Bacillus_A;s__Bacillus_A cereus	99.07	0	78	70	54	48	40	32	5662632	5657807	5625974	5584040	5441348	5120263	78	719202	5662632	35.06	180184	91511	8	20	10.21
1396.SAMN05415710	Absent	d__Bacteria;p__Firmicutes;c__Bacilli;o__Bacillales;f__Bacillaceae_G;g__Bacillus_A;s__Bacillus_A paranthracis	97.99	0.75	60	51	41	37	27	19	5278648	5272780	5249302	5223031	5054983	4717094	60	671363	5278648	35.32	288007	153635	6	12	10.76
1053233.SAMN02596865	Present	d__Bacteria;p__Firmicutes;c__Bacilli;o__Bacillales;f__Bacillaceae_G;g__Bacillus_A;s__Bacillus_A bombysepticus	99.23	2.09	23	23	21	16	15	12	6786906	6786906	6781313	6749778	6738566	6605985	23	2530442	6786906	34.97	1128634	459999	2	5	2717.56
405533.SAMN02436322	Absent	d__Bacteria;p__Firmicutes;c__Bacilli;o__Bacillales;f__Bacillaceae_G;g__Bacillus_A;s__Bacillus_A bombysepticus	99.21	0.62	34	34	25	19	15	15	5327974	5327974	5303132	5258857	5187102	5187102	34	1131316	5327974	35.18	554099	368193	4	7	0.15
1396.SAMN06242081	Absent	d__Bacteria;p__Firmicutes;c__Bacilli;o__Bacillales;f__Bacillaceae_G;g__Bacillus_A;s__Bacillus_A mycoides	99.01	0.29	174	127	95	78	57	33	6248992	6227736	6151427	6026838	5666896	4745714	174	540220	6248992	35.09	120658	53348	13	32	0
1053224.SAMN02596856	Present	d__Bacteria;p__Firmicutes;c__Bacilli;o__Bacillales;f__Bacillaceae_G;g__Bacillus_A;s__Bacillus_A mycoides	99.34	1.69	14	14	14	14	13	11	6097836	6097836	6097836	6097836	6087569	6023327	14	1635489	6097836	35.13	702893	618634	3	5	1632.05
1396.SAMN03092702	Present	d__Bacteria;p__Firmicutes;c__Bacilli;o__Bacillales;f__Bacillaceae_G;g__Bacillus_A;s__Bacillus_A anthracis	98.92	0	1	1	1	1	1	1	5271178	5271178	5271178	5271178	5271178	5271178	1	5271178	5271178	35.45	5271178	5271178	1	1	0
930170.SAMN02603317	Absent	d__Bacteria;p__Firmicutes;c__Bacilli;o__Bacillales;f__Bacillaceae_G;g__Bacillus_A;s__Bacillus_A paranthracis	99.23	0.31	1	1	1	1	1	1	5355490	5355490	5355490	5355490	5355490	5355490	1	5355490	5355490	35.54	5355490	5355490	1	1	0.11
1053242.SAMN02596874	Present	d__Bacteria;p__Firmicutes;c__Bacilli;o__Bacillales;f__Bacillaceae_G;g__Bacillus_A;s__Bacillus_A cereus	99.23	0.3	47	47	40	39	28	22	6332031	6332031	6313048	6307545	6125417	5904610	47	1385015	6332031	35.12	588484	206324	4	9	793.16
1396.SAMN04046441	Present	d__Bacteria;p__Firmicutes;c__Bacilli;o__Bacillales;f__Bacillaceae_G;g__Bacillus_A;s__Bacillus_A thuringiensis_N	98.84	0.14	84	72	61	58	46	37	5717535	5711482	5686547	5665874	5498045	5195360	84	436200	5717535	35.01	144471	93380	13	24	11.04
1053179.SAMN02596811	Absent	d__Bacteria;p__Firmicutes;c__Bacilli;o__Bacillales;f__Bacillaceae_G;g__Bacillus_A;s__Bacillus_A cereus_K	96.86	0.83	8	8	7	7	6	5	5188937	5188937	5185169	5185169	5170238	5121334	8	4538068	5188937	35.31	4538068	4538068	1	1	1535.94
1428.SAMN03025782	Absent	d__Bacteria;p__Firmicutes;c__Bacilli;o__Bacillales;f__Bacillaceae_G;g__Bacillus_A;s__Bacillus_A paranthracis	99.23	0.15	81	81	63	57	46	34	5564990	5564990	5523331	5483608	5304334	4909258	81	377776	5564990	35.16	177351	89960	10	22	0
1441.SAMN03218549	Absent	d__Bacteria;p__Firmicutes;c__Bacilli;o__Bacillales;f__Bacillaceae_G;g__Bacillus_A;s__Bacillus_A thuringiensis_S	99.64	0.28	8	8	8	5	2	2	6916808	6916808	6916808	6890920	6842588	6842588	8	6767421	6916808	35.17	6767421	6767421	1	1	0.01
1392.SAMN03165129	Present	d__Bacteria;p__Firmicutes;c__Bacilli;o__Bacillales;f__Bacillaceae_G;g__Bacillus_A;s__Bacillus_A anthracis	99.23	0.15	54	45	34	32	26	16	5433205	5427153	5402860	5384395	5271742	4930459	54	1161597	5433205	35.08	514334	159910	4	8	31.07
1053206.SAMN02596838	Absent	d__Bacteria;p__Firmicutes;c__Bacilli;o__Bacillales;f__Bacillaceae_G;g__Bacillus_A;s__Bacillus_A sp018966865	98.17	0.84	8	8	8	7	6	6	5803300	5803300	5803300	5795287	5780234	5780234	8	4644122	5803300	35.24	4644122	4644122	1	1	719.14
1433.SAMN05990350	Present	d__Bacteria;p__Firmicutes;c__Bacilli;o__Bacillales;f__Bacillaceae_G;g__Bacillus_A;s__Bacillus_A bombysepticus	98.92	0.31	214	191	148	124	77	39	6438270	6427735	6315386	6140783	5350373	3890415	214	345296	6438270	34.72	67785	35325	28	61	52.84
1761762.SAMN04488578	Absent	d__Bacteria;p__Firmicutes;c__Bacilli;o__Bacillales;f__Bacillaceae_G;g__Bacillus_A;s__Bacillus_A cereus	99	0.38	49	49	41	34	26	19	5600875	5600875	5578012	5520595	5396215	5112216	49	770441	5600875	35.1	287874	209755	6	12	82.45
526973.SAMN00717290	Absent	d__Bacteria;p__Firmicutes;c__Bacilli;o__Bacillales;f__Bacillaceae_G;g__Bacillus_A;s__Bacillus_A paranthracis	99.07	0.02	1	1	1	1	1	1	5269725	5269725	5269725	5269725	5269725	5269725	1	5269725	5269725	35.34	5269725	5269725	1	1	457.71
1428.SAMN04819579	Present	d__Bacteria;p__Firmicutes;c__Bacilli;o__Bacillales;f__Bacillaceae_G;g__Bacillus_A;s__Bacillus_A toyonensis	99.34	0.25	91	77	59	54	41	33	5976407	5966989	5922101	5880554	5673384	5360227	91	856484	5976407	35	207002	81156	8	20	0
1297867.SAMEA2272292	Absent	d__Bacteria;p__Firmicutes;c__Bacilli;o__Bacillales;f__Bacillaceae_G;g__Bacillus_A;s__Bacillus_A anthracis	99.09	0.15	50	30	29	26	23	20	5172281	5166919	5165846	5143711	5097068	4987536	50	907001	5172281	35.21	322748	140024	5	10	2.07
132268.SAMN05934555	Present	d__Bacteria;p__Firmicutes;c__Bacilli;o__Bacillales;f__Bacillaceae_G;g__Bacillus_A;s__Bacillus_A thuringiensis_S	99.34	0.08	67	59	43	40	31	27	6036879	6031930	5991400	5970490	5827189	5655876	67	641766	6036879	34.82	282530	134243	7	15	5.5
526981.SAMN00727650	Present	d__Bacteria;p__Firmicutes;c__Bacilli;o__Bacillales;f__Bacillaceae_G;g__Bacillus_A;s__Bacillus_A toyonensis	98.95	0.49	1	1	1	1	1	1	5859854	5859854	5859854	5859854	5859854	5859854	1	5859854	5859854	34.93	5859854	5859854	1	1	292.82
180891.SAMN05934514	Absent	d__Bacteria;p__Firmicutes;c__Bacilli;o__Bacillales;f__Bacillaceae_G;g__Bacillus_A;s__Bacillus_A albus	99.23	0.37	33	30	25	24	20	16	5756156	5754965	5742090	5733485	5662343	5482109	33	945747	5756156	35.12	626980	207865	4	8	0.03
180874.SAMN05934513	Present	d__Bacteria;p__Firmicutes;c__Bacilli;o__Bacillales;f__Bacillaceae_G;g__Bacillus_A;s__Bacillus_A anthracis	98.77	0.11	42	35	29	24	20	18	5701900	5697572	5683475	5651029	5578275	5493473	42	961079	5701900	35.16	490829	207370	4	8	0
580165.SAMN03325929	Absent	d__Bacteria;p__Firmicutes;c__Bacilli;o__Bacillales;f__Bacillaceae_G;g__Bacillus_A;s__Bacillus_A cytotoxicus	98.85	0	36	35	31	30	23	22	4113902	4113347	4105869	4100354	3966632	3929370	36	1244508	4113902	35.74	318402	99134	4	10	6.03
180862.SAMN05934552	Present	d__Bacteria;p__Firmicutes;c__Bacilli;o__Bacillales;f__Bacillaceae_G;g__Bacillus_A;s__Bacillus_A thuringiensis_S	99.34	0.28	148	141	114	93	59	43	7120484	7116362	7036304	6883428	6378534	5795649	148	481500	7120484	34.72	139027	59533	16	35	0.72
743835.SAMN02641483	Present	d__Bacteria;p__Firmicutes;c__Bacilli;o__Bacillales;f__Bacillaceae_G;g__Bacillus_A;s__Bacillus_A anthracis	99.23	0.15	1	1	1	1	1	1	5228842	5228842	5228842	5228842	5228842	5228842	1	5228842	5228842	35.38	5228842	5228842	1	1	0
1392.SAMN03010430	Present	d__Bacteria;p__Firmicutes;c__Bacilli;o__Bacillales;f__Bacillaceae_G;g__Bacillus_A;s__Bacillus_A anthracis	99.23	0.15	1	1	1	1	1	1	5221627	5221627	5221627	5221627	5221627	5221627	1	5221627	5221627	35.37	5221627	5221627	1	1	0
1890302.SAMN03800026	Present	d__Bacteria;p__Firmicutes;c__Bacilli;o__Bacillales;f__Bacillaceae_G;g__Bacillus_A;s__Bacillus_A wiedmannii	99.34	0	104	63	50	44	35	29	5337981	5321243	5283752	5235390	5088317	4845323	104	583560	5337981	35.19	189870	103877	9	19	0
1396.SAMN03797526	Absent	d__Bacteria;p__Firmicutes;c__Bacilli;o__Bacillales;f__Bacillaceae_G;g__Bacillus_A;s__Bacillus_A paranthracis	98.77	0.6	266	166	108	82	53	30	5620250	5575998	5446912	5252879	4769520	3963008	266	526437	5620250	35.45	115558	40434	14	36	0
1396.SAMN05415699	Absent	d__Bacteria;p__Firmicutes;c__Bacilli;o__Bacillales;f__Bacillaceae_G;g__Bacillus_A;s__Bacillus_A bombysepticus	98.92	0.62	243	228	172	137	73	38	6443875	6432844	6275743	6033686	4939309	3707579	243	222656	6443875	34.69	60099	26922	30	69	16.45
347495.SAMN02603249	Absent	d__Bacteria;p__Firmicutes;c__Bacilli;o__Bacillales;f__Bacillaceae_G;g__Bacillus_A;s__Bacillus_A anthracis	98.35	0	1	1	1	1	1	1	5222906	5222906	5222906	5222906	5222906	5222906	1	5222906	5222906	35.37	5222906	5222906	1	1	0
1085379.SAMN02596883	Absent	d__Bacteria;p__Firmicutes;c__Bacilli;o__Bacillales;f__Bacillaceae_G;g__Bacillus_A;s__Bacillus_A pseudomycoides	99.43	1.29	41	41	32	24	17	15	5426930	5426930	5401791	5346736	5233823	5172793	41	1210406	5426930	35.58	609131	295098	3	6	544.34
44161.SAMN05934557	Absent	d__Bacteria;p__Firmicutes;c__Bacilli;o__Bacillales;f__Bacillaceae_G;g__Bacillus_A;s__Bacillus_A thuringiensis	99.27	0.38	204	194	147	109	65	41	5778580	5771714	5636569	5357850	4584780	3722634	204	216081	5778580	35.26	65799	30839	27	57	1.02
1866315.SAMN05231553	Absent	d__Bacteria;p__Firmicutes;c__Bacilli;o__Bacillales;f__Bacillaceae_G;g__Bacillus_A;s__Bacillus_A tropicus	98.92	1.14	108	85	73	62	49	35	5484095	5474555	5446519	5365101	5153756	4655305	108	541974	5484095	35.06	123582	70207	13	27	0
1392.SAMN03862112	Present	d__Bacteria;p__Firmicutes;c__Bacilli;o__Bacillales;f__Bacillaceae_G;g__Bacillus_A;s__Bacillus_A anthracis	99.23	0.15	28	23	20	17	15	13	5458030	5454731	5448733	5428658	5397353	5303801	28	1687296	5458030	35.11	1162204	325060	2	4	0
526997.SAMN00727646	Present	d__Bacteria;p__Firmicutes;c__Bacilli;o__Bacillales;f__Bacillaceae_G;g__Bacillus_A;s__Bacillus_A mycoides	99.32	0.02	1	1	1	1	1	1	5561906	5561906	5561906	5561906	5561906	5561906	1	5561906	5561906	35.21	5561906	5561906	1	1	360.13
1392.SAMN06161234	Present	d__Bacteria;p__Firmicutes;c__Bacilli;o__Bacillales;f__Bacillaceae_G;g__Bacillus_A;s__Bacillus_A anthracis	98.89	0.15	2	2	2	2	2	2	5386215	5386215	5386215	5386215	5386215	5386215	2	5209112	5386215	35.33	5209112	5209112	1	1	1.86
1392.SAMN05511254	Present	d__Bacteria;p__Firmicutes;c__Bacilli;o__Bacillales;f__Bacillaceae_G;g__Bacillus_A;s__Bacillus_A anthracis	99.23	0.15	77	38	35	32	29	22	5461970	5443979	5438691	5418725	5371582	5099890	77	868509	5461970	35.12	331558	159931	6	11	0
1396.SAMN03800017	Present	d__Bacteria;p__Firmicutes;c__Bacilli;o__Bacillales;f__Bacillaceae_G;g__Bacillus_A;s__Bacillus_A thuringiensis_S	99.27	0.9	216	171	104	84	56	33	6062607	6038321	5879143	5728525	5261023	4457678	216	854489	6062607	34.72	110343	48178	15	35	0
257985.SAMN05934508	Present	d__Bacteria;p__Firmicutes;c__Bacilli;o__Bacillales;f__Bacillaceae_G;g__Bacillus_A;s__Bacillus_A bombysepticus	99.23	0.8	166	162	128	94	60	36	6719392	6716696	6617458	6364826	5773720	4967077	166	404370	6719392	34.75	109024	47381	17	38	0.79
1217737.SAMN02603564	Present	d__Bacteria;p__Firmicutes;c__Bacilli;o__Bacillales;f__Bacillaceae_G;g__Bacillus_A;s__Bacillus_A thuringiensis_S	99.34	0.1	1	1	1	1	1	1	5495278	5495278	5495278	5495278	5495278	5495278	1	5495278	5495278	35.26	5495278	5495278	1	1	0
86662.SAMN06242084	Present	d__Bacteria;p__Firmicutes;c__Bacilli;o__Bacillales;f__Bacillaceae_G;g__Bacillus_A;s__Bacillus_A mycoides	99.01	0.89	186	135	98	77	46	30	6068254	6044162	5949151	5799238	5315102	4680911	186	728046	6068254	35.08	125578	58348	12	28	0
180850.SAMN03121810	Present	d__Bacteria;p__Firmicutes;c__Bacilli;o__Bacillales;f__Bacillaceae_G;g__Bacillus_A;s__Bacillus_A bombysepticus	99.18	0	1	1	1	1	1	1	5429688	5429688	5429688	5429688	5429688	5429688	1	5429688	5429688	35.28	5429688	5429688	1	1	0
1392.SAMN03075602	Present	d__Bacteria;p__Firmicutes;c__Bacilli;o__Bacillales;f__Bacillaceae_G;g__Bacillus_A;s__Bacillus_A anthracis	99.23	0.15	1	1	1	1	1	1	5213209	5213209	5213209	5213209	5213209	5213209	1	5213209	5213209	35.36	5213209	5213209	1	1	0
1248436.SAMN02470706	Absent	d__Bacteria;p__Firmicutes;c__Bacilli;o__Bacillales;f__Bacillaceae_G;g__Bacillus_A;s__Bacillus_A anthracis	98.92	0.15	5	4	4	4	4	4	5504918	5504274	5504274	5504274	5504274	5504274	5	4480662	5504918	35.24	4480662	4480662	1	1	0
29339.SAMN03216682	Absent	d__Bacteria;p__Firmicutes;c__Bacilli;o__Bacillales;f__Bacillaceae_G;g__Bacillus_A;s__Bacillus_A bombysepticus	98.92	0.31	1	1	1	1	1	1	5675189	5675189	5675189	5675189	5675189	5675189	1	5675189	5675189	35.29	5675189	5675189	1	1	0
1392.SAMN03165116	Present	d__Bacteria;p__Firmicutes;c__Bacilli;o__Bacillales;f__Bacillaceae_G;g__Bacillus_A;s__Bacillus_A anthracis	98.84	0.15	34	31	25	23	20	15	5449617	5447103	5435520	5421585	5373634	5170170	34	1862218	5449617	35.1	918175	206341	2	6	47.01
1428.SAMN03223175	Absent	d__Bacteria;p__Firmicutes;c__Bacilli;o__Bacillales;f__Bacillaceae_G;g__Bacillus_A;s__Bacillus_A anthracis	99.07	0.31	1	1	1	1	1	1	5235838	5235838	5235838	5235838	5235838	5235838	1	5235838	5235838	35.4	5235838	5235838	1	1	0
1053222.SAMN02596854	Absent	d__Bacteria;p__Firmicutes;c__Bacilli;o__Bacillales;f__Bacillaceae_G;g__Bacillus_A;s__Bacillus_A paranthracis	99.07	0	7	7	4	3	3	3	5615671	5615671	5609921	5602280	5602280	5602280	7	5225100	5615671	35.2	5225100	5225100	1	1	1019.13
1428.SAMN03120827	Present	d__Bacteria;p__Firmicutes;c__Bacilli;o__Bacillales;f__Bacillaceae_G;g__Bacillus_A;s__Bacillus_A anthracis	98.92	0.31	1	1	1	1	1	1	5213295	5213295	5213295	5213295	5213295	5213295	1	5213295	5213295	35.47	5213295	5213295	1	1	0
1392.SAMN05511380	Present	d__Bacteria;p__Firmicutes;c__Bacilli;o__Bacillales;f__Bacillaceae_G;g__Bacillus_A;s__Bacillus_A anthracis	99.23	0.15	82	39	37	34	31	24	5461431	5442654	5438422	5418468	5371446	5106827	82	868509	5461431	35.12	331561	138042	6	13	0
1586646.SAMN03273300	Absent	d__Bacteria;p__Firmicutes;c__Bacilli;o__Bacillales;f__Bacillaceae_G;g__Bacillus_A;s__Bacillus_A thuringiensis	99.01	2.02	258	190	140	111	75	40	6360084	6329164	6209854	5989585	5385894	4105775	258	251473	6360084	34.74	73016	37993	26	56	0
1053204.SAMN02596836	Absent	d__Bacteria;p__Firmicutes;c__Bacilli;o__Bacillales;f__Bacillaceae_G;g__Bacillus_A;s__Bacillus_A mycoides	97.36	0.61	8	8	8	7	7	7	5837558	5837558	5837558	5828831	5828831	5828831	8	2403322	5837558	35.18	2159502	2159502	2	2	851.25
1053240.SAMN02596872	Present	d__Bacteria;p__Firmicutes;c__Bacilli;o__Bacillales;f__Bacillaceae_G;g__Bacillus_A;s__Bacillus_A cereus	99.02	1.72	11	11	11	11	9	9	6146840	6146840	6146840	6146840	6117682	6117682	11	4009588	6146840	34.72	4009588	664393	1	2	861.81
1053168.SAMN02596800	Present	d__Bacteria;p__Firmicutes;c__Bacilli;o__Bacillales;f__Bacillaceae_G;g__Bacillus_A;s__Bacillus_A toyonensis	99.34	0.38	8	8	7	6	5	5	5585341	5585341	5582864	5574147	5564107	5564107	8	4792891	5585341	35.14	4792891	4792891	1	1	307.82
1405.SAMN03288106	Present	d__Bacteria;p__Firmicutes;c__Bacilli;o__Bacillales;f__Bacillaceae_G;g__Bacillus_A;s__Bacillus_A mycoides	99.01	0.02	106	96	73	61	37	29	5785403	5778335	5716393	5625964	5252285	4927120	106	884434	5785403	35.2	149872	94286	10	21	58.01
1053231.SAMN02596863	Absent	d__Bacteria;p__Firmicutes;c__Bacilli;o__Bacillales;f__Bacillaceae_G;g__Bacillus_A;s__Bacillus_A cereus_U	98.02	0.76	10	10	10	8	8	8	5782949	5782949	5782949	5767710	5767710	5767710	10	2282936	5782949	35.27	1999524	510165	2	3	1672.24
1396.SAMN03121921	Absent	d__Bacteria;p__Firmicutes;c__Bacilli;o__Bacillales;f__Bacillaceae_G;g__Bacillus_A;s__Bacillus_A tropicus	99.18	0.1	1	1	1	1	1	1	5457398	5457398	5457398	5457398	5457398	5457398	1	5457398	5457398	35.29	5457398	5457398	1	1	0
1053213.SAMN02596845	Absent	d__Bacteria;p__Firmicutes;c__Bacilli;o__Bacillales;f__Bacillaceae_G;g__Bacillus_A;s__Bacillus_A paranthracis	98.61	0.5	13	13	12	9	8	6	5892266	5892266	5889080	5868396	5853791	5765482	13	2226594	5892266	35.21	1790765	1254091	2	3	1693.61
1392.SAMN03165125	Present	d__Bacteria;p__Firmicutes;c__Bacilli;o__Bacillales;f__Bacillaceae_G;g__Bacillus_A;s__Bacillus_A anthracis	99.23	0.15	56	47	35	35	27	19	5431934	5425825	5397797	5397797	5261167	4978245	56	1161613	5431934	35.1	898864	113130	3	7	22.31
1392.SAMN03757458	Present	d__Bacteria;p__Firmicutes;c__Bacilli;o__Bacillales;f__Bacillaceae_G;g__Bacillus_A;s__Bacillus_A anthracis	99.23	0.15	69	62	54	46	36	32	5450605	5446433	5426880	5375169	5214827	5057287	69	378171	5450605	35.13	226774	99455	10	20	0
1396.SAMN03457169	Present	d__Bacteria;p__Firmicutes;c__Bacilli;o__Bacillales;f__Bacillaceae_G;g__Bacillus_A;s__Bacillus_A thuringiensis	99.34	0	1	1	1	1	1	1	5521782	5521782	5521782	5521782	5521782	5521782	1	5521782	5521782	35.24	5521782	5521782	1	1	0
1392.SAMN02898318	Present	d__Bacteria;p__Firmicutes;c__Bacilli;o__Bacillales;f__Bacillaceae_G;g__Bacillus_A;s__Bacillus_A anthracis	98.29	0.18	1	1	1	1	1	1	5225433	5225433	5225433	5225433	5225433	5225433	1	5225433	5225433	35.37	5225433	5225433	1	1	0
180873.SAMN05934510	Absent	d__Bacteria;p__Firmicutes;c__Bacilli;o__Bacillales;f__Bacillaceae_G;g__Bacillus_A;s__Bacillus_A anthracis	98.61	0.93	70	57	48	41	29	18	5996198	5989512	5972563	5922889	5718101	5285128	70	1681296	5996198	34.97	417782	189268	4	10	0
1392.SAMN02736984	Present	d__Bacteria;p__Firmicutes;c__Bacilli;o__Bacillales;f__Bacillaceae_G;g__Bacillus_A;s__Bacillus_A anthracis	99.07	0.15	1	1	1	1	1	1	5236981	5236981	5236981	5236981	5236981	5236981	1	5236981	5236981	35.38	5236981	5236981	1	1	0
180868.SAMN03260237	Absent	d__Bacteria;p__Firmicutes;c__Bacilli;o__Bacillales;f__Bacillaceae_G;g__Bacillus_A;s__Bacillus_A bombysepticus	95.22	0	250	250	132	103	57	36	5870350	5870350	5598295	5386742	4601563	3851830	250	185224	5870350	34.87	93529	32467	22	50	0
1396.SAMN05608079	Absent	d__Bacteria;p__Firmicutes;c__Bacilli;o__Bacillales;f__Bacillaceae_G;g__Bacillus_A;s__Bacillus_A anthracis	98.92	0.46	108	99	76	65	50	35	5449670	5443537	5382332	5297631	5050953	4469432	108	554966	5449670	35.09	120056	63996	13	29	13.73
280354.SAMN02435891	Present	d__Bacteria;p__Firmicutes;c__Bacilli;o__Bacillales;f__Bacillaceae_G;g__Bacillus_A;s__Bacillus_A anthracis	98.92	0	30	29	26	23	21	17	5488084	5487745	5480363	5458136	5410830	5238911	30	1053408	5488084	35.22	277207	228247	5	10	0.26
1151121.SAMN02440448	Absent	d__Bacteria;p__Firmicutes;c__Bacilli;o__Bacillales;f__Bacillaceae_G;g__Bacillus_A;s__Bacillus_A pseudomycoides	99.42	0.02	92	91	68	62	42	26	5671765	5671033	5616215	5567375	5257492	4636705	92	560141	5671765	35.31	194181	83798	10	21	39.23
180844.SAMN05934503	Present	d__Bacteria;p__Firmicutes;c__Bacilli;o__Bacillales;f__Bacillaceae_G;g__Bacillus_A;s__Bacillus_A bombysepticus	99.18	0	67	63	52	38	25	20	6234285	6231391	6199852	6095212	5849741	5650087	67	1108884	6234285	34.72	553099	168703	4	10	0.79
1761760.SAMN04488576	Absent	d__Bacteria;p__Firmicutes;c__Bacilli;o__Bacillales;f__Bacillaceae_G;g__Bacillus_A;s__Bacillus_A cereus	98.97	0.38	57	57	43	35	26	21	5602407	5602407	5568211	5508336	5352126	5150795	57	927946	5602407	35.12	275508	209750	5	11	34
1938743.SAMN06272738	Present	d__Bacteria;p__Firmicutes;c__Bacilli;o__Bacillales;f__Bacillaceae_G;g__Bacillus_A;s__Bacillus_A bombysepticus	99.13	0.93	2	2	2	2	2	2	5960670	5960670	5960670	5960670	5960670	5960670	2	5442097	5960670	34.98	5442097	5442097	1	1	0
529122.SAMN02641488	Absent	d__Bacteria;p__Firmicutes;c__Bacilli;o__Bacillales;f__Bacillaceae_G;g__Bacillus_A;s__Bacillus_A thuringiensis	99.01	0.16	1	1	1	1	1	1	6002284	6002284	6002284	6002284	6002284	6002284	1	6002284	6002284	35.42	6002284	6002284	1	1	0
1053167.SAMN02596799	Absent	d__Bacteria;p__Firmicutes;c__Bacilli;o__Bacillales;f__Bacillaceae_G;g__Bacillus_A;s__Bacillus_A nitratireducens	98.17	0.34	13	13	13	13	10	10	6039220	6039220	6039220	6039220	5982309	5982309	13	2481808	6039220	35.18	1511649	582330	2	3	766.39
1396.SAMN06448760	Absent	d__Bacteria;p__Firmicutes;c__Bacilli;o__Bacillales;f__Bacillaceae_G;g__Bacillus_A;s__Bacillus_A tropicus	98.97	0.13	1	1	1	1	1	1	5231712	5231712	5231712	5231712	5231712	5231712	1	5231712	5231712	35.39	5231712	5231712	1	1	1.91
1449979.SAMN03092715	Present	d__Bacteria;p__Firmicutes;c__Bacilli;o__Bacillales;f__Bacillaceae_G;g__Bacillus_A;s__Bacillus_A anthracis	99.23	0.15	1	1	1	1	1	1	5228687	5228687	5228687	5228687	5228687	5228687	1	5228687	5228687	35.38	5228687	5228687	1	1	0
526972.SAMN00716180	Absent	d__Bacteria;p__Firmicutes;c__Bacilli;o__Bacillales;f__Bacillaceae_G;g__Bacillus_A;s__Bacillus_A mycoides	98.73	0.36	1	1	1	1	1	1	5674808	5674808	5674808	5674808	5674808	5674808	1	5674808	5674808	35.19	5674808	5674808	1	1	335.2
527025.SAMN00717297	Present	d__Bacteria;p__Firmicutes;c__Bacilli;o__Bacillales;f__Bacillaceae_G;g__Bacillus_A;s__Bacillus_A thuringiensis	98.83	0.11	1	1	1	1	1	1	6323123	6323123	6323123	6323123	6323123	6323123	1	6323123	6323123	34.81	6323123	6323123	1	1	390
180880.SAMN05934530	Present	d__Bacteria;p__Firmicutes;c__Bacilli;o__Bacillales;f__Bacillaceae_G;g__Bacillus_A;s__Bacillus_A wiedmannii	99.34	0.28	172	158	110	89	57	33	6185749	6178279	6056919	5904247	5395096	4510425	172	487545	6185749	35.18	105494	47459	14	36	0.03
526977.SAMN03107142	Absent	d__Bacteria;p__Firmicutes;c__Bacilli;o__Bacillales;f__Bacillaceae_G;g__Bacillus_A;s__Bacillus_A tropicus	99.16	0.32	1	1	1	1	1	1	5269496	5269496	5269496	5269496	5269496	5269496	1	5269496	5269496	35.45	5269496	5269496	1	1	0
86662.SAMN04819587	Present	d__Bacteria;p__Firmicutes;c__Bacilli;o__Bacillales;f__Bacillaceae_G;g__Bacillus_A;s__Bacillus_A mycoides_B	97.58	1.1	143	130	86	69	42	31	5823728	5815124	5713230	5585598	5168986	4764429	143	475284	5823728	35.15	162273	62140	11	25	0
412694.SAMN03107476	Absent	d__Bacteria;p__Firmicutes;c__Bacilli;o__Bacillales;f__Bacillaceae_G;g__Bacillus_A;s__Bacillus_A pseudomycoides	99.42	0	1	1	1	1	1	1	5229095	5229095	5229095	5229095	5229095	5229095	1	5229095	5229095	35.81	5229095	5229095	1	1	0.02
132265.SAMN05934501	Present	d__Bacteria;p__Firmicutes;c__Bacilli;o__Bacillales;f__Bacillaceae_G;g__Bacillus_A;s__Bacillus_A thuringiensis_S	99.25	0.72	110	100	83	74	53	35	6271184	6264513	6215255	6150862	5799174	5144781	110	391908	6271184	34.76	150069	72851	14	29	1.2
1890302.SAMN04909728	Absent	d__Bacteria;p__Firmicutes;c__Bacilli;o__Bacillales;f__Bacillaceae_G;g__Bacillus_A;s__Bacillus_A wiedmannii	99.34	0.17	90	57	48	44	36	27	5380322	5366669	5345956	5313299	5176306	4825088	90	772391	5380322	35.18	206020	108660	7	17	0
1392.SAMN02693047	Present	d__Bacteria;p__Firmicutes;c__Bacilli;o__Bacillales;f__Bacillaceae_G;g__Bacillus_A;s__Bacillus_A anthracis	99.21	0.15	31	31	29	26	23	17	5438914	5438914	5436020	5416269	5369112	5119078	31	1114119	5438914	35.09	440320	239264	4	8	0.26
1396.SAMN05230476	Absent	d__Bacteria;p__Firmicutes;c__Bacilli;o__Bacillales;f__Bacillaceae_G;g__Bacillus_A;s__Bacillus_A cereus	98.77	0.76	138	102	83	72	52	37	5779393	5766677	5719055	5640010	5292265	4767122	138	311354	5779393	34.97	140095	68082	15	30	0
1392.SAMN04093744	Present	d__Bacteria;p__Firmicutes;c__Bacilli;o__Bacillales;f__Bacillaceae_G;g__Bacillus_A;s__Bacillus_A anthracis	99.23	0.15	1	1	1	1	1	1	5227092	5227092	5227092	5227092	5227092	5227092	1	5227092	5227092	35.38	5227092	5227092	1	1	0
1392.SAMEA3720272	Present	d__Bacteria;p__Firmicutes;c__Bacilli;o__Bacillales;f__Bacillaceae_G;g__Bacillus_A;s__Bacillus_A anthracis	99.23	0.15	48	48	42	39	33	25	5438608	5438608	5424585	5405104	5298386	4983766	48	899879	5438608	35.08	255979	109368	7	14	0.9
1392.SAMN04075681	Present	d__Bacteria;p__Firmicutes;c__Bacilli;o__Bacillales;f__Bacillaceae_G;g__Bacillus_A;s__Bacillus_A anthracis	99.23	0.15	1	1	1	1	1	1	5228656	5228656	5228656	5228656	5228656	5228656	1	5228656	5228656	35.38	5228656	5228656	1	1	0
1428.SAMN04605079	Absent	d__Bacteria;p__Firmicutes;c__Bacilli;o__Bacillales;f__Bacillaceae_G;g__Bacillus_A;s__Bacillus_A bombysepticus	98.92	0.31	1	1	1	1	1	1	5627121	5627121	5627121	5627121	5627121	5627121	1	5627121	5627121	35.3	5627121	5627121	1	1	0
405535.SAMN02604057	Present	d__Bacteria;p__Firmicutes;c__Bacilli;o__Bacillales;f__Bacillaceae_G;g__Bacillus_A;s__Bacillus_A anthracis	98.89	0	1	1	1	1	1	1	5302683	5302683	5302683	5302683	5302683	5302683	1	5302683	5302683	35.4	5302683	5302683	1	1	3.43
1396.SAMN03267261	Absent	d__Bacteria;p__Firmicutes;c__Bacilli;o__Bacillales;f__Bacillaceae_G;g__Bacillus_A;s__Bacillus_A paranthracis	99.07	0.49	76	68	54	50	43	31	5217021	5211791	5177282	5144731	5025456	4592002	76	407681	5217021	35.4	170659	88366	10	21	34.83
1396.SAMN05194404	Present	d__Bacteria;p__Firmicutes;c__Bacilli;o__Bacillales;f__Bacillaceae_G;g__Bacillus_A;s__Bacillus_A cereus	98.86	0.36	36	32	25	23	20	18	5453060	5449929	5434345	5420347	5370244	5272223	36	1119208	5453060	35.04	508547	212078	4	8	2.57
1428.SAMN03840349	Absent	d__Bacteria;p__Firmicutes;c__Bacilli;o__Bacillales;f__Bacillaceae_G;g__Bacillus_A;s__Bacillus_A thuringiensis	99.34	0	1	1	1	1	1	1	5292526	5292526	5292526	5292526	5292526	5292526	1	5292526	5292526	35.43	5292526	5292526	1	1	0
1396.SAMN05415282	Absent	d__Bacteria;p__Firmicutes;c__Bacilli;o__Bacillales;f__Bacillaceae_G;g__Bacillus_A;s__Bacillus_A paranthracis	99.07	0.9	71	65	53	48	42	35	5470962	5466629	5442583	5405908	5314071	5036500	71	371152	5470962	35.06	166945	102275	12	23	22.57
1396.SAMN04046553	Present	d__Bacteria;p__Firmicutes;c__Bacilli;o__Bacillales;f__Bacillaceae_G;g__Bacillus_A;s__Bacillus_A cereus	99.17	0.87	1	1	1	1	1	1	5430118	5430118	5430118	5430118	5430118	5430118	1	5430118	5430118	35.32	5430118	5430118	1	1	0
1227358.SAMN02597353	Present	d__Bacteria;p__Firmicutes;c__Bacilli;o__Bacillales;f__Bacillaceae_G;g__Bacillus_A;s__Bacillus_A mycoides	99.17	0.26	112	69	55	47	36	25	5673545	5656515	5624167	5570717	5374269	4982924	112	694808	5673545	35.23	305035	99853	6	15	0
1392.SAMN05915713	Present	d__Bacteria;p__Firmicutes;c__Bacilli;o__Bacillales;f__Bacillaceae_G;g__Bacillus_A;s__Bacillus_A anthracis	99.23	0.15	28	28	26	23	20	17	5173148	5173148	5167106	5147988	5101242	4992224	28	918710	5173148	35.22	455757	203979	4	8	0
1412843.SAMN02951868	Absent	d__Bacteria;p__Firmicutes;c__Bacilli;o__Bacillales;f__Bacillaceae_G;g__Bacillus_A;s__Bacillus_A anthracis	99.23	0.15	1	1	1	1	1	1	5228314	5228314	5228314	5228314	5228314	5228314	1	5228314	5228314	35.38	5228314	5228314	1	1	12.66
1433.SAMN05934545	Present	d__Bacteria;p__Firmicutes;c__Bacilli;o__Bacillales;f__Bacillaceae_G;g__Bacillus_A;s__Bacillus_A bombysepticus	98.92	0.93	262	233	185	149	81	37	6693370	6682518	6544874	6283744	5135896	3578820	262	277081	6693370	34.92	55154	26181	33	77	1.3
1396.SAMN03325932	Absent	d__Bacteria;p__Firmicutes;c__Bacilli;o__Bacillales;f__Bacillaceae_G;g__Bacillus_A;s__Bacillus_A bombysepticus	98.82	0.03	64	64	55	50	40	34	5714965	5714965	5692218	5657876	5487606	5282317	64	452143	5714965	35.1	204296	94887	10	19	4.3
527021.SAMN02603279	Present	d__Bacteria;p__Firmicutes;c__Bacilli;o__Bacillales;f__Bacillaceae_G;g__Bacillus_A;s__Bacillus_A thuringiensis	99.34	0.11	1	1	1	1	1	1	5500501	5500501	5500501	5500501	5500501	5500501	1	5500501	5500501	35.41	5500501	5500501	1	1	0
1053244.SAMN02596876	Absent	d__Bacteria;p__Firmicutes;c__Bacilli;o__Bacillales;f__Bacillaceae_G;g__Bacillus_A;s__Bacillus_A cereus	99.23	0.91	14	14	11	8	6	5	6274216	6274216	6267616	6242769	6217923	6176604	14	5473820	6274216	34.88	5473820	5473820	1	1	2978.48
1433.SAMN05934572	Present	d__Bacteria;p__Firmicutes;c__Bacilli;o__Bacillales;f__Bacillaceae_G;g__Bacillus_A;s__Bacillus_A bombysepticus	98.92	0.31	200	196	159	124	77	41	6483654	6480922	6367669	6118891	5344187	3986473	200	275589	6483654	34.88	68927	36522	29	62	0.08
1392.SAMN03753508	Absent	d__Bacteria;p__Firmicutes;c__Bacilli;o__Bacillales;f__Bacillaceae_G;g__Bacillus_A;s__Bacillus_A anthracis	99.23	0.45	62	53	45	43	36	29	5677918	5672362	5652844	5638181	5510934	5210416	62	781586	5677918	34.93	197704	121332	9	18	0
1396.SAMN05608044	Absent	d__Bacteria;p__Firmicutes;c__Bacilli;o__Bacillales;f__Bacillaceae_G;g__Bacillus_A;s__Bacillus_A anthracis	99.21	0.79	72	67	59	49	45	30	5115299	5111923	5095795	5017654	4946465	4390611	72	454918	5115299	35.28	132295	83617	11	23	0
1412842.SAMN02951869	Absent	d__Bacteria;p__Firmicutes;c__Bacilli;o__Bacillales;f__Bacillaceae_G;g__Bacillus_A;s__Bacillus_A anthracis	98.74	0.15	1	1	1	1	1	1	5232192	5232192	5232192	5232192	5232192	5232192	1	5232192	5232192	35.38	5232192	5232192	1	1	100.4
1053199.SAMN02596831	Present	d__Bacteria;p__Firmicutes;c__Bacilli;o__Bacillales;f__Bacillaceae_G;g__Bacillus_A;s__Bacillus_A mycoides	99.33	0.37	5	5	5	4	3	3	5603560	5603560	5603560	5594304	5582390	5582390	5	5300377	5603560	35.29	5300377	5300377	1	1	593.94
1396.SAMN05442525	Present	d__Bacteria;p__Firmicutes;c__Bacilli;o__Bacillales;f__Bacillaceae_G;g__Bacillus_A;s__Bacillus_A anthracis	99.23	0.44	2	2	2	2	2	2	5337063	5337063	5337063	5337063	5337063	5337063	2	5243376	5337063	35.42	5243376	5243376	1	1	0
1428.SAMN06473083	Present	d__Bacteria;p__Firmicutes;c__Bacilli;o__Bacillales;f__Bacillaceae_G;g__Bacillus_A;s__Bacillus_A thuringiensis_S	99.27	0.16	1	1	1	1	1	1	5790408	5790408	5790408	5790408	5790408	5790408	1	5790408	5790408	35.18	5790408	5790408	1	1	0
1053226.SAMN02596858	Absent	d__Bacteria;p__Firmicutes;c__Bacilli;o__Bacillales;f__Bacillaceae_G;g__Bacillus_A;s__Bacillus_A mycoides	99.01	0.38	11	11	11	11	10	10	6038572	6038572	6038572	6038572	6023541	6023541	11	4064464	6038572	35.17	4064464	641367	1	2	1042.25
1405.SAMN06127749	Present	d__Bacteria;p__Firmicutes;c__Bacilli;o__Bacillales;f__Bacillaceae_G;g__Bacillus_A;s__Bacillus_A mycoides	99.34	0.03	73	71	49	39	27	19	5747467	5745739	5688586	5610689	5418454	5135886	73	1234308	5747467	35.09	366112	153823	5	10	0
1392.SAMEA3720263	Present	d__Bacteria;p__Firmicutes;c__Bacilli;o__Bacillales;f__Bacillaceae_G;g__Bacillus_A;s__Bacillus_A anthracis	99.19	0.15	49	49	43	40	33	26	5438590	5438590	5425463	5405978	5282900	4996507	49	899886	5438590	35.08	252541	109267	7	15	0.86
1396.SAMN04251492	Absent	d__Bacteria;p__Firmicutes;c__Bacilli;o__Bacillales;f__Bacillaceae_G;g__Bacillus_A;s__Bacillus_A anthracis	98.58	0.81	132	71	42	32	27	21	5723816	5701826	5642677	5564495	5481973	5258084	132	857398	5723816	35.11	330210	133626	5	11	33.56
1053217.SAMN02596849	Present	d__Bacteria;p__Firmicutes;c__Bacilli;o__Bacillales;f__Bacillaceae_G;g__Bacillus_A;s__Bacillus_A thuringiensis_S	98.95	0.33	11	11	7	5	5	5	6319750	6319750	6310539	6299413	6299413	6299413	11	5209568	6319750	34.77	5209568	5209568	1	1	1127.18
1396.SAMN05608062	Absent	d__Bacteria;p__Firmicutes;c__Bacilli;o__Bacillales;f__Bacillaceae_G;g__Bacillus_A;s__Bacillus_A paranthracis	99.23	0.86	71	67	54	50	43	33	5470590	5467525	5439511	5408108	5306505	4925191	71	482609	5470590	35.07	162787	81540	10	21	0.26
1396.SAMN04046445	Absent	d__Bacteria;p__Firmicutes;c__Bacilli;o__Bacillales;f__Bacillaceae_G;g__Bacillus_A;s__Bacillus_A paranthracis	98.92	0.19	84	76	57	52	40	31	5382412	5377995	5329842	5292016	5074301	4740798	84	579636	5382412	35.23	176562	90473	10	20	15.01
405534.SAMN02604058	Absent	d__Bacteria;p__Firmicutes;c__Bacilli;o__Bacillales;f__Bacillaceae_G;g__Bacillus_A;s__Bacillus_A paranthracis	98.77	0.49	1	1	1	1	1	1	5269030	5269030	5269030	5269030	5269030	5269030	1	5269030	5269030	35.59	5269030	5269030	1	1	0
155322.SAMN03701980	Present	d__Bacteria;p__Firmicutes;c__Bacilli;o__Bacillales;f__Bacillaceae_G;g__Bacillus_A;s__Bacillus_A toyonensis	99.34	0	1	1	1	1	1	1	5165250	5165250	5165250	5165250	5165250	5165250	1	5165250	5165250	35.23	5165250	5165250	1	1	39.3
1053235.SAMN02596867	Present	d__Bacteria;p__Firmicutes;c__Bacilli;o__Bacillales;f__Bacillaceae_G;g__Bacillus_A;s__Bacillus_A bombysepticus	99.23	0.63	16	16	14	12	11	9	5709397	5709397	5704528	5691214	5676355	5597369	16	1636211	5709397	34.88	1554689	586286	2	4	912.51
1396.SAMN03325941	Absent	d__Bacteria;p__Firmicutes;c__Bacilli;o__Bacillales;f__Bacillaceae_G;g__Bacillus_A;s__Bacillus_A paranthracis	98.77	1.13	92	92	79	66	51	36	6090848	6090848	6050126	5955795	5714767	5167869	92	398886	6090848	35.21	172877	74547	12	27	0.84
1736425.SAMN04155694	Present	d__Bacteria;p__Firmicutes;c__Bacilli;o__Bacillales;f__Bacillaceae_G;g__Bacillus_A;s__Bacillus_A thuringiensis_S	99.34	0.95	51	51	43	34	27	22	6621700	6621700	6599690	6533453	6441403	6233275	51	1792992	6621700	34.83	349695	160849	4	11	11.54
1053200.SAMN02596832	Absent	d__Bacteria;p__Firmicutes;c__Bacilli;o__Bacillales;f__Bacillaceae_G;g__Bacillus_A;s__Bacillus_A bombysepticus	98.92	0.31	22	22	21	17	14	11	5879192	5879192	5874966	5843844	5801119	5685435	22	1841581	5879192	35.01	1365417	439927	2	4	1821.08
64104.SAMN05953540	Absent	d__Bacteria;p__Firmicutes;c__Bacilli;o__Bacillales;f__Bacillaceae_G;g__Bacillus_A;s__Bacillus_A pseudomycoides	99.42	0.06	261	164	111	86	46	28	5849665	5803705	5662216	5470782	4808968	4159354	261	667850	5849665	35.44	107889	44568	12	33	0
1396.SAMN02736988	Absent	d__Bacteria;p__Firmicutes;c__Bacilli;o__Bacillales;f__Bacillaceae_G;g__Bacillus_A;s__Bacillus_A paranthracis	99.07	0.39	8	8	5	3	3	3	5470416	5470416	5460638	5442627	5442627	5442627	8	5133040	5470416	35.27	5133040	5133040	1	1	82.3
371157.SAMN05934575	Absent	d__Bacteria;p__Firmicutes;c__Bacilli;o__Bacillales;f__Bacillaceae_G;g__Bacillus_A;s__Bacillus_A cereus	98.92	0.31	53	47	36	32	25	21	5521607	5516906	5486546	5455880	5334728	5162095	53	735517	5521607	35.14	264772	194531	6	13	0.04
1428.SAMN03968759	Absent	d__Bacteria;p__Firmicutes;c__Bacilli;o__Bacillales;f__Bacillaceae_G;g__Bacillus_A;s__Bacillus_A thuringiensis_S	99.03	0.16	138	117	47	37	34	26	5578174	5561482	5387483	5314388	5276003	4972508	138	501258	5578174	35.05	207956	135588	10	18	0.16
1396.SAMN04487767	Absent	d__Bacteria;p__Firmicutes;c__Bacilli;o__Bacillales;f__Bacillaceae_G;g__Bacillus_A;s__Bacillus_A wiedmannii	99.34	0.72	54	54	47	44	36	25	5796785	5796785	5781469	5761299	5627568	5217346	54	822846	5796785	35.01	322207	103565	6	15	17.13
1085389.SAMN02596886	Absent	d__Bacteria;p__Firmicutes;c__Bacilli;o__Bacillales;f__Bacillaceae_G;g__Bacillus_A;s__Bacillus_A wiedmannii	99.34	0.42	25	25	13	13	9	9	5841294	5841294	5811106	5811106	5750973	5750973	25	4010179	5841294	35.12	4010179	561129	1	2	729.1
1340430.SAMN02440768	Absent	d__Bacteria;p__Firmicutes;c__Bacilli;o__Bacillales;f__Bacillaceae_G;g__Bacillus_A;s__Bacillus_A cereus_AW	99.43	0	44	43	39	36	30	25	4955425	4954793	4942603	4919344	4821748	4622467	44	609870	4955425	35.55	303417	96000	6	14	60.24
574375.SAMN02854354	Absent	d__Bacteria;p__Firmicutes;c__Bacilli;o__Bacillales;f__Bacillaceae_G;g__Bacillus_A;s__Bacillus_A gaemokensis	99.43	0.57	256	144	98	69	44	30	5599858	5541039	5438387	5232598	4856731	4333427	256	821271	5599858	35.72	117614	58425	12	28	0
180893.SAMN05934507	Absent	d__Bacteria;p__Firmicutes;c__Bacilli;o__Bacillales;f__Bacillaceae_G;g__Bacillus_A;s__Bacillus_A toyonensis	99.34	0.34	104	97	74	60	44	38	6177077	6172950	6108225	6002049	5722096	5507045	104	583744	6177077	35.07	172401	83202	11	24	0.84
1053203.SAMN02596835	Absent	d__Bacteria;p__Firmicutes;c__Bacilli;o__Bacillales;f__Bacillaceae_G;g__Bacillus_A;s__Bacillus_A mycoides	99.01	0.37	7	7	6	5	3	3	5722043	5722043	5720692	5712870	5681652	5681652	7	5297670	5722043	35.28	5297670	5297670	1	1	1345.95
180898.SAMN05934490	Present	d__Bacteria;p__Firmicutes;c__Bacilli;o__Bacillales;f__Bacillaceae_G;g__Bacillus_A;s__Bacillus_A thuringiensis	99.23	0.59	148	130	80	53	40	31	6192330	6181290	6044848	5856970	5672871	5354642	148	678094	6192330	35.21	242186	101262	10	21	0
1053221.SAMN02596853	Absent	d__Bacteria;p__Firmicutes;c__Bacilli;o__Bacillales;f__Bacillaceae_G;g__Bacillus_A;s__Bacillus_A paranthracis	98.61	0.91	51	51	43	34	20	10	5778906	5778906	5759191	5690864	5437866	5026830	51	2071926	5778906	35.25	1533405	186148	2	4	1962.88
1396.SAMN03800015	Present	d__Bacteria;p__Firmicutes;c__Bacilli;o__Bacillales;f__Bacillaceae_G;g__Bacillus_A;s__Bacillus_A toyonensis	99.34	0	139	103	71	58	41	27	5958142	5940007	5855937	5763370	5492195	4995076	139	956772	5958142	34.84	209803	77235	8	19	0
526968.SAMN00726683	Present	d__Bacteria;p__Firmicutes;c__Bacilli;o__Bacillales;f__Bacillaceae_G;g__Bacillus_A;s__Bacillus_A luti	99.28	1.36	1	1	1	1	1	1	5586253	5586253	5586253	5586253	5586253	5586253	1	5586253	5586253	35.36	5586253	5586253	1	1	406.48
526998.SAMN00727715	Absent	d__Bacteria;p__Firmicutes;c__Bacilli;o__Bacillales;f__Bacillaceae_G;g__Bacillus_A;s__Bacillus_A pseudomycoides	95.71	0.93	1	1	1	1	1	1	5841497	5841497	5841497	5841497	5841497	5841497	1	5841497	5841497	35.33	5841497	5841497	1	1	1048.16
1053212.SAMN02596844	Present	d__Bacteria;p__Firmicutes;c__Bacilli;o__Bacillales;f__Bacillaceae_G;g__Bacillus_A;s__Bacillus_A toyonensis	99.34	0.38	11	11	9	7	6	5	5802972	5802972	5797069	5781438	5770993	5737130	11	5272650	5802972	35.12	5272650	5272650	1	1	1225.2
1218175.SAMN02603565	Present	d__Bacteria;p__Firmicutes;c__Bacilli;o__Bacillales;f__Bacillaceae_G;g__Bacillus_A;s__Bacillus_A thuringiensis_S	99.59	0.07	1	1	1	1	1	1	5886036	5886036	5886036	5886036	5886036	5886036	1	5886036	5886036	35.16	5886036	5886036	1	1	0
1396.SAMN03010436	Absent	d__Bacteria;p__Firmicutes;c__Bacilli;o__Bacillales;f__Bacillaceae_G;g__Bacillus_A;s__Bacillus_A tropicus	99.23	0.3	1	1	1	1	1	1	5295158	5295158	5295158	5295158	5295158	5295158	1	5295158	5295158	35.51	5295158	5295158	1	1	0
1053230.SAMN02596862	Present	d__Bacteria;p__Firmicutes;c__Bacilli;o__Bacillales;f__Bacillaceae_G;g__Bacillus_A;s__Bacillus_A toyonensis	99.34	0.06	17	17	14	12	11	10	6435016	6435016	6421886	6406884	6395908	6357599	17	3884855	6435016	34.93	3884855	489804	1	3	705.28
1392.SAMN03165114	Present	d__Bacteria;p__Firmicutes;c__Bacilli;o__Bacillales;f__Bacillaceae_G;g__Bacillus_A;s__Bacillus_A anthracis	99.23	0.15	44	38	30	28	23	14	5449304	5445019	5426289	5412558	5324528	4988059	44	1602879	5449304	35.1	919979	203917	3	6	15.1
180878.SAMN05934519	Present	d__Bacteria;p__Firmicutes;c__Bacilli;o__Bacillales;f__Bacillaceae_G;g__Bacillus_A;s__Bacillus_A wiedmannii	99.34	0.44	52	49	37	33	28	27	5981618	5979715	5942278	5913165	5843164	5817124	52	1028699	5981618	35.08	321129	151287	5	13	0.02
1428.SAMN04803006	Present	d__Bacteria;p__Firmicutes;c__Bacilli;o__Bacillales;f__Bacillaceae_G;g__Bacillus_A;s__Bacillus_A cereus	99.17	0.01	43	39	26	23	18	15	5356766	5354163	5323501	5301979	5227714	5113223	43	1819375	5356766	35.06	1123256	218699	2	5	0
405531.SAMN02604060	Present	d__Bacteria;p__Firmicutes;c__Bacilli;o__Bacillales;f__Bacillaceae_G;g__Bacillus_A;s__Bacillus_A thuringiensis_S	99.01	0	1	1	1	1	1	1	5387334	5387334	5387334	5387334	5387334	5387334	1	5387334	5387334	35.26	5387334	5387334	1	1	0
936600.SAMN04584779	Absent	d__Bacteria;p__Firmicutes;c__Bacilli;o__Bacillales;f__Bacillaceae_G;g__Bacillus_A;s__Bacillus_A anthracis	99.23	0.47	96	73	54	46	39	29	5188788	5179412	5143031	5089005	4966785	4581183	96	499335	5188788	35.13	166003	91042	9	19	0
180867.SAMN05934539	Absent	d__Bacteria;p__Firmicutes;c__Bacilli;o__Bacillales;f__Bacillaceae_G;g__Bacillus_A;s__Bacillus_A anthracis	98.92	0.57	82	76	65	55	34	27	6085869	6081822	6049323	5972898	5658359	5416414	82	1119806	6085869	34.95	251556	97619	6	15	0.02
1396.SAMN03800024	Absent	d__Bacteria;p__Firmicutes;c__Bacilli;o__Bacillales;f__Bacillaceae_G;g__Bacillus_A;s__Bacillus_A paranthracis	99.23	0.67	168	146	105	87	59	33	5768294	5757484	5663163	5516952	5056923	4061616	168	495167	5768294	35.07	90998	44239	15	39	0
1441.SAMN03274640	Present	d__Bacteria;p__Firmicutes;c__Bacilli;o__Bacillales;f__Bacillaceae_G;g__Bacillus_A;s__Bacillus_A thuringiensis_S	97.36	2.64	1	1	1	1	1	1	5652292	5652292	5652292	5652292	5652292	5652292	1	5652292	5652292	35.33	5652292	5652292	1	1	0
1866314.SAMN05231552	Absent	d__Bacteria;p__Firmicutes;c__Bacilli;o__Bacillales;f__Bacillaceae_G;g__Bacillus_A;s__Bacillus_A proteolyticus	99.01	1.36	156	116	95	76	51	33	5836127	5820900	5766893	5628019	5236391	4577238	156	419349	5836127	35.13	137404	63855	15	30	0
1866311.SAMN05231546	Present	d__Bacteria;p__Firmicutes;c__Bacilli;o__Bacillales;f__Bacillaceae_G;g__Bacillus_A;s__Bacillus_A nitratireducens	99.01	0.5	101	71	58	52	41	30	5487699	5476750	5440363	5399317	5229892	4802429	101	501271	5487699	35.31	148012	88199	11	21	0
1392.SAMN03165123	Present	d__Bacteria;p__Firmicutes;c__Bacilli;o__Bacillales;f__Bacillaceae_G;g__Bacillus_A;s__Bacillus_A anthracis	98.92	0.15	53	47	37	32	21	14	5447483	5443279	5420893	5387980	5187253	4930718	53	1768263	5447483	35.09	1162464	147735	2	5	40.46
1433.SAMN05934569	Present	d__Bacteria;p__Firmicutes;c__Bacilli;o__Bacillales;f__Bacillaceae_G;g__Bacillus_A;s__Bacillus_A bombysepticus	98.92	0.31	175	165	126	102	76	43	6154848	6148103	6040988	5870974	5402626	4103655	175	275591	6154848	35.03	74956	45395	26	54	0.06
1392.SAMN03757456	Present	d__Bacteria;p__Firmicutes;c__Bacilli;o__Bacillales;f__Bacillaceae_G;g__Bacillus_A;s__Bacillus_A anthracis	99.23	0.15	32	24	21	18	16	13	5458454	5453552	5447554	5427479	5396174	5267223	32	1769045	5458454	35.11	1162010	289091	2	4	0
1053247.SAMN02596879	Present	d__Bacteria;p__Firmicutes;c__Bacilli;o__Bacillales;f__Bacillaceae_G;g__Bacillus_A;s__Bacillus_A mycoides	99.17	0.18	17	17	14	11	9	7	6312471	6312471	6300466	6278670	6251832	6170932	17	4586053	6312471	35.16	4586053	452864	1	2	3203.93
1053166.SAMN02596798	Absent	d__Bacteria;p__Firmicutes;c__Bacilli;o__Bacillales;f__Bacillaceae_G;g__Bacillus_A;s__Bacillus_A paranthracis	99.05	0.39	17	17	14	13	10	10	5505022	5505022	5497624	5492100	5437925	5437925	17	2150709	5505022	35.28	887918	667776	2	4	127.16
527026.SAMN00727716	Present	d__Bacteria;p__Firmicutes;c__Bacilli;o__Bacillales;f__Bacillaceae_G;g__Bacillus_A;s__Bacillus_A thuringiensis_S	98.68	0.15	1	1	1	1	1	1	6107746	6107746	6107746	6107746	6107746	6107746	1	6107746	6107746	34.83	6107746	6107746	1	1	788.18
451709.SAMN03107384	Absent	d__Bacteria;p__Firmicutes;c__Bacilli;o__Bacillales;f__Bacillaceae_G;g__Bacillus_A;s__Bacillus_A anthracis	99.23	0	1	1	1	1	1	1	5342933	5342933	5342933	5342933	5342933	5342933	1	5342933	5342933	35.34	5342933	5342933	1	1	0
1868655.SAMN05256515	Present	d__Bacteria;p__Firmicutes;c__Bacilli;o__Bacillales;f__Bacillaceae_G;g__Bacillus_A;s__Bacillus_A thuringiensis_K	99.23	0	1	1	1	1	1	1	5113413	5113413	5113413	5113413	5113413	5113413	1	5113413	5113413	35.1	5113413	5113413	1	1	96.61
1396.SAMN05608077	Absent	d__Bacteria;p__Firmicutes;c__Bacilli;o__Bacillales;f__Bacillaceae_G;g__Bacillus_A;s__Bacillus_A anthracis	99.23	0.31	60	55	47	42	35	29	5318693	5315459	5294013	5258609	5150622	4911524	60	450205	5318693	35.21	207857	98027	9	18	6.75
1396.SAMN05861661	Absent	d__Bacteria;p__Firmicutes;c__Bacilli;o__Bacillales;f__Bacillaceae_G;g__Bacillus_A;s__Bacillus_A mobilis	99.34	1.25	44	39	29	26	21	16	5904148	5900054	5874786	5852562	5781346	5590867	44	2371193	5904148	35.37	447217	317578	3	6	0.56
1397276.SAMN02729850	Absent	d__Bacteria;p__Firmicutes;c__Bacilli;o__Bacillales;f__Bacillaceae_G;g__Bacillus_A;s__Bacillus_A paramycoides	97.73	1.78	160	127	90	77	48	37	5747881	5732577	5642650	5546923	5065507	4658626	160	306992	5747881	35.04	127765	68703	16	31	0
527019.SAMN00727642	Present	d__Bacteria;p__Firmicutes;c__Bacilli;o__Bacillales;f__Bacillaceae_G;g__Bacillus_A;s__Bacillus_A thuringiensis_S	99.25	0	1	1	1	1	1	1	6731790	6731790	6731790	6731790	6731790	6731790	1	6731790	6731790	34.53	6731790	6731790	1	1	362.64
1396.SAMN05415765	Absent	d__Bacteria;p__Firmicutes;c__Bacilli;o__Bacillales;f__Bacillaceae_G;g__Bacillus_A;s__Bacillus_A paranthracis	99.18	0.21	77	72	55	51	42	35	5450374	5447065	5402374	5372701	5222243	4949645	77	368071	5450374	35.31	191663	92233	11	23	4.13
1396.SAMN05415288	Present	d__Bacteria;p__Firmicutes;c__Bacilli;o__Bacillales;f__Bacillaceae_G;g__Bacillus_A;s__Bacillus_A cereus	99.23	0	92	81	66	57	48	34	5355893	5348249	5306763	5241940	5073155	4511585	92	349998	5355893	35.07	132233	67055	14	26	0.41
1392.SAMN03486970	Absent	d__Bacteria;p__Firmicutes;c__Bacilli;o__Bacillales;f__Bacillaceae_G;g__Bacillus_A;s__Bacillus_A anthracis	99.23	0.31	37	32	26	23	21	20	5363830	5360365	5344050	5324665	5294261	5246021	37	987529	5363830	35.13	401017	206875	5	10	34.99
1396.SAMN05415756	Absent	d__Bacteria;p__Firmicutes;c__Bacilli;o__Bacillales;f__Bacillaceae_G;g__Bacillus_A;s__Bacillus_A paranthracis	99.23	0.11	89	87	72	65	54	37	5503406	5501767	5467258	5415154	5213671	4579469	89	326366	5503406	35.22	110874	67714	15	30	10.85
1428.SAMN04000100	Absent	d__Bacteria;p__Firmicutes;c__Bacilli;o__Bacillales;f__Bacillaceae_G;g__Bacillus_A;s__Bacillus_A cereus	99.01	0.33	46	45	36	33	29	24	5774516	5773590	5754490	5733128	5664695	5470748	46	702045	5774516	34.94	381584	183459	5	12	1.45
132266.SAMN05934506	Absent	d__Bacteria;p__Firmicutes;c__Bacilli;o__Bacillales;f__Bacillaceae_G;g__Bacillus_A;s__Bacillus_A thuringiensis	98.68	0.38	242	229	161	121	74	43	6414879	6406887	6208198	5917879	5093001	3970715	242	235609	6414879	35.14	64570	30518	30	64	0.03
1392.SAMN02839456	Present	d__Bacteria;p__Firmicutes;c__Bacilli;o__Bacillales;f__Bacillaceae_G;g__Bacillus_A;s__Bacillus_A anthracis	99.23	0.15	37	27	21	19	14	10	5181734	5176721	5167243	5153240	5061594	4898028	37	1768850	5181734	35.24	918050	263014	2	5	0
1396.SAMN05901945	Absent	d__Bacteria;p__Firmicutes;c__Bacilli;o__Bacillales;f__Bacillaceae_G;g__Bacillus_A;s__Bacillus_A paranthracis	99.05	1.3	205	193	148	122	69	37	5640514	5631582	5508031	5319135	4526370	3333381	205	235971	5640514	35.16	67304	32822	29	59	10.85
86662.SAMN04819585	Present	d__Bacteria;p__Firmicutes;c__Bacilli;o__Bacillales;f__Bacillaceae_G;g__Bacillus_A;s__Bacillus_A mycoides_B	97.58	1.1	156	135	89	66	42	28	5851729	5838064	5720439	5549640	5187810	4659798	156	397483	5851729	35.16	202284	58666	11	24	0
1396.SAMN04028667	Present	d__Bacteria;p__Firmicutes;c__Bacilli;o__Bacillales;f__Bacillaceae_G;g__Bacillus_A;s__Bacillus_A wiedmannii	99.34	0.33	28	24	21	19	16	15	5403786	5401265	5393621	5379104	5330138	5281648	28	1000381	5403786	35.18	594889	331825	4	7	0
222523.SAMN02603979	Absent	d__Bacteria;p__Firmicutes;c__Bacilli;o__Bacillales;f__Bacillaceae_G;g__Bacillus_A;s__Bacillus_A paranthracis	98.43	0.35	1	1	1	1	1	1	5224283	5224283	5224283	5224283	5224283	5224283	1	5224283	5224283	35.58	5224283	5224283	1	1	7.16
180852.SAMN05934511	Absent	d__Bacteria;p__Firmicutes;c__Bacilli;o__Bacillales;f__Bacillaceae_G;g__Bacillus_A;s__Bacillus_A cereus	99.23	0	37	34	29	24	19	16	5367473	5365350	5354097	5318915	5237127	5123340	37	1103511	5367473	35.12	478818	213437	4	7	2.31
79672.SAMN05934574	Absent	d__Bacteria;p__Firmicutes;c__Bacilli;o__Bacillales;f__Bacillaceae_G;g__Bacillus_A;s__Bacillus_A bombysepticus	98.61	0.91	295	268	176	114	68	41	7437736	7417476	7168816	6740498	5971615	4988384	295	459270	7437736	34.63	81798	35114	22	55	2.78
1890302.SAMN03800020	Absent	d__Bacteria;p__Firmicutes;c__Bacilli;o__Bacillales;f__Bacillaceae_G;g__Bacillus_A;s__Bacillus_A mobilis	99.34	0.52	158	115	102	91	62	38	5641492	5620883	5583473	5499214	5049010	4151786	158	435305	5641492	35.29	77402	48411	18	40	0
1428.SAMN05934565	Present	d__Bacteria;p__Firmicutes;c__Bacilli;o__Bacillales;f__Bacillaceae_G;g__Bacillus_A;s__Bacillus_A bombysepticus	98.92	0.31	261	256	196	143	82	41	7039360	7036644	6871383	6494654	5491614	3957605	261	343334	7039360	34.8	56612	28563	33	75	2.12
1042875.SAMN05934578	Present	d__Bacteria;p__Firmicutes;c__Bacilli;o__Bacillales;f__Bacillaceae_G;g__Bacillus_A;s__Bacillus_A wiedmannii	99.34	0.25	95	74	58	51	37	26	6003877	5994865	5946713	5894516	5679189	5264218	95	836559	6003877	35.05	211202	89037	7	16	0.88
1392.SAMEA3720269	Present	d__Bacteria;p__Firmicutes;c__Bacilli;o__Bacillales;f__Bacillaceae_G;g__Bacillus_A;s__Bacillus_A anthracis	99.1	0.15	50	50	44	41	33	26	5438572	5438572	5423875	5404382	5255638	4972071	50	545723	5438572	35.09	255979	109371	8	15	1.05
1392.SAMN02999503	Present	d__Bacteria;p__Firmicutes;c__Bacilli;o__Bacillales;f__Bacillaceae_G;g__Bacillus_A;s__Bacillus_A anthracis	99.23	0.15	24	19	16	14	12	11	5182294	5180080	5174082	5159839	5128598	5079892	24	1769618	5182294	35.24	1198078	306844	2	5	0
1396.SAMN03325947	Absent	d__Bacteria;p__Firmicutes;c__Bacilli;o__Bacillales;f__Bacillaceae_G;g__Bacillus_A;s__Bacillus_A paranthracis	98.74	2	184	179	154	131	78	35	5618923	5615446	5560818	5395776	4510269	2981506	184	214525	5618923	35.12	52377	29952	32	67	0.23
1392.SAMN02699416	Present	d__Bacteria;p__Firmicutes;c__Bacilli;o__Bacillales;f__Bacillaceae_G;g__Bacillus_A;s__Bacillus_A anthracis	99.23	0.15	28	27	25	23	19	15	5434872	5434627	5430104	5418877	5346887	5167601	28	1160487	5434872	35.1	868432	263671	3	6	0
1053198.SAMN02596830	Present	d__Bacteria;p__Firmicutes;c__Bacilli;o__Bacillales;f__Bacillaceae_G;g__Bacillus_A;s__Bacillus_A mycoides	99.34	0.37	7	7	5	4	3	3	5628380	5628380	5625698	5618341	5606427	5606427	7	5322670	5628380	35.26	5322670	5322670	1	1	1186.11
1890302.SAMN04909726	Absent	d__Bacteria;p__Firmicutes;c__Bacilli;o__Bacillales;f__Bacillaceae_G;g__Bacillus_A;s__Bacillus_A wiedmannii	99.34	0	66	47	41	38	34	29	5399934	5392102	5379531	5360064	5304859	5099613	66	600096	5399934	35.18	233954	109432	7	17	0
1053225.SAMN02596857	Absent	d__Bacteria;p__Firmicutes;c__Bacilli;o__Bacillales;f__Bacillaceae_G;g__Bacillus_A;s__Bacillus_A cereus	99.23	0.31	17	17	16	14	13	10	6514282	6514282	6509991	6492170	6471708	6353641	17	4042045	6514282	34.63	4042045	548564	1	3	730.82
1396.SAMN03280714	Present	d__Bacteria;p__Firmicutes;c__Bacilli;o__Bacillales;f__Bacillaceae_G;g__Bacillus_A;s__Bacillus_A cereus	98.84	2.7	238	205	152	127	68	29	5594243	5570869	5437613	5251257	4155463	2783563	238	468557	5594243	34.86	49800	24503	30	70	0
1053207.SAMN02596839	Present	d__Bacteria;p__Firmicutes;c__Bacilli;o__Bacillales;f__Bacillaceae_G;g__Bacillus_A;s__Bacillus_A thuringiensis	99.27	0.38	7	7	6	5	4	3	5743953	5743953	5742190	5732926	5718825	5681764	7	5267237	5743953	35	5267237	5267237	1	1	855.09
1405.SAMN06127738	Absent	d__Bacteria;p__Firmicutes;c__Bacilli;o__Bacillales;f__Bacillaceae_G;g__Bacillus_A;s__Bacillus_A mycoides	99.34	1.65	209	169	100	64	40	26	5978754	5952102	5786240	5524384	5159531	4604175	209	2047745	5978754	35.07	128797	59989	7	24	14.25
1392.SAMEA3720270	Present	d__Bacteria;p__Firmicutes;c__Bacilli;o__Bacillales;f__Bacillaceae_G;g__Bacillus_A;s__Bacillus_A anthracis	99.23	0.15	85	85	73	66	53	33	5425654	5425654	5398068	5351848	5136986	4387999	85	450264	5425654	35.08	132346	60877	12	28	1.86
1053243.SAMN02596875	Absent	d__Bacteria;p__Firmicutes;c__Bacilli;o__Bacillales;f__Bacillaceae_G;g__Bacillus_A;s__Bacillus_A cereus	99.01	1.02	19	18	15	12	11	11	6433030	6432149	6426230	6405320	6388681	6388681	19	2995170	6433030	34.97	883029	527181	2	4	2647.66
1396.SAMN05608051	Absent	d__Bacteria;p__Firmicutes;c__Bacilli;o__Bacillales;f__Bacillaceae_G;g__Bacillus_A;s__Bacillus_A paranthracis	99.23	0.91	74	56	46	39	34	23	5175996	5164678	5141665	5093631	5021566	4566058	74	453080	5175996	35.36	293834	114579	7	15	0.15
1907306.SAMN05880553	Present	d__Bacteria;p__Firmicutes;c__Bacilli;o__Bacillales;f__Bacillaceae_G;g__Bacillus_A;s__Bacillus_A toyonensis	99.34	0.38	17	17	14	12	10	9	5422380	5422380	5412347	5397926	5365345	5316790	17	2737917	5422380	35.08	2737917	569038	1	3	6.53
1706731.SAMN03976073	Present	d__Bacteria;p__Firmicutes;c__Bacilli;o__Bacillales;f__Bacillaceae_G;g__Bacillus_A;s__Bacillus_A bombysepticus	99.23	0.33	120	110	92	82	61	41	5433652	5429152	5385878	5314802	4943583	4185049	120	374658	5433652	34.93	83170	55114	19	39	0
1053234.SAMN02596866	Absent	d__Bacteria;p__Firmicutes;c__Bacilli;o__Bacillales;f__Bacillaceae_G;g__Bacillus_A;s__Bacillus_A pseudomycoides	98.28	1.29	23	23	18	12	9	9	5266089	5266089	5250023	5202522	5152208	5152208	23	3542805	5266089	35.57	3542805	590708	1	2	1046.32
1396.SAMN03325930	Present	d__Bacteria;p__Firmicutes;c__Bacilli;o__Bacillales;f__Bacillaceae_G;g__Bacillus_A;s__Bacillus_A albus	99.54	0.47	49	49	43	40	32	25	5926033	5926033	5906838	5883176	5738710	5476160	49	1100747	5926033	35.11	355056	123254	4	13	1.43
1053216.SAMN02596848	Absent	d__Bacteria;p__Firmicutes;c__Bacilli;o__Bacillales;f__Bacillaceae_G;g__Bacillus_A;s__Bacillus_A anthracis	99.23	0	4	4	3	3	3	3	5371123	5371123	5366405	5366405	5366405	5366405	4	4543883	5371123	35.16	4543883	4543883	1	1	1153.2
56955.SAMN05934540	Absent	d__Bacteria;p__Firmicutes;c__Bacilli;o__Bacillales;f__Bacillaceae_G;g__Bacillus_A;s__Bacillus_A cereus	98.84	1.41	204	171	90	60	49	34	6391128	6371175	6184224	5966446	5803129	5257552	204	394819	6391128	34.89	168722	80318	13	27	0.81
1053189.SAMN02596821	Absent	d__Bacteria;p__Firmicutes;c__Bacilli;o__Bacillales;f__Bacillaceae_G;g__Bacillus_A;s__Bacillus_A cereus_U	98.51	0.21	15	15	10	8	4	4	5635174	5635174	5622083	5604202	5531757	5531757	15	5034021	5635174	35.24	5034021	5034021	1	1	1686.87
1392.SAMN03174509	Present	d__Bacteria;p__Firmicutes;c__Bacilli;o__Bacillales;f__Bacillaceae_G;g__Bacillus_A;s__Bacillus_A anthracis	99.23	0.15	1	1	1	1	1	1	5321900	5321900	5321900	5321900	5321900	5321900	1	5321900	5321900	35.39	5321900	5321900	1	1	0
1428.SAMN03025775	Absent	d__Bacteria;p__Firmicutes;c__Bacilli;o__Bacillales;f__Bacillaceae_G;g__Bacillus_A;s__Bacillus_A thuringiensis_S	97.79	0.53	94	94	66	59	50	36	5609812	5609812	5556261	5501917	5345382	4851131	94	573280	5609812	34.77	132307	76540	13	26	0
1433.SAMN05934570	Present	d__Bacteria;p__Firmicutes;c__Bacilli;o__Bacillales;f__Bacillaceae_G;g__Bacillus_A;s__Bacillus_A bombysepticus	98.92	0.31	213	205	164	130	78	41	6562772	6557867	6434204	6193200	5326785	3923228	213	275589	6562772	34.86	59219	35769	30	65	0.08
665957.SAMN02463788	Present	d__Bacteria;p__Firmicutes;c__Bacilli;o__Bacillales;f__Bacillaceae_G;g__Bacillus_A;s__Bacillus_A bombysepticus	99.23	0	30	19	17	14	12	11	5747288	5737616	5731377	5711573	5679593	5630677	30	1804773	5747288	34.91	1261627	598567	2	4	660.19
1195464.SAMN02603757	Absent	d__Bacteria;p__Firmicutes;c__Bacilli;o__Bacillales;f__Bacillaceae_G;g__Bacillus_A;s__Bacillus_A toyonensis	99.33	0	1	1	1	1	1	1	5414494	5414494	5414494	5414494	5414494	5414494	1	5414494	5414494	35.41	5414494	5414494	1	1	0
1392.SAMN06190355	Absent	d__Bacteria;p__Firmicutes;c__Bacilli;o__Bacillales;f__Bacillaceae_G;g__Bacillus_A;s__Bacillus_A anthracis	98.77	1.93	66	66	53	50	40	31	5838097	5838097	5804723	5786433	5619345	5273257	66	405823	5838097	34.93	206622	115297	11	20	2.6
1405.SAMN03325948	Present	d__Bacteria;p__Firmicutes;c__Bacilli;o__Bacillales;f__Bacillaceae_G;g__Bacillus_A;s__Bacillus_A mycoides	99.34	0.53	54	54	53	43	36	25	6096796	6096796	6092138	6014642	5907069	5499437	54	787663	6096796	35.29	270494	126065	6	14	2.02
592021.SAMN02603932	Absent	d__Bacteria;p__Firmicutes;c__Bacilli;o__Bacillales;f__Bacillaceae_G;g__Bacillus_A;s__Bacillus_A anthracis	99.23	0.15	1	1	1	1	1	1	5227419	5227419	5227419	5227419	5227419	5227419	1	5227419	5227419	35.38	5227419	5227419	1	1	0
1396.SAMN04046443	Present	d__Bacteria;p__Firmicutes;c__Bacilli;o__Bacillales;f__Bacillaceae_G;g__Bacillus_A;s__Bacillus_A bombysepticus	99.18	0	59	45	40	37	29	27	5338004	5330783	5318338	5298250	5157015	5069528	59	682290	5338004	34.96	252409	134461	7	15	8.26
1085388.SAMN02596885	Absent	d__Bacteria;p__Firmicutes;c__Bacilli;o__Bacillales;f__Bacillaceae_G;g__Bacillus_A;s__Bacillus_A wiedmannii	99.34	0.33	6	6	4	4	4	4	5875044	5875044	5869195	5869195	5869195	5869195	6	4726424	5875044	35.05	4726424	4726424	1	1	1035.28
205919.SAMN02435884	Absent	d__Bacteria;p__Firmicutes;c__Bacilli;o__Bacillales;f__Bacillaceae_G;g__Bacillus_A;s__Bacillus_A anthracis	99.03	0.51	63	60	42	39	27	21	5467009	5464944	5432468	5415627	5218979	4984939	63	1294190	5467009	35.15	286973	149281	5	11	2.12
281309.SAMN02598265	Absent	d__Bacteria;p__Firmicutes;c__Bacilli;o__Bacillales;f__Bacillaceae_G;g__Bacillus_A;s__Bacillus_A anthracis	99.07	0.31	1	1	1	1	1	1	5237682	5237682	5237682	5237682	5237682	5237682	1	5237682	5237682	35.41	5237682	5237682	1	1	0.02
132264.SAMN05934579	Present	d__Bacteria;p__Firmicutes;c__Bacilli;o__Bacillales;f__Bacillaceae_G;g__Bacillus_A;s__Bacillus_A thuringiensis_S	98.95	0.44	174	156	114	88	60	37	5845901	5837737	5724858	5523744	5070513	4253760	174	265914	5845901	35.12	97052	47427	19	40	176.86
1120337.SAMN05231547	Absent	d__Bacteria;p__Firmicutes;c__Bacilli;o__Bacillales;f__Bacillaceae_G;g__Bacillus_A;s__Bacillus_A paranthracis	98.61	0.33	102	75	62	53	46	35	5416792	5407115	5377895	5317021	5198514	4797065	102	700461	5416792	35.21	148228	69135	10	23	0
1232203.SAMN02471368	Present	d__Bacteria;p__Firmicutes;c__Bacilli;o__Bacillales;f__Bacillaceae_G;g__Bacillus_A;s__Bacillus_A bombysepticus	98.61	0.31	225	195	143	119	77	40	6156720	6136444	6004739	5837189	5116767	3728264	225	272576	6156720	34.8	59985	34894	29	61	1065.76
1392.SAMD00026915	Present	d__Bacteria;p__Firmicutes;c__Bacilli;o__Bacillales;f__Bacillaceae_G;g__Bacillus_A;s__Bacillus_A anthracis	98.06	0.15	124	124	124	100	55	33	5375137	5375137	5375137	5209791	4474167	3634957	124	372176	5375137	35.13	76756	41123	19	42	0
1396.SAMN03797429	Absent	d__Bacteria;p__Firmicutes;c__Bacilli;o__Bacillales;f__Bacillaceae_G;g__Bacillus_A;s__Bacillus_A paranthracis	98.77	0.46	194	157	114	86	52	28	5591569	5575072	5454129	5244396	4678836	3806849	194	418945	5591569	35.17	101838	39754	14	37	0
412694.SAMN02598406	Absent	d__Bacteria;p__Firmicutes;c__Bacilli;o__Bacillales;f__Bacillaceae_G;g__Bacillus_A;s__Bacillus_A anthracis	99.23	0	1	1	1	1	1	1	5257091	5257091	5257091	5257091	5257091	5257091	1	5257091	5257091	35.43	5257091	5257091	1	1	0
180846.SAMN05934516	Present	d__Bacteria;p__Firmicutes;c__Bacilli;o__Bacillales;f__Bacillaceae_G;g__Bacillus_A;s__Bacillus_A bombysepticus	99.07	0.47	84	77	63	51	28	19	6072870	6068478	6026644	5937656	5523855	5194580	84	1119348	6072870	34.74	400127	133222	5	12	0.02
269801.SAMN03085864	Absent	d__Bacteria;p__Firmicutes;c__Bacilli;o__Bacillales;f__Bacillaceae_G;g__Bacillus_A;s__Bacillus_A tropicus	99.23	0.1	1	1	1	1	1	1	5267792	5267792	5267792	5267792	5267792	5267792	1	5267792	5267792	35.4	5267792	5267792	1	1	0
180887.SAMN05934502	Absent	d__Bacteria;p__Firmicutes;c__Bacilli;o__Bacillales;f__Bacillaceae_G;g__Bacillus_A;s__Bacillus_A toyonensis	99.34	1.18	71	61	52	42	29	24	5999573	5991868	5964984	5883529	5672007	5472221	71	948456	5999573	34.98	270096	135127	6	13	10.65
180855.SAMN05934543	Present	d__Bacteria;p__Firmicutes;c__Bacilli;o__Bacillales;f__Bacillaceae_G;g__Bacillus_A;s__Bacillus_A cereus	99.23	0.01	30	28	22	19	15	15	5371015	5369759	5350491	5329992	5273476	5273476	30	1037355	5371015	35.17	660830	248883	3	6	0
128936.SAMN05934505	Present	d__Bacteria;p__Firmicutes;c__Bacilli;o__Bacillales;f__Bacillaceae_G;g__Bacillus_A;s__Bacillus_A bombysepticus	99.18	0	78	68	57	40	27	20	6217009	6209887	6184348	6065781	5828369	5569694	78	1104838	6217009	34.68	589316	152662	4	10	0.97
1715069.SAMN04498598	Present	d__Bacteria;p__Firmicutes;c__Bacilli;o__Bacillales;f__Bacillaceae_G;g__Bacillus_A;s__Bacillus_A bombysepticus	98.86	0	90	62	46	43	36	27	5615118	5602885	5559803	5538428	5427179	5101689	90	675613	5615118	34.88	231903	113697	7	16	178.09
1396.SAMN03785549	Present	d__Bacteria;p__Firmicutes;c__Bacilli;o__Bacillales;f__Bacillaceae_G;g__Bacillus_A;s__Bacillus_A thuringiensis	99.27	0	1	1	1	1	1	1	5370032	5370032	5370032	5370032	5370032	5370032	1	5370032	5370032	35.22	5370032	5370032	1	1	0.02
526974.SAMN00727632	Absent	d__Bacteria;p__Firmicutes;c__Bacilli;o__Bacillales;f__Bacillaceae_G;g__Bacillus_A;s__Bacillus_A cereus	98.87	0.31	1	1	1	1	1	1	5436173	5436173	5436173	5436173	5436173	5436173	1	5436173	5436173	35.1	5436173	5436173	1	1	340.79
1405.SAMN06121431	Absent	d__Bacteria;p__Firmicutes;c__Bacilli;o__Bacillales;f__Bacillaceae_G;g__Bacillus_A;s__Bacillus_A pseudomycoides	99.43	0.72	101	95	66	57	41	27	5167244	5161815	5092855	5027280	4758340	4267899	101	599453	5167244	35.51	181590	76006	9	21	0
1761758.SAMN04487918	Present	d__Bacteria;p__Firmicutes;c__Bacilli;o__Bacillales;f__Bacillaceae_G;g__Bacillus_A;s__Bacillus_A thuringiensis	99.32	0.44	34	34	30	26	21	16	5742731	5742731	5732044	5701575	5611146	5409911	34	1920878	5742731	34.84	363625	240018	3	8	123.41
180847.SAMN05934524	Present	d__Bacteria;p__Firmicutes;c__Bacilli;o__Bacillales;f__Bacillaceae_G;g__Bacillus_A;s__Bacillus_A thuringiensis	99.34	0.37	105	94	76	65	42	29	6469235	6462616	6412515	6331733	5962652	5485875	105	620148	6469235	34.67	226796	87401	9	20	0.08
1053169.SAMN02596801	Present	d__Bacteria;p__Firmicutes;c__Bacilli;o__Bacillales;f__Bacillaceae_G;g__Bacillus_A;s__Bacillus_A thuringiensis	99.34	0.33	9	9	8	8	8	8	5851194	5851194	5849431	5849431	5849431	5849431	9	3833135	5851194	34.92	3833135	663035	1	2	393
1053232.SAMN02596864	Present	d__Bacteria;p__Firmicutes;c__Bacilli;o__Bacillales;f__Bacillaceae_G;g__Bacillus_A;s__Bacillus_A toyonensis	99.34	0.54	14	14	13	11	10	9	6118469	6118469	6115420	6097291	6083659	6056375	14	4036096	6118469	34.95	4036096	587059	1	2	779.08
1428.SAMN06190351	Present	d__Bacteria;p__Firmicutes;c__Bacilli;o__Bacillales;f__Bacillaceae_G;g__Bacillus_A;s__Bacillus_A thuringiensis	99.34	0.04	38	38	27	26	23	19	6057392	6057392	6027421	6018937	5972510	5803566	38	897813	6057392	34.8	478444	233759	5	10	2.84
1053250.SAMN02596882	Present	d__Bacteria;p__Firmicutes;c__Bacilli;o__Bacillales;f__Bacillaceae_G;g__Bacillus_A;s__Bacillus_A mycoides	99.01	0.04	7	7	6	5	4	4	6011592	6011592	6008953	6001763	5977028	5977028	7	4895311	6011592	35.19	4895311	4895311	1	1	1414.38
29338.SAMN05934541	Absent	d__Bacteria;p__Firmicutes;c__Bacilli;o__Bacillales;f__Bacillaceae_G;g__Bacillus_A;s__Bacillus_A bombysepticus	98.92	0.87	215	207	173	136	82	34	6366929	6363330	6250605	5988241	5081198	3397045	215	379880	6366929	35.16	55304	28892	30	71	0.03
1405.SAMN04046538	Present	d__Bacteria;p__Firmicutes;c__Bacilli;o__Bacillales;f__Bacillaceae_G;g__Bacillus_A;s__Bacillus_A mycoides	99.34	0.37	115	96	78	64	42	32	5732453	5722376	5672876	5573588	5231885	4839318	115	571316	5732453	35.17	139926	79565	11	24	11.11
1437442.SAMN02951914	Absent	d__Bacteria;p__Firmicutes;c__Bacilli;o__Bacillales;f__Bacillaceae_G;g__Bacillus_A;s__Bacillus_A anthracis	97.71	0.15	26	26	25	21	18	17	5155173	5155173	5153991	5123926	5073706	5024663	26	591374	5155173	35.25	516474	205334	5	9	0.04
526989.SAMN00727647	Absent	d__Bacteria;p__Firmicutes;c__Bacilli;o__Bacillales;f__Bacillaceae_G;g__Bacillus_A;s__Bacillus_A bombysepticus	98.71	0.08	1	1	1	1	1	1	6133179	6133179	6133179	6133179	6133179	6133179	1	6133179	6133179	34.72	6133179	6133179	1	1	436.33
1053214.SAMN02596846	Absent	d__Bacteria;p__Firmicutes;c__Bacilli;o__Bacillales;f__Bacillaceae_G;g__Bacillus_A;s__Bacillus_A paranthracis	98.61	0.5	14	14	12	9	8	7	5876339	5876339	5871783	5851099	5831316	5783061	14	2460585	5876339	35.22	1737477	1060270	2	3	1619.9
1392.SAMN05511418	Present	d__Bacteria;p__Firmicutes;c__Bacilli;o__Bacillales;f__Bacillaceae_G;g__Bacillus_A;s__Bacillus_A anthracis	99.23	0.15	71	39	35	32	29	23	5366425	5351395	5342483	5322519	5275443	5046305	71	868617	5366425	35.15	313727	149780	6	13	0
1412844.SAMN02951870	Absent	d__Bacteria;p__Firmicutes;c__Bacilli;o__Bacillales;f__Bacillaceae_G;g__Bacillus_A;s__Bacillus_A anthracis	99.23	0.15	1	1	1	1	1	1	5227966	5227966	5227966	5227966	5227966	5227966	1	5227966	5227966	35.38	5227966	5227966	1	1	13.22
1053178.SAMN02596810	Absent	d__Bacteria;p__Firmicutes;c__Bacilli;o__Bacillales;f__Bacillaceae_G;g__Bacillus_A;s__Bacillus_A wiedmannii	99.34	0.53	7	7	3	3	3	3	5812437	5812437	5805627	5805627	5805627	5805627	7	5328009	5812437	35.05	5328009	5328009	1	1	696.58
1053241.SAMN02596873	Present	d__Bacteria;p__Firmicutes;c__Bacilli;o__Bacillales;f__Bacillaceae_G;g__Bacillus_A;s__Bacillus_A cereus	99.23	0.79	4	4	4	4	3	3	5951374	5951374	5951374	5951374	5937104	5937104	4	5236666	5951374	34.81	5236666	5236666	1	1	1551.36
1053205.SAMN02596837	Absent	d__Bacteria;p__Firmicutes;c__Bacilli;o__Bacillales;f__Bacillaceae_G;g__Bacillus_A;s__Bacillus_A mycoides	98.68	1.21	27	27	24	22	16	15	6241316	6241316	6235833	6221732	6123716	6091556	27	1510193	6241316	35.12	797269	421298	3	6	1397.09
1392.SAMN05230456	Absent	d__Bacteria;p__Firmicutes;c__Bacilli;o__Bacillales;f__Bacillaceae_G;g__Bacillus_A;s__Bacillus_A anthracis	99.23	0.31	108	81	65	57	42	29	5406008	5396004	5355471	5295691	5027494	4529285	108	479460	5406008	35.11	137538	92958	11	23	0
1392.SAMN03165118	Present	d__Bacteria;p__Firmicutes;c__Bacilli;o__Bacillales;f__Bacillaceae_G;g__Bacillus_A;s__Bacillus_A anthracis	98.77	0.15	46	39	32	28	23	15	5353374	5348527	5328621	5298992	5220886	4905255	46	1853649	5353374	35.13	565655	203890	3	6	75.52
527000.SAMN00727631	Absent	d__Bacteria;p__Firmicutes;c__Bacilli;o__Bacillales;f__Bacillaceae_G;g__Bacillus_A;s__Bacillus_A pseudomycoides	99.42	0.06	1	1	1	1	1	1	5782514	5782514	5782514	5782514	5782514	5782514	1	5782514	5782514	35.37	5782514	5782514	1	1	528.14
1053223.SAMN02596855	Present	d__Bacteria;p__Firmicutes;c__Bacilli;o__Bacillales;f__Bacillaceae_G;g__Bacillus_A;s__Bacillus_A thuringiensis_K	99.23	1.09	4	4	4	3	3	3	6204183	6204183	6204183	6195263	6195263	6195263	4	5255821	6204183	34.68	5255821	5255821	1	1	1199.13
526980.SAMN02736987	Present	d__Bacteria;p__Firmicutes;c__Bacilli;o__Bacillales;f__Bacillaceae_G;g__Bacillus_A;s__Bacillus_A bombysepticus	99.18	0.33	2	2	2	2	1	1	5996083	5996083	5996083	5996083	5984031	5984031	2	5984031	5996083	34.84	5984031	5984031	1	1	40.04
1392.SAMN02732407	Present	d__Bacteria;p__Firmicutes;c__Bacilli;o__Bacillales;f__Bacillaceae_G;g__Bacillus_A;s__Bacillus_A anthracis	98.92	0.15	1	1	1	1	1	1	5189487	5189487	5189487	5189487	5189487	5189487	1	5189487	5189487	35.3	5189487	5189487	1	1	31.27
1392.SAMN03840820	Absent	d__Bacteria;p__Firmicutes;c__Bacilli;o__Bacillales;f__Bacillaceae_G;g__Bacillus_A;s__Bacillus_A anthracis	95.74	0.97	44	36	34	29	27	22	5175121	5172131	5165664	5129850	5099528	4898216	44	850822	5175121	35.01	281844	166369	6	12	0
1890302.SAMN04909731	Absent	d__Bacteria;p__Firmicutes;c__Bacilli;o__Bacillales;f__Bacillaceae_G;g__Bacillus_A;s__Bacillus_A wiedmannii	99.34	0.11	51	33	29	28	24	21	5388838	5381407	5371641	5363090	5304432	5191315	51	905597	5388838	35.21	329376	162219	5	11	0
1396.SAMN03800028	Absent	d__Bacteria;p__Firmicutes;c__Bacilli;o__Bacillales;f__Bacillaceae_G;g__Bacillus_A;s__Bacillus_A anthracis	99.07	4.91	182	146	110	95	66	35	5790900	5776322	5689225	5578577	5047975	3997204	182	438967	5790900	35.11	91863	35792	19	44	0
1428.SAMN02640274	Absent	d__Bacteria;p__Firmicutes;c__Bacilli;o__Bacillales;f__Bacillaceae_G;g__Bacillus_A;s__Bacillus_A bombysepticus	98.83	0.93	162	162	142	118	70	37	5818464	5818464	5753569	5582754	4778910	3627159	162	361795	5818464	34.99	58307	32680	24	56	332.36
1866317.SAMN05231661	Absent	d__Bacteria;p__Firmicutes;c__Bacilli;o__Bacillales;f__Bacillaceae_G;g__Bacillus_A;s__Bacillus_A paranthracis	99.23	0.31	93	75	57	52	41	30	5376339	5368764	5320899	5285542	5114463	4759719	93	494210	5376339	35.19	167652	96875	10	20	0
1163722.SAMN02469355	Absent	d__Bacteria;p__Firmicutes;c__Bacilli;o__Bacillales;f__Bacillaceae_G;g__Bacillus_A;s__Bacillus_A paranthracis	99.23	0.07	7	6	5	5	4	4	5156762	5156188	5154081	5154081	5140797	5140797	7	3825776	5156762	35.37	3825776	671189	1	2	923.21
1313.SAMEA1024881	Absent	d__Bacteria;p__Firmicutes;c__Bacilli;o__Bacillales;f__Bacillaceae_G;g__Bacillus_A;s__Bacillus_A anthracis	98.3	0.96	210	178	98	67	45	31	5731706	5712669	5507167	5281765	4930105	4436603	210	590974	5731706	35.07	131839	58990	12	29	397.56
1392.SAMN03165127	Present	d__Bacteria;p__Firmicutes;c__Bacilli;o__Bacillales;f__Bacillaceae_G;g__Bacillus_A;s__Bacillus_A anthracis	95.97	0.2	90	83	73	69	53	31	5296787	5292370	5273205	5246778	4999553	4232193	90	568554	5296787	35.12	120630	69422	13	27	13.1
257986.SAMN05934509	Present	d__Bacteria;p__Firmicutes;c__Bacilli;o__Bacillales;f__Bacillaceae_G;g__Bacillus_A;s__Bacillus_A thuringiensis_S	99.34	0.95	110	101	75	61	42	34	6737472	6730773	6662910	6557500	6253808	5920212	110	688563	6737472	34.9	235610	85541	8	20	1.26
526988.SAMN00727648	Absent	d__Bacteria;p__Firmicutes;c__Bacilli;o__Bacillales;f__Bacillaceae_G;g__Bacillus_A;s__Bacillus_A toyonensis	99.34	0	1	1	1	1	1	1	5923634	5923634	5923634	5923634	5923634	5923634	1	5923634	5923634	34.98	5923634	5923634	1	1	298.31
1428.SAMN04819577	Present	d__Bacteria;p__Firmicutes;c__Bacilli;o__Bacillales;f__Bacillaceae_G;g__Bacillus_A;s__Bacillus_A toyonensis	99.34	0.58	123	104	77	67	46	32	5772637	5759645	5695706	5623174	5283825	4771992	123	643475	5772637	35.1	157161	67824	10	25	0
1396.SAMN04496851	Present	d__Bacteria;p__Firmicutes;c__Bacilli;o__Bacillales;f__Bacillaceae_G;g__Bacillus_A;s__Bacillus_A cereus	99.23	0.3	122	118	98	82	58	37	5384024	5381095	5336139	5208369	4826885	4040568	122	307306	5384024	35.04	91419	51180	17	37	0.11
527032.SAMN00727678	Present	d__Bacteria;p__Firmicutes;c__Bacilli;o__Bacillales;f__Bacillaceae_G;g__Bacillus_A;s__Bacillus_A anthracis	98.14	0.21	1	1	1	1	1	1	5488844	5488844	5488844	5488844	5488844	5488844	1	5488844	5488844	35.12	5488844	5488844	1	1	469.7
180872.SAMN05934504	Present	d__Bacteria;p__Firmicutes;c__Bacilli;o__Bacillales;f__Bacillaceae_G;g__Bacillus_A;s__Bacillus_A anthracis	99.07	0.21	54	43	33	27	23	20	5391906	5386336	5364616	5321130	5265472	5148408	54	641545	5391906	35.11	403796	198547	6	10	0
1761756.SAMN04488573	Present	d__Bacteria;p__Firmicutes;c__Bacilli;o__Bacillales;f__Bacillaceae_G;g__Bacillus_A;s__Bacillus_A thuringiensis	99.14	0.17	69	69	33	31	15	10	5826918	5826918	5740182	5722512	5470372	5244123	69	1781625	5826918	34.82	1699093	221077	2	5	48.88
1396.SAMN05901949	Present	d__Bacteria;p__Firmicutes;c__Bacilli;o__Bacillales;f__Bacillaceae_G;g__Bacillus_A;s__Bacillus_A thuringiensis_S	99.34	0.17	169	159	122	101	69	41	5858318	5851270	5757194	5613603	5055630	4026822	169	275724	5858318	34.8	75971	43517	23	49	0
86662.SAMN04819589	Present	d__Bacteria;p__Firmicutes;c__Bacilli;o__Bacillales;f__Bacillaceae_G;g__Bacillus_A;s__Bacillus_A cereus_U	98.35	0.83	128	88	53	49	28	23	5674772	5648110	5580647	5547680	5217050	5045735	128	751570	5674772	35.25	263228	151313	8	15	0
1428.SAMN06167427	Present	d__Bacteria;p__Firmicutes;c__Bacilli;o__Bacillales;f__Bacillaceae_G;g__Bacillus_A;s__Bacillus_A bombysepticus	99	0.35	80	72	57	52	39	29	5996018	5991122	5949704	5910880	5688914	5340389	80	723022	5996018	34.87	211777	110817	9	18	0
261594.SAMN02603433	Absent	d__Bacteria;p__Firmicutes;c__Bacilli;o__Bacillales;f__Bacillaceae_G;g__Bacillus_A;s__Bacillus_A anthracis	99.23	0.15	1	1	1	1	1	1	5227419	5227419	5227419	5227419	5227419	5227419	1	5227419	5227419	35.38	5227419	5227419	1	1	0
714359.SAMN02603314	Absent	d__Bacteria;p__Firmicutes;c__Bacilli;o__Bacillales;f__Bacillaceae_G;g__Bacillus_A;s__Bacillus_A cereus	99.02	0.15	1	1	1	1	1	1	5330088	5330088	5330088	5330088	5330088	5330088	1	5330088	5330088	35.29	5330088	5330088	1	1	0
1053236.SAMN02596868	Present	d__Bacteria;p__Firmicutes;c__Bacilli;o__Bacillales;f__Bacillaceae_G;g__Bacillus_A;s__Bacillus_A mycoides	99.01	0.7	21	21	17	15	12	10	6109375	6109375	6095061	6078947	6040380	5943100	21	3880479	6109375	35.07	3880479	605468	1	3	815.78
86662.SAMN04819590	Present	d__Bacteria;p__Firmicutes;c__Bacilli;o__Bacillales;f__Bacillaceae_G;g__Bacillus_A;s__Bacillus_A cereus_U	98.68	0.7	146	111	66	59	38	29	5642420	5617729	5526782	5468598	5105987	4743339	146	786275	5642420	35.22	157988	80403	10	21	0
1392.SAMN04075683	Present	d__Bacteria;p__Firmicutes;c__Bacilli;o__Bacillales;f__Bacillaceae_G;g__Bacillus_A;s__Bacillus_A anthracis	99.23	0.15	1	1	1	1	1	1	5227091	5227091	5227091	5227091	5227091	5227091	1	5227091	5227091	35.38	5227091	5227091	1	1	0
1396.SAMN03267263	Absent	d__Bacteria;p__Firmicutes;c__Bacilli;o__Bacillales;f__Bacillaceae_G;g__Bacillus_A;s__Bacillus_A paranthracis	98.7	0.66	101	88	74	70	58	37	5482056	5473163	5441514	5410587	5208411	4418905	101	288474	5482056	35.47	117878	65102	16	32	28.49
1053227.SAMN02596859	Present	d__Bacteria;p__Firmicutes;c__Bacilli;o__Bacillales;f__Bacillaceae_G;g__Bacillus_A;s__Bacillus_A mycoides	99.34	0.8	11	11	9	8	4	4	6108519	6108519	6104705	6096228	6037575	6037575	11	5172041	6108519	35.03	5172041	5172041	1	1	980.22
1392.SAMN05511399	Present	d__Bacteria;p__Firmicutes;c__Bacilli;o__Bacillales;f__Bacillaceae_G;g__Bacillus_A;s__Bacillus_A anthracis	99.23	0.15	71	34	32	29	26	21	5459580	5443083	5438851	5418885	5371743	5157857	71	868510	5459580	35.12	331560	169633	6	11	0
576432.SAMN05231550	Absent	d__Bacteria;p__Firmicutes;c__Bacilli;o__Bacillales;f__Bacillaceae_G;g__Bacillus_A;s__Bacillus_A tropicus	98.61	1.34	78	59	45	41	33	27	5217784	5210796	5175281	5142237	5004538	4779144	78	821335	5217784	35.22	207933	98763	6	16	0
1396.SAMN05415284	Absent	d__Bacteria;p__Firmicutes;c__Bacilli;o__Bacillales;f__Bacillaceae_G;g__Bacillus_A;s__Bacillus_A paranthracis	99.23	0.91	214	193	157	128	79	32	5456100	5442016	5362616	5137091	4300781	2573907	214	140243	5456100	35.07	48186	28965	36	72	0
1053245.SAMN02596877	Present	d__Bacteria;p__Firmicutes;c__Bacilli;o__Bacillales;f__Bacillaceae_G;g__Bacillus_A;s__Bacillus_A toyonensis	99.34	0.38	15	15	12	11	9	7	5690152	5690152	5683837	5678560	5653054	5574507	15	4556348	5690152	35.02	4556348	4556348	1	1	778.13
1396.SAMN04038491	Absent	d__Bacteria;p__Firmicutes;c__Bacilli;o__Bacillales;f__Bacillaceae_G;g__Bacillus_A;s__Bacillus_A paranthracis	99.1	1.09	146	139	106	90	63	32	5713256	5709617	5634118	5519315	5102397	3946685	146	326747	5713256	35.09	103267	45538	18	40	11.11
1433.SAMN05934547	Present	d__Bacteria;p__Firmicutes;c__Bacilli;o__Bacillales;f__Bacillaceae_G;g__Bacillus_A;s__Bacillus_A bombysepticus	98.92	0.93	278	266	206	151	88	40	7045912	7038368	6846223	6454800	5413037	3671488	278	351999	7045912	34.82	53087	26718	38	84	0.11
1442.SAMD00030057	Absent	d__Bacteria;p__Firmicutes;c__Bacilli;o__Bacillales;f__Bacillaceae_G;g__Bacillus_A;s__Bacillus_A cereus	98.77	0	1	1	1	1	1	1	5896839	5896839	5896839	5896839	5896839	5896839	1	5896839	5896839	35.36	5896839	5896839	1	1	0
86662.SAMN02834838	Present	d__Bacteria;p__Firmicutes;c__Bacilli;o__Bacillales;f__Bacillaceae_G;g__Bacillus_A;s__Bacillus_A mycoides	99.28	1.67	128	94	65	49	32	24	5902407	5886357	5806354	5682289	5400802	5091221	128	952735	5902407	35.21	205587	107076	7	15	0
1392.SAMN03757461	Present	d__Bacteria;p__Firmicutes;c__Bacilli;o__Bacillales;f__Bacillaceae_G;g__Bacillus_A;s__Bacillus_A anthracis	99.23	0.15	42	33	30	27	24	21	5458728	5453341	5447343	5427345	5381181	5252100	42	1162737	5458728	35.11	316575	169777	5	10	0
1396.SAMN05608046	Absent	d__Bacteria;p__Firmicutes;c__Bacilli;o__Bacillales;f__Bacillaceae_G;g__Bacillus_A;s__Bacillus_A anthracis	99.23	0.55	68	61	54	50	44	37	5383940	5378135	5360715	5334236	5244726	4974760	68	298136	5383940	35.05	138959	94411	13	25	8.79
1261129.SAMN02898393	Present	d__Bacteria;p__Firmicutes;c__Bacilli;o__Bacillales;f__Bacillaceae_G;g__Bacillus_A;s__Bacillus_A bombysepticus	98.81	1	1	1	1	1	1	1	5631672	5631672	5631672	5631672	5631672	5631672	1	5631672	5631672	35.31	5631672	5631672	1	1	0
1396.SAMN05608082	Present	d__Bacteria;p__Firmicutes;c__Bacilli;o__Bacillales;f__Bacillaceae_G;g__Bacillus_A;s__Bacillus_A thuringiensis	99.27	0.48	236	212	162	121	75	28	5581162	5563395	5417443	5107272	4355629	2693077	236	380206	5581162	35	49005	27413	30	69	18.65
1396.SAMN03325925	Present	d__Bacteria;p__Firmicutes;c__Bacilli;o__Bacillales;f__Bacillaceae_G;g__Bacillus_A;s__Bacillus_A cereus	99.23	0.35	45	42	40	36	27	24	5841213	5839142	5833123	5803482	5654993	5556552	45	1134101	5841213	35.06	237244	178580	6	13	4.14
527030.SAMN00727681	Present	d__Bacteria;p__Firmicutes;c__Bacilli;o__Bacillales;f__Bacillaceae_G;g__Bacillus_A;s__Bacillus_A thuringiensis_K	99.15	0	1	1	1	1	1	1	6231196	6231196	6231196	6231196	6231196	6231196	1	6231196	6231196	34.65	6231196	6231196	1	1	446.88
1396.SAMN05608064	Absent	d__Bacteria;p__Firmicutes;c__Bacilli;o__Bacillales;f__Bacillaceae_G;g__Bacillus_A;s__Bacillus_A tropicus	98.9	0.72	70	63	52	48	37	28	5245664	5240012	5208882	5177402	4978404	4598544	70	495622	5245664	35.21	164596	98244	9	19	5.72
86662.SAMN04819581	Present	d__Bacteria;p__Firmicutes;c__Bacilli;o__Bacillales;f__Bacillaceae_G;g__Bacillus_A;s__Bacillus_A cereus_U	98.35	0.83	137	120	88	76	44	30	5597134	5584756	5498448	5405154	4905878	4423982	137	534566	5597134	35.24	151313	58626	11	26	0
1392.SAMEA3720265	Present	d__Bacteria;p__Firmicutes;c__Bacilli;o__Bacillales;f__Bacillaceae_G;g__Bacillus_A;s__Bacillus_A anthracis	99.23	0.15	49	49	40	37	32	25	5438590	5438590	5420547	5401062	5313254	5030244	49	899888	5438590	35.09	255979	109369	7	14	1.12
527022.SAMN00726690	Absent	d__Bacteria;p__Firmicutes;c__Bacilli;o__Bacillales;f__Bacillaceae_G;g__Bacillus_A;s__Bacillus_A anthracis	98.62	1.23	1	1	1	1	1	1	6489024	6489024	6489024	6489024	6489024	6489024	1	6489024	6489024	34.66	6489024	6489024	1	1	385.76
1396.SAMN03325943	Absent	d__Bacteria;p__Firmicutes;c__Bacilli;o__Bacillales;f__Bacillaceae_G;g__Bacillus_A;s__Bacillus_A wiedmannii	99.01	0.19	47	46	39	34	28	21	5414722	5413975	5394833	5363403	5279175	5042341	47	684447	5414722	35.43	340103	168902	6	11	1.79
1761752.SAMN04488146	Absent	d__Bacteria;p__Firmicutes;c__Bacilli;o__Bacillales;f__Bacillaceae_G;g__Bacillus_A;s__Bacillus_A nitratireducens	99.01	0.92	75	75	48	35	21	16	5810072	5810072	5750443	5650237	5425236	5236854	75	1220612	5810072	35.2	615605	185598	4	9	104.01
1428.SAMN03271686	Absent	d__Bacteria;p__Firmicutes;c__Bacilli;o__Bacillales;f__Bacillaceae_G;g__Bacillus_A;s__Bacillus_A bombysepticus	98.92	0.31	52	37	35	32	23	19	6364232	6354381	6351964	6332637	6162205	5980368	52	787906	6364232	34.72	462100	207789	5	11	68.05
1227359.SAMN02597354	Absent	d__Bacteria;p__Firmicutes;c__Bacilli;o__Bacillales;f__Bacillaceae_G;g__Bacillus_A;s__Bacillus_A cereus	98.96	0.64	106	72	58	50	40	34	5633049	5619187	5586996	5530982	5370757	5149075	106	495537	5633049	35.01	178136	89623	10	21	0
334406.SAMD00060916	Absent	d__Bacteria;p__Firmicutes;c__Bacilli;o__Bacillales;f__Bacillaceae_G;g__Bacillus_A;s__Bacillus_A paranthracis	98.77	0.49	1	1	1	1	1	1	5221581	5221581	5221581	5221581	5221581	5221581	1	5221581	5221581	35.59	5221581	5221581	1	1	0
1423143.SAMN04513593	Present	d__Bacteria;p__Firmicutes;c__Bacilli;o__Bacillales;f__Bacillaceae_G;g__Bacillus_A;s__Bacillus_A thuringiensis	98.84	0	1	1	1	1	1	1	5610045	5610045	5610045	5610045	5610045	5610045	1	5610045	5610045	35.33	5610045	5610045	1	1	0
1392.SAMN03202901	Present	d__Bacteria;p__Firmicutes;c__Bacilli;o__Bacillales;f__Bacillaceae_G;g__Bacillus_A;s__Bacillus_A anthracis	99.21	0.15	1	1	1	1	1	1	5229224	5229224	5229224	5229224	5229224	5229224	1	5229224	5229224	35.38	5229224	5229224	1	1	0
1396.SAMN05878494	Absent	d__Bacteria;p__Firmicutes;c__Bacilli;o__Bacillales;f__Bacillaceae_G;g__Bacillus_A;s__Bacillus_A wiedmannii	99.34	1.04	18	18	12	11	9	8	5259213	5259213	5242046	5233324	5202560	5154063	18	2620222	5259213	35.32	1355071	1355071	2	2	8.18
1392.SAMN03010427	Absent	d__Bacteria;p__Firmicutes;c__Bacilli;o__Bacillales;f__Bacillaceae_G;g__Bacillus_A;s__Bacillus_A anthracis	98.92	0.15	1	1	1	1	1	1	5210596	5210596	5210596	5210596	5210596	5210596	1	5210596	5210596	35.36	5210596	5210596	1	1	0
526991.SAMN00727673	Present	d__Bacteria;p__Firmicutes;c__Bacilli;o__Bacillales;f__Bacillaceae_G;g__Bacillus_A;s__Bacillus_A cereus	97.8	0.53	1	1	1	1	1	1	5594747	5594747	5594747	5594747	5594747	5594747	1	5594747	5594747	34.99	5594747	5594747	1	1	565.17
1248431.SAMN02470705	Absent	d__Bacteria;p__Firmicutes;c__Bacilli;o__Bacillales;f__Bacillaceae_G;g__Bacillus_A;s__Bacillus_A anthracis	95.19	0.15	3	2	2	2	2	2	5001146	5000771	5000771	5000771	5000771	5000771	3	3043655	5001146	35.43	3043655	1957116	1	2	0
526975.SAMN00727653	Absent	d__Bacteria;p__Firmicutes;c__Bacilli;o__Bacillales;f__Bacillaceae_G;g__Bacillus_A;s__Bacillus_A paranthracis	98.61	0.19	1	1	1	1	1	1	5568034	5568034	5568034	5568034	5568034	5568034	1	5568034	5568034	35.27	5568034	5568034	1	1	327.08
1209364.SAMN02472125	Absent	d__Bacteria;p__Firmicutes;c__Bacilli;o__Bacillales;f__Bacillaceae_G;g__Bacillus_A;s__Bacillus_A cereus	97.44	1.03	123	109	78	65	52	37	5461830	5451437	5379238	5288198	5073041	4533525	123	393630	5461830	34.98	117620	58941	13	30	0.55
180894.SAMN05934526	Present	d__Bacteria;p__Firmicutes;c__Bacilli;o__Bacillales;f__Bacillaceae_G;g__Bacillus_A;s__Bacillus_A thuringiensis_S	99.34	0	153	146	116	91	58	40	6509502	6505636	6408318	6243361	5735448	5032049	153	365279	6509502	34.95	117040	56897	18	38	1.78
180865.SAMN05934528	Absent	d__Bacteria;p__Firmicutes;c__Bacilli;o__Bacillales;f__Bacillaceae_G;g__Bacillus_A;s__Bacillus_A cereus	99.01	0.33	46	45	36	33	29	24	5776387	5775461	5756361	5734999	5666566	5472619	46	702045	5776387	34.94	381584	183459	5	12	1.45
1392.SAMN03165110	Present	d__Bacteria;p__Firmicutes;c__Bacilli;o__Bacillales;f__Bacillaceae_G;g__Bacillus_A;s__Bacillus_A anthracis	99.23	0.15	75	64	53	49	37	24	5443372	5435851	5412569	5383929	5171632	4693507	75	729494	5443372	35.09	450699	80015	5	15	6.5
1053201.SAMN02596833	Absent	d__Bacteria;p__Firmicutes;c__Bacilli;o__Bacillales;f__Bacillaceae_G;g__Bacillus_A;s__Bacillus_A mycoides	99.01	0.75	11	11	8	8	8	8	6465275	6465275	6458139	6458139	6458139	6458139	11	4440877	6465275	35.05	4440877	662142	1	2	1056.51
288681.SAMN03199333	Absent	d__Bacteria;p__Firmicutes;c__Bacilli;o__Bacillales;f__Bacillaceae_G;g__Bacillus_A;s__Bacillus_A anthracis	99.23	0.16	1	1	1	1	1	1	5305318	5305318	5305318	5305318	5305318	5305318	1	5305318	5305318	35.36	5305318	5305318	1	1	0
180848.SAMN05934536	Absent	d__Bacteria;p__Firmicutes;c__Bacilli;o__Bacillales;f__Bacillaceae_G;g__Bacillus_A;s__Bacillus_A bombysepticus	99.23	0.25	77	71	56	44	33	22	6218479	6215214	6167928	6077686	5882011	5475041	77	1038188	6218479	34.68	308443	112253	5	12	0.66
180884.SAMN05934491	Absent	d__Bacteria;p__Firmicutes;c__Bacilli;o__Bacillales;f__Bacillaceae_G;g__Bacillus_A;s__Bacillus_A bombysepticus	98.92	0.87	209	206	165	126	76	38	6242131	6240861	6107620	5833382	5008568	3660916	209	378564	6242131	35.11	58253	29511	29	64	0
1405.SAMN05660113	Present	d__Bacteria;p__Firmicutes;c__Bacilli;o__Bacillales;f__Bacillaceae_G;g__Bacillus_A;s__Bacillus_A mycoides	99.34	0.38	228	159	120	94	51	31	5956998	5927603	5826766	5634379	4970936	4272822	228	499415	5956998	35.14	114579	43422	14	36	0
339658.SAMN05934522	Present	d__Bacteria;p__Firmicutes;c__Bacilli;o__Bacillales;f__Bacillaceae_G;g__Bacillus_A;s__Bacillus_A mycoides	99.34	2.04	138	125	88	64	41	30	6187874	6179610	6068852	5886713	5550940	5144105	138	938327	6187874	35.22	154124	83959	9	22	0.08
526977.SAMN00717283	Absent	d__Bacteria;p__Firmicutes;c__Bacilli;o__Bacillales;f__Bacillaceae_G;g__Bacillus_A;s__Bacillus_A tropicus	99.01	0.32	1	1	1	1	1	1	5234797	5234797	5234797	5234797	5234797	5234797	1	5234797	5234797	35.2	5234797	5234797	1	1	201
180899.SAMN05934521	Absent	d__Bacteria;p__Firmicutes;c__Bacilli;o__Bacillales;f__Bacillaceae_G;g__Bacillus_A;s__Bacillus_A tropicus	98.92	0.69	43	43	35	30	20	16	5740107	5740107	5713408	5676442	5515940	5367418	43	1471361	5740107	35.12	705674	218345	3	7	3.14
768494.SAMN02603474	Present	d__Bacteria;p__Firmicutes;c__Bacilli;o__Bacillales;f__Bacillaceae_G;g__Bacillus_A;s__Bacillus_A anthracis	99.07	0	1	1	1	1	1	1	5218947	5218947	5218947	5218947	5218947	5218947	1	5218947	5218947	35.37	5218947	5218947	1	1	0
526976.SAMN00727652	Absent	d__Bacteria;p__Firmicutes;c__Bacilli;o__Bacillales;f__Bacillaceae_G;g__Bacillus_A;s__Bacillus_A mycoides	98.22	0.86	1	1	1	1	1	1	5576566	5576566	5576566	5576566	5576566	5576566	1	5576566	5576566	35.19	5576566	5576566	1	1	509.54
1053210.SAMN02596842	Present	d__Bacteria;p__Firmicutes;c__Bacilli;o__Bacillales;f__Bacillaceae_G;g__Bacillus_A;s__Bacillus_A toyonensis	99.34	0.17	13	13	11	9	9	7	5642127	5642127	5633214	5619014	5619014	5539082	13	3939566	5642127	35.05	3939566	631406	1	2	958.38
1452729.SAMN03010437	Present	d__Bacteria;p__Firmicutes;c__Bacilli;o__Bacillales;f__Bacillaceae_G;g__Bacillus_A;s__Bacillus_A thuringiensis_S	99.34	0.1	1	1	1	1	1	1	5491311	5491311	5491311	5491311	5491311	5491311	1	5491311	5491311	35.25	5491311	5491311	1	1	0
1396.SAMN03800014	Absent	d__Bacteria;p__Firmicutes;c__Bacilli;o__Bacillales;f__Bacillaceae_G;g__Bacillus_A;s__Bacillus_A mycoides	99.01	0.53	110	77	61	55	44	34	5353670	5341143	5299816	5262895	5059719	4685780	110	405383	5353670	35.4	138544	90415	12	24	0
1405.SAMN03012838	Present	d__Bacteria;p__Firmicutes;c__Bacilli;o__Bacillales;f__Bacillaceae_G;g__Bacillus_A;s__Bacillus_A mycoides	99.34	0.02	1	1	1	1	1	1	5255868	5255868	5255868	5255868	5255868	5255868	1	5255868	5255868	35.49	5255868	5255868	1	1	0
574375.SAMN04515759	Absent	d__Bacteria;p__Firmicutes;c__Bacilli;o__Bacillales;f__Bacillaceae_G;g__Bacillus_A;s__Bacillus_A gaemokensis	99.43	0.57	70	64	55	40	30	24	5616250	5613458	5594733	5491300	5356208	5132762	70	1064751	5616250	35.58	319435	116003	6	14	88.24
1392.SAMN03165131	Present	d__Bacteria;p__Firmicutes;c__Bacilli;o__Bacillales;f__Bacillaceae_G;g__Bacillus_A;s__Bacillus_A anthracis	98.84	0.15	63	55	43	41	32	15	5499560	5494118	5467507	5453796	5300657	4680026	63	1926882	5499560	35.1	565935	107928	3	8	42.68
1053180.SAMN02596812	Present	d__Bacteria;p__Firmicutes;c__Bacilli;o__Bacillales;f__Bacillaceae_G;g__Bacillus_A;s__Bacillus_A wiedmannii	99.34	0.06	4	4	4	3	2	1	5589654	5589654	5589654	5580273	5569457	5526325	4	5526325	5589654	35.17	5526325	5526325	1	1	1163.76
1736451.SAMN04155720	Present	d__Bacteria;p__Firmicutes;c__Bacilli;o__Bacillales;f__Bacillaceae_G;g__Bacillus_A;s__Bacillus_A thuringiensis_S	99.34	0.95	45	45	39	31	23	20	6523787	6523787	6507174	6449917	6325135	6198111	45	2764033	6523787	34.85	349770	205763	3	9	16.11
475791.SAMN05934544	Present	d__Bacteria;p__Firmicutes;c__Bacilli;o__Bacillales;f__Bacillaceae_G;g__Bacillus_A;s__Bacillus_A cereus	98.77	0.15	276	268	205	157	91	31	6401925	6396394	6199663	5849063	4769569	2588827	276	248612	6401925	35.16	42877	23558	45	93	0.05
1440.SAMN04628222	Present	d__Bacteria;p__Firmicutes;c__Bacilli;o__Bacillales;f__Bacillaceae_G;g__Bacillus_A;s__Bacillus_A thuringiensis_S	99.01	0.11	1	1	1	1	1	1	5400819	5400819	5400819	5400819	5400819	5400819	1	5400819	5400819	35.36	5400819	5400819	1	1	0
1392.SAMN03165113	Present	d__Bacteria;p__Firmicutes;c__Bacilli;o__Bacillales;f__Bacillaceae_G;g__Bacillus_A;s__Bacillus_A anthracis	99.23	0.15	51	45	35	31	24	17	5445547	5441316	5414914	5386512	5270380	5034613	51	1602386	5445547	35.1	432432	186594	4	8	28.15
718223.SAMN02596796	Present	d__Bacteria;p__Firmicutes;c__Bacilli;o__Bacillales;f__Bacillaceae_G;g__Bacillus_A;s__Bacillus_A thuringiensis_S	99.34	0.04	31	31	27	23	18	15	6685242	6685242	6675241	6641444	6572040	6461556	31	2739741	6685242	34.71	1364589	254627	2	5	505.19
1396.SAMN03800032	Present	d__Bacteria;p__Firmicutes;c__Bacilli;o__Bacillales;f__Bacillaceae_G;g__Bacillus_A;s__Bacillus_A bombysepticus	99.18	0.72	198	166	124	94	55	25	5860633	5846074	5723391	5518464	4866057	3761384	198	803312	5860633	34.97	133290	37195	14	40	0
1392.SAMN03012770	Present	d__Bacteria;p__Firmicutes;c__Bacilli;o__Bacillales;f__Bacillaceae_G;g__Bacillus_A;s__Bacillus_A anthracis	99.23	0.15	1	1	1	1	1	1	5230088	5230088	5230088	5230088	5230088	5230088	1	5230088	5230088	35.38	5230088	5230088	1	1	0
1053171.SAMN02596803	Present	d__Bacteria;p__Firmicutes;c__Bacilli;o__Bacillales;f__Bacillaceae_G;g__Bacillus_A;s__Bacillus_A thuringiensis	99.23	0.5	10	10	9	7	7	7	5856198	5856198	5854226	5836174	5836174	5836174	10	4070571	5856198	34.98	4070571	654444	1	2	117.82
526992.SAMN00727675	Absent	d__Bacteria;p__Firmicutes;c__Bacilli;o__Bacillales;f__Bacillaceae_G;g__Bacillus_A;s__Bacillus_A mobilis	98.42	1.14	1	1	1	1	1	1	5656704	5656704	5656704	5656704	5656704	5656704	1	5656704	5656704	35.27	5656704	5656704	1	1	650.5
1396.SAMN03800023	Absent	d__Bacteria;p__Firmicutes;c__Bacilli;o__Bacillales;f__Bacillaceae_G;g__Bacillus_A;s__Bacillus_A tropicus	98.75	1.42	185	167	125	89	56	31	5920010	5908911	5785606	5516823	5002286	4099622	185	461604	5920010	35.04	100085	42601	15	39	0
44162.SAMN05934553	Present	d__Bacteria;p__Firmicutes;c__Bacilli;o__Bacillales;f__Bacillaceae_G;g__Bacillus_A;s__Bacillus_A thuringiensis_S	99.34	0.03	151	148	127	105	68	44	6365027	6363557	6303895	6136955	5561769	4670348	151	531174	6365027	35	85795	48336	22	47	2
1428.SAMN04210076	Absent	d__Bacteria;p__Firmicutes;c__Bacilli;o__Bacillales;f__Bacillaceae_G;g__Bacillus_A;s__Bacillus_A bombysepticus	98.92	0.31	1	1	1	1	1	1	5674369	5674369	5674369	5674369	5674369	5674369	1	5674369	5674369	35.29	5674369	5674369	1	1	0
1405.SAMN06242083	Present	d__Bacteria;p__Firmicutes;c__Bacilli;o__Bacillales;f__Bacillaceae_G;g__Bacillus_A;s__Bacillus_A mycoides	99.34	0.56	90	60	47	40	31	23	5763336	5750641	5725483	5670670	5544958	5211255	90	792475	5763336	35.11	271938	144842	6	13	0
1279365.SAMN02603412	Absent	d__Bacteria;p__Firmicutes;c__Bacilli;o__Bacillales;f__Bacillaceae_G;g__Bacillus_A;s__Bacillus_A bombysepticus	98.82	0.31	1	1	1	1	1	1	5646799	5646799	5646799	5646799	5646799	5646799	1	5646799	5646799	35.28	5646799	5646799	1	1	0
1839798.SAMN04875572	Absent	d__Bacteria;p__Firmicutes;c__Bacilli;o__Bacillales;f__Bacillaceae_G;g__Bacillus_A;s__Bacillus_A toyonensis	98.98	0	1	1	1	1	1	1	5287106	5287106	5287106	5287106	5287106	5287106	1	5287106	5287106	35.46	5287106	5287106	1	1	0
1392.SAMN03165122	Present	d__Bacteria;p__Firmicutes;c__Bacilli;o__Bacillales;f__Bacillaceae_G;g__Bacillus_A;s__Bacillus_A anthracis	99.07	0.15	36	32	26	23	20	15	5449259	5446564	5432947	5410281	5362247	5158865	36	1350666	5449259	35.1	918510	239375	3	5	37.18
1392.SAMN03296000	Absent	d__Bacteria;p__Firmicutes;c__Bacilli;o__Bacillales;f__Bacillaceae_G;g__Bacillus_A;s__Bacillus_A anthracis	99.23	0.15	1	1	1	1	1	1	5227410	5227410	5227410	5227410	5227410	5227410	1	5227410	5227410	35.38	5227410	5227410	1	1	2.95
1392.SAMN02736981	Present	d__Bacteria;p__Firmicutes;c__Bacilli;o__Bacillales;f__Bacillaceae_G;g__Bacillus_A;s__Bacillus_A anthracis	99.23	0.15	1	1	1	1	1	1	5229650	5229650	5229650	5229650	5229650	5229650	1	5229650	5229650	35.37	5229650	5229650	1	1	57.5
1396.SAMN03267266	Absent	d__Bacteria;p__Firmicutes;c__Bacilli;o__Bacillales;f__Bacillaceae_G;g__Bacillus_A;s__Bacillus_A paranthracis	98.77	0.88	106	85	61	54	40	29	5699587	5686586	5624164	5571290	5313885	4927279	106	609053	5699587	35.17	235544	84156	8	20	28.42
1396.SAMN05861660	Absent	d__Bacteria;p__Firmicutes;c__Bacilli;o__Bacillales;f__Bacillaceae_G;g__Bacillus_A;s__Bacillus_A mobilis	99.34	1.25	84	74	33	25	20	16	5926588	5917885	5829366	5773509	5697843	5527266	84	1173299	5926588	35.36	464482	218275	4	8	0.25
1392.SAMN04075686	Present	d__Bacteria;p__Firmicutes;c__Bacilli;o__Bacillales;f__Bacillaceae_G;g__Bacillus_A;s__Bacillus_A anthracis	99.23	0.15	1	1	1	1	1	1	5227079	5227079	5227079	5227079	5227079	5227079	1	5227079	5227079	35.38	5227079	5227079	1	1	0
1392.SAMN03757455	Present	d__Bacteria;p__Firmicutes;c__Bacilli;o__Bacillales;f__Bacillaceae_G;g__Bacillus_A;s__Bacillus_A anthracis	99.23	0.15	28	23	21	18	16	13	5459421	5456106	5449870	5429875	5398490	5269392	28	1635799	5459421	35.11	1162128	289146	2	5	0
1433.SAMN05934568	Present	d__Bacteria;p__Firmicutes;c__Bacilli;o__Bacillales;f__Bacillaceae_G;g__Bacillus_A;s__Bacillus_A bombysepticus	98.92	0.31	257	247	186	137	81	42	6896209	6889339	6706439	6354932	5427871	3978775	257	275593	6896209	34.77	58741	29361	33	72	0.15
1396.SAMN03325937	Absent	d__Bacteria;p__Firmicutes;c__Bacilli;o__Bacillales;f__Bacillaceae_G;g__Bacillus_A;s__Bacillus_A cereus	99.17	0	38	38	34	31	26	25	5593233	5593233	5579231	5556088	5470930	5421013	38	659381	5593233	35.15	348619	152500	6	12	5.9
1396.SAMN05415728	Absent	d__Bacteria;p__Firmicutes;c__Bacilli;o__Bacillales;f__Bacillaceae_G;g__Bacillus_A;s__Bacillus_A tropicus	98.95	0.48	262	227	169	136	78	34	5541252	5517234	5365298	5112710	4132194	2550879	262	234157	5541252	35.17	45966	24879	39	79	0
1396.SAMN05230499	Present	d__Bacteria;p__Firmicutes;c__Bacilli;o__Bacillales;f__Bacillaceae_G;g__Bacillus_A;s__Bacillus_A cereus	99.23	0.38	72	51	44	39	35	30	5491020	5482663	5469307	5435831	5372096	5177434	72	625821	5491020	34.94	228504	120940	8	17	0
198094.SAMN02603432	Absent	d__Bacteria;p__Firmicutes;c__Bacilli;o__Bacillales;f__Bacillaceae_G;g__Bacillus_A;s__Bacillus_A anthracis	99.23	0.15	1	1	1	1	1	1	5227293	5227293	5227293	5227293	5227293	5227293	1	5227293	5227293	35.38	5227293	5227293	1	1	0
1126681.SAMN02469966	Absent	d__Bacteria;p__Firmicutes;c__Bacilli;o__Bacillales;f__Bacillaceae_G;g__Bacillus_A;s__Bacillus_A paranthracis	98.15	0.08	1	1	1	1	1	1	5255156	5255156	5255156	5255156	5255156	5255156	1	5255156	5255156	35.4	5255156	5255156	1	1	1386.7
1053197.SAMN02596829	Present	d__Bacteria;p__Firmicutes;c__Bacilli;o__Bacillales;f__Bacillaceae_G;g__Bacillus_A;s__Bacillus_A mycoides	99.17	0.37	8	8	7	6	4	4	5661976	5661976	5660490	5653694	5626805	5626805	8	5320798	5661976	35.36	5320798	5320798	1	1	960.35
1396.SAMN03325928	Absent	d__Bacteria;p__Firmicutes;c__Bacilli;o__Bacillales;f__Bacillaceae_G;g__Bacillus_A;s__Bacillus_A wiedmannii	99.34	0	25	24	20	18	16	13	5523305	5522694	5509972	5495414	5463250	5344035	25	1110757	5523305	35.14	875707	445593	3	6	8.55
1396.SAMN04924832	Absent	d__Bacteria;p__Firmicutes;c__Bacilli;o__Bacillales;f__Bacillaceae_G;g__Bacillus_A;s__Bacillus_A tropicus	98.69	0.82	4	4	4	4	3	2	5668813	5668813	5668813	5668813	5658024	5617312	4	5160326	5668813	35.25	5160326	5160326	1	1	0.04
1428.SAMN04278951	Absent	d__Bacteria;p__Firmicutes;c__Bacilli;o__Bacillales;f__Bacillaceae_G;g__Bacillus_A;s__Bacillus_A thuringiensis_N	99.01	0.77	1	1	1	1	1	1	5327397	5327397	5327397	5327397	5327397	5327397	1	5327397	5327397	35.4	5327397	5327397	1	1	0
1396.SAMN05901944	Absent	d__Bacteria;p__Firmicutes;c__Bacilli;o__Bacillales;f__Bacillaceae_G;g__Bacillus_A;s__Bacillus_A paranthracis	99.23	0.62	80	60	48	44	38	29	5601497	5585727	5555252	5526569	5417469	5047406	80	448914	5601497	35.11	225223	102850	8	18	17.94
1396.SAMN03457175	Present	d__Bacteria;p__Firmicutes;c__Bacilli;o__Bacillales;f__Bacillaceae_G;g__Bacillus_A;s__Bacillus_A cereus	98.61	0	1	1	1	1	1	1	5404176	5404176	5404176	5404176	5404176	5404176	1	5404176	5404176	35.25	5404176	5404176	1	1	0
1297866.SAMEA2272511	Absent	d__Bacteria;p__Firmicutes;c__Bacilli;o__Bacillales;f__Bacillaceae_G;g__Bacillus_A;s__Bacillus_A anthracis	99.05	0.15	44	27	26	23	19	15	5172395	5168501	5167204	5145230	5082825	4936143	44	1768306	5172395	35.21	482552	258148	3	7	1.31
1392.SAMN02999502	Present	d__Bacteria;p__Firmicutes;c__Bacilli;o__Bacillales;f__Bacillaceae_G;g__Bacillus_A;s__Bacillus_A anthracis	99.23	0.15	32	21	18	15	13	11	5458264	5452851	5446904	5426867	5395588	5302047	32	1768573	5458264	35.11	1198122	579970	2	4	0
1428.SAMN03890259	Absent	d__Bacteria;p__Firmicutes;c__Bacilli;o__Bacillales;f__Bacillaceae_G;g__Bacillus_A;s__Bacillus_A thuringiensis	99.28	0	1	1	1	1	1	1	5867736	5867736	5867736	5867736	5867736	5867736	1	5867736	5867736	35.49	5867736	5867736	1	1	0
86662.SAMN05953539	Absent	d__Bacteria;p__Firmicutes;c__Bacilli;o__Bacillales;f__Bacillaceae_G;g__Bacillus_A;s__Bacillus_A mycoides	99.01	0.23	113	68	58	54	36	29	5482614	5465150	5434741	5407360	5119673	4846120	113	750837	5482614	35.4	200426	79439	7	18	0
1396.SAMN03325946	Absent	d__Bacteria;p__Firmicutes;c__Bacilli;o__Bacillales;f__Bacillaceae_G;g__Bacillus_A;s__Bacillus_A tropicus	99.23	0.47	34	33	26	22	19	19	5333418	5332611	5310127	5279202	5229515	5229515	34	947826	5333418	35.42	402005	184540	4	8	0.37
1392.SAMN02699415	Present	d__Bacteria;p__Firmicutes;c__Bacilli;o__Bacillales;f__Bacillaceae_G;g__Bacillus_A;s__Bacillus_A anthracis	99.07	0.18	29	29	27	25	21	14	5443045	5443045	5435286	5421398	5349332	5066128	29	1160908	5443045	35.1	868537	263516	3	6	1.84
568206.SAMN02603931	Present	d__Bacteria;p__Firmicutes;c__Bacilli;o__Bacillales;f__Bacillaceae_G;g__Bacillus_A;s__Bacillus_A anthracis	99.23	0.15	1	1	1	1	1	1	5230115	5230115	5230115	5230115	5230115	5230115	1	5230115	5230115	35.38	5230115	5230115	1	1	0
1396.SAMN03198038	Present	d__Bacteria;p__Firmicutes;c__Bacilli;o__Bacillales;f__Bacillaceae_G;g__Bacillus_A;s__Bacillus_A cereus	99.17	0.06	60	55	48	44	36	29	5389239	5387792	5372327	5344791	5189783	4888869	60	441181	5389239	35.15	201695	110775	11	19	18.93
1428.SAMN03793176	Present	d__Bacteria;p__Firmicutes;c__Bacilli;o__Bacillales;f__Bacillaceae_G;g__Bacillus_A;s__Bacillus_A toyonensis	99.34	0.71	181	138	106	94	67	43	5832130	5814498	5735739	5644088	5190132	4263399	181	278891	5832130	34.98	75671	48409	22	46	0
1392.SAMN02736972	Present	d__Bacteria;p__Firmicutes;c__Bacilli;o__Bacillales;f__Bacillaceae_G;g__Bacillus_A;s__Bacillus_A anthracis	98.96	0.15	1	1	1	1	1	1	5230053	5230053	5230053	5230053	5230053	5230053	1	5230053	5230053	35.38	5230053	5230053	1	1	38.24
637380.SAMN02603256	Absent	d__Bacteria;p__Firmicutes;c__Bacilli;o__Bacillales;f__Bacillaceae_G;g__Bacillus_A;s__Bacillus_A anthracis	99.23	0	1	1	1	1	1	1	5196054	5196054	5196054	5196054	5196054	5196054	1	5196054	5196054	35.38	5196054	5196054	1	1	0
1392.SAMN04075677	Present	d__Bacteria;p__Firmicutes;c__Bacilli;o__Bacillales;f__Bacillaceae_G;g__Bacillus_A;s__Bacillus_A anthracis	99.23	0.15	1	1	1	1	1	1	5228657	5228657	5228657	5228657	5228657	5228657	1	5228657	5228657	35.38	5228657	5228657	1	1	0
1392.SAMEA3720268	Present	d__Bacteria;p__Firmicutes;c__Bacilli;o__Bacillales;f__Bacillaceae_G;g__Bacillus_A;s__Bacillus_A anthracis	99.23	0.15	49	49	41	38	32	24	5438590	5438590	5419290	5399814	5295238	4964544	49	899895	5438590	35.09	255979	109367	7	14	1.34
1432.SAMN05934488	Present	d__Bacteria;p__Firmicutes;c__Bacilli;o__Bacillales;f__Bacillaceae_G;g__Bacillus_A;s__Bacillus_A thuringiensis	99.34	0.44	109	97	81	72	52	36	6465298	6457985	6412692	6350563	6017290	5479651	109	562741	6465298	34.94	148365	79447	12	27	8.86
1396.SAMN05608067	Absent	d__Bacteria;p__Firmicutes;c__Bacilli;o__Bacillales;f__Bacillaceae_G;g__Bacillus_A;s__Bacillus_A paranthracis	99.23	0.02	75	70	57	51	44	35	5634730	5630641	5601502	5558755	5440293	5081791	75	553470	5634730	35.19	164384	76945	9	22	11.87
1428.SAMN05934564	Present	d__Bacteria;p__Firmicutes;c__Bacilli;o__Bacillales;f__Bacillaceae_G;g__Bacillus_A;s__Bacillus_A bombysepticus	98.92	0.8	160	157	136	96	58	38	6745498	6743657	6687925	6404595	5744487	5060546	160	395663	6745498	34.73	109024	50043	17	38	0.04
86662.SAMN04819584	Present	d__Bacteria;p__Firmicutes;c__Bacilli;o__Bacillales;f__Bacillaceae_G;g__Bacillus_A;s__Bacillus_A cereus_U	98.35	0.83	126	99	75	67	37	29	5675247	5656147	5597304	5540221	5085264	4773346	126	433621	5675247	35.24	185520	88965	10	21	0
1220585.SAMD00041791	Present	d__Bacteria;p__Firmicutes;c__Bacilli;o__Bacillales;f__Bacillaceae_G;g__Bacillus_A;s__Bacillus_A mycoides	99.34	1.02	100	98	89	81	59	42	5571630	5570446	5546166	5480347	5125696	4515867	100	436085	5571630	35.21	102375	56217	17	36	0
1440.SAMN05934535	Present	d__Bacteria;p__Firmicutes;c__Bacilli;o__Bacillales;f__Bacillaceae_G;g__Bacillus_A;s__Bacillus_A thuringiensis_S	99.01	0.11	147	93	59	46	36	32	5947164	5928927	5831317	5738089	5566697	5427798	147	752812	5947164	35.18	216599	80680	7	18	0.72
155322.SAMN06330328	Present	d__Bacteria;p__Firmicutes;c__Bacilli;o__Bacillales;f__Bacillaceae_G;g__Bacillus_A;s__Bacillus_A toyonensis	99.34	0.05	33	33	33	33	28	24	5216825	5216825	5216825	5216825	5123895	4947629	33	470007	5216825	35.19	258632	146484	8	15	0.84
1663555.SAMN06134554	Absent	d__Bacteria;p__Firmicutes;c__Bacilli;o__Bacillales;f__Bacillaceae_G;g__Bacillus_A;s__Bacillus_A cereus	98.92	0.65	177	23	18	15	12	11	5318145	5244666	5231890	5209247	5157395	5108790	177	1306119	5318145	35.28	1040035	314633	3	5	8.07
1053184.SAMN02596816	Present	d__Bacteria;p__Firmicutes;c__Bacilli;o__Bacillales;f__Bacillaceae_G;g__Bacillus_A;s__Bacillus_A bombysepticus	98.61	0.46	7	7	7	7	4	3	5865692	5865692	5865692	5865692	5820909	5779400	7	5324347	5865692	34.9	5324347	5324347	1	1	1508.09
1890302.SAMN04909725	Present	d__Bacteria;p__Firmicutes;c__Bacilli;o__Bacillales;f__Bacillaceae_G;g__Bacillus_A;s__Bacillus_A wiedmannii	99.34	0.08	57	36	31	29	25	21	5617559	5609242	5599953	5589139	5513044	5379282	57	1130029	5617559	35.05	542359	169485	4	9	0
1430.SAMN05934554	Present	d__Bacteria;p__Firmicutes;c__Bacilli;o__Bacillales;f__Bacillaceae_G;g__Bacillus_A;s__Bacillus_A thuringiensis_S	99.34	0.92	84	73	56	49	36	30	6393839	6387816	6345347	6291165	6097950	5849062	84	659090	6393839	35.05	267167	128321	8	16	0.23
1433293.SAMN02597362	Present	d__Bacteria;p__Firmicutes;c__Bacilli;o__Bacillales;f__Bacillaceae_G;g__Bacillus_A;s__Bacillus_A cereus	99.23	0	75	63	49	43	34	29	5311139	5303823	5268236	5225436	5053452	4848392	75	483396	5311139	35.07	198717	112914	9	18	0.36
86662.SAMN03106993	Present	d__Bacteria;p__Firmicutes;c__Bacilli;o__Bacillales;f__Bacillaceae_G;g__Bacillus_A;s__Bacillus_A mycoides	99.34	1.17	1	1	1	1	1	1	5608349	5608349	5608349	5608349	5608349	5608349	1	5608349	5608349	35.24	5608349	5608349	1	1	0.05
1396.SAMN05415720	Absent	d__Bacteria;p__Firmicutes;c__Bacilli;o__Bacillales;f__Bacillaceae_G;g__Bacillus_A;s__Bacillus_A paranthracis	99.23	0.02	88	83	69	62	48	30	5802432	5799426	5761564	5710769	5504504	4796908	88	483017	5802432	35.18	147975	74573	11	24	4.19
1053193.SAMN02596825	Present	d__Bacteria;p__Firmicutes;c__Bacilli;o__Bacillales;f__Bacillaceae_G;g__Bacillus_A;s__Bacillus_A cereus_U	97.85	0.83	9	9	8	8	7	7	5747228	5747228	5744333	5744333	5728810	5728810	9	2919583	5747228	35.2	2919583	577976	1	3	502.07
1396.SAMN02712363	Absent	d__Bacteria;p__Firmicutes;c__Bacilli;o__Bacillales;f__Bacillaceae_G;g__Bacillus_A;s__Bacillus_A tropicus	99.23	0.1	84	65	60	55	46	37	5462435	5454002	5440812	5403175	5250821	4926427	84	330397	5462435	35.1	136961	85174	12	25	17.23
1053175.SAMN02596807	Absent	d__Bacteria;p__Firmicutes;c__Bacilli;o__Bacillales;f__Bacillaceae_G;g__Bacillus_A;s__Bacillus_A thuringiensis	99.34	0	19	19	17	14	12	12	6531739	6531739	6525168	6503308	6467766	6467766	19	4611469	6531739	34.7	4611469	332759	1	2	777.3
541229.SAMN02603315	Present	d__Bacteria;p__Firmicutes;c__Bacilli;o__Bacillales;f__Bacillaceae_G;g__Bacillus_A;s__Bacillus_A thuringiensis	98.97	0.11	1	1	1	1	1	1	5486830	5486830	5486830	5486830	5486830	5486830	1	5486830	5486830	35.38	5486830	5486830	1	1	0
1396.SAMN05608050	Present	d__Bacteria;p__Firmicutes;c__Bacilli;o__Bacillales;f__Bacillaceae_G;g__Bacillus_A;s__Bacillus_A cereus	99.17	0.62	80	75	59	54	41	34	5332404	5328700	5294981	5259482	5032398	4735879	80	432004	5332404	34.97	158068	85576	12	24	12.47
86662.SAMN04817074	Present	d__Bacteria;p__Firmicutes;c__Bacilli;o__Bacillales;f__Bacillaceae_G;g__Bacillus_A;s__Bacillus_A cereus_U	98.68	0.83	113	91	62	57	32	26	5613531	5598921	5524705	5489266	5099490	4906366	113	831649	5613531	35.25	185548	97893	8	17	0
1405.SAMN05953533	Present	d__Bacteria;p__Firmicutes;c__Bacilli;o__Bacillales;f__Bacillaceae_G;g__Bacillus_A;s__Bacillus_A mycoides	99.34	0.54	157	102	79	66	42	25	5400860	5379804	5326021	5228041	4843069	4239951	157	624163	5400860	35.37	170518	58689	8	22	0
1396.SAMN06242082	Present	d__Bacteria;p__Firmicutes;c__Bacilli;o__Bacillales;f__Bacillaceae_G;g__Bacillus_A;s__Bacillus_A cereus_U	98.02	0.52	91	58	48	41	31	26	5132411	5118442	5093402	5047735	4888252	4711884	91	855863	5132411	35.37	190385	130856	8	16	0
527023.SAMN00717315	Absent	d__Bacteria;p__Firmicutes;c__Bacilli;o__Bacillales;f__Bacillaceae_G;g__Bacillus_A;s__Bacillus_A bombysepticus	98.69	0.31	1	1	1	1	1	1	5527568	5527568	5527568	5527568	5527568	5527568	1	5527568	5527568	34.97	5527568	5527568	1	1	610.34
1405.SAMN06127746	Present	d__Bacteria;p__Firmicutes;c__Bacilli;o__Bacillales;f__Bacillaceae_G;g__Bacillus_A;s__Bacillus_A mycoides	99.34	0.13	73	70	48	41	28	21	5743511	5740772	5685525	5637342	5445169	5177083	73	723350	5743511	35.15	410112	167664	5	11	0
1053229.SAMN02596861	Absent	d__Bacteria;p__Firmicutes;c__Bacilli;o__Bacillales;f__Bacillaceae_G;g__Bacillus_A;s__Bacillus_A paramycoides	97.56	0.68	7	7	7	5	5	5	5372281	5372281	5372281	5355080	5355080	5355080	7	3667986	5372281	35.26	3667986	672030	1	2	990.77
1313.SAMEA1028664	Absent	d__Bacteria;p__Firmicutes;c__Bacilli;o__Bacillales;f__Bacillaceae_G;g__Bacillus_A;s__Bacillus_A cereus	99.01	1.67	132	86	57	47	36	27	5340211	5315251	5253425	5179194	4991661	4649909	132	713941	5340211	35.21	178523	107492	9	19	51.53
1428.SAMN05231665	Absent	d__Bacteria;p__Firmicutes;c__Bacilli;o__Bacillales;f__Bacillaceae_G;g__Bacillus_A;s__Bacillus_A thuringiensis	98.02	0.54	134	105	89	78	56	40	5773294	5762360	5719244	5632602	5257714	4689014	134	259983	5773294	34.8	119009	60482	17	34	0
1396.SAMN05608041	Absent	d__Bacteria;p__Firmicutes;c__Bacilli;o__Bacillales;f__Bacillaceae_G;g__Bacillus_A;s__Bacillus_A tropicus	99.07	0	95	87	77	71	47	39	5310786	5306050	5277138	5232299	4816778	4535173	95	313090	5310786	35.2	119203	66691	15	30	13.24
1396.SAMN05225334	Present	d__Bacteria;p__Firmicutes;c__Bacilli;o__Bacillales;f__Bacillaceae_G;g__Bacillus_A;s__Bacillus_A bombysepticus	98.3	0.08	228	228	190	146	63	24	5111906	5111906	4989855	4671186	3292145	1946123	228	174612	5111906	35.03	36092	19723	39	88	0
1396.SAMN04046541	Absent	d__Bacteria;p__Firmicutes;c__Bacilli;o__Bacillales;f__Bacillaceae_G;g__Bacillus_A;s__Bacillus_A cereus	98.96	1.1	87	70	53	46	34	32	5591458	5581892	5543876	5494563	5300864	5243208	87	446937	5591458	34.94	201751	107900	10	19	10.28
1053238.SAMN02596870	Present	d__Bacteria;p__Firmicutes;c__Bacilli;o__Bacillales;f__Bacillaceae_G;g__Bacillus_A;s__Bacillus_A cereus	99.01	0.91	19	19	15	13	11	8	6305592	6305592	6296440	6281824	6241802	6113596	19	1922107	6305592	35.08	1513461	1294199	2	3	2279.9
1396.SAMN04046442	Absent	d__Bacteria;p__Firmicutes;c__Bacilli;o__Bacillales;f__Bacillaceae_G;g__Bacillus_A;s__Bacillus_A mycoides	99.01	0.27	120	98	81	66	46	34	5540234	5530578	5488085	5378592	5048656	4592029	120	558920	5540234	35.18	111121	73045	12	27	12.94
527020.SAMN00727641	Present	d__Bacteria;p__Firmicutes;c__Bacilli;o__Bacillales;f__Bacillaceae_G;g__Bacillus_A;s__Bacillus_A thuringiensis_S	98.71	0.95	1	1	1	1	1	1	6612432	6612432	6612432	6612432	6612432	6612432	1	6612432	6612432	34.85	6612432	6612432	1	1	580.07
29338.SAMN03074947	Present	d__Bacteria;p__Firmicutes;c__Bacilli;o__Bacillales;f__Bacillaceae_G;g__Bacillus_A;s__Bacillus_A bombysepticus	98.92	3.7	1	1	1	1	1	1	5701188	5701188	5701188	5701188	5701188	5701188	1	5701188	5701188	35.29	5701188	5701188	1	1	0
673518.SAMN02641484	Absent	d__Bacteria;p__Firmicutes;c__Bacilli;o__Bacillales;f__Bacillaceae_G;g__Bacillus_A;s__Bacillus_A anthracis	98.46	0.15	1	1	1	1	1	1	5227683	5227683	5227683	5227683	5227683	5227683	1	5227683	5227683	35.38	5227683	5227683	1	1	0
1454382.SAMN03010435	Absent	d__Bacteria;p__Firmicutes;c__Bacilli;o__Bacillales;f__Bacillaceae_G;g__Bacillus_A;s__Bacillus_A anthracis	98.92	0	1	1	1	1	1	1	5379685	5379685	5379685	5379685	5379685	5379685	1	5379685	5379685	35.45	5379685	5379685	1	1	0
1397277.SAMN02729847	Present	d__Bacteria;p__Firmicutes;c__Bacilli;o__Bacillales;f__Bacillaceae_G;g__Bacillus_A;s__Bacillus_A thuringiensis	99.16	0.44	178	155	135	117	78	37	5702508	5689206	5637413	5500917	4835722	3406135	178	214960	5702508	34.98	60759	33333	27	59	0
570416.SAMN02797740	Absent	d__Bacteria;p__Firmicutes;c__Bacilli;o__Bacillales;f__Bacillaceae_G;g__Bacillus_A;s__Bacillus_A bombysepticus	98.58	0.31	1	1	1	1	1	1	5607837	5607837	5607837	5607837	5607837	5607837	1	5607837	5607837	35.3	5607837	5607837	1	1	0
1209372.SAMN02472121	Absent	d__Bacteria;p__Firmicutes;c__Bacilli;o__Bacillales;f__Bacillaceae_G;g__Bacillus_A;s__Bacillus_A cereus	95.23	0.32	289	193	104	72	45	39	5868446	5809064	5601003	5364817	4897650	4680797	289	303771	5868446	34.89	112060	61531	16	34	0.72
1392.SAMD00026914	Present	d__Bacteria;p__Firmicutes;c__Bacilli;o__Bacillales;f__Bacillaceae_G;g__Bacillus_A;s__Bacillus_A anthracis	99.23	0.15	36	36	32	29	22	19	5449821	5449821	5436837	5417668	5312431	5194979	36	821102	5449821	35.1	401457	237667	5	10	0
1415784.SAMN02389599	Absent	d__Bacteria;p__Firmicutes;c__Bacilli;o__Bacillales;f__Bacillaceae_G;g__Bacillus_A;s__Bacillus_A toyonensis	97.66	0	1	1	1	1	1	1	4940474	4940474	4940474	4940474	4940474	4940474	1	4940474	4940474	35.6	4940474	4940474	1	1	0
180866.SAMN05934531	Absent	d__Bacteria;p__Firmicutes;c__Bacilli;o__Bacillales;f__Bacillaceae_G;g__Bacillus_A;s__Bacillus_A cereus	98.61	0.57	167	155	109	83	54	34	6326082	6319818	6190739	6007776	5562774	4870027	167	423266	6326082	35.03	135681	56066	14	32	1.03
570416.SAMN02776149	Absent	d__Bacteria;p__Firmicutes;c__Bacilli;o__Bacillales;f__Bacillaceae_G;g__Bacillus_A;s__Bacillus_A bombysepticus	98.18	0	1	1	1	1	1	1	5602565	5602565	5602565	5602565	5602565	5602565	1	5602565	5602565	35.29	5602565	5602565	1	1	0.09
1396.SAMN05861659	Absent	d__Bacteria;p__Firmicutes;c__Bacilli;o__Bacillales;f__Bacillaceae_G;g__Bacillus_A;s__Bacillus_A anthracis	98.92	0.22	56	53	29	25	23	19	5207425	5204556	5156568	5131762	5096185	4949497	56	863082	5207425	35.36	397081	203566	5	9	0.94
1396.SAMN03800018	Present	d__Bacteria;p__Firmicutes;c__Bacilli;o__Bacillales;f__Bacillaceae_G;g__Bacillus_A;s__Bacillus_A thuringiensis	99.23	0.17	87	64	53	49	42	35	5725783	5714596	5689666	5661131	5536564	5243800	87	681900	5725783	34.92	141404	95702	11	23	0
1053191.SAMN02596823	Absent	d__Bacteria;p__Firmicutes;c__Bacilli;o__Bacillales;f__Bacillaceae_G;g__Bacillus_A;s__Bacillus_A wiedmannii	99.34	0.2	9	9	7	6	6	6	5855291	5855291	5850872	5843196	5843196	5843196	9	4667261	5855291	35.21	4667261	4667261	1	1	1327.94
1392.SAMN05511417	Present	d__Bacteria;p__Firmicutes;c__Bacilli;o__Bacillales;f__Bacillaceae_G;g__Bacillus_A;s__Bacillus_A anthracis	99.23	0.15	73	41	38	35	31	24	5367274	5353423	5347732	5327768	5262788	5000771	73	868617	5367274	35.15	263353	160051	7	14	0
526994.SAMN00727677	Absent	d__Bacteria;p__Firmicutes;c__Bacilli;o__Bacillales;f__Bacillaceae_G;g__Bacillus_A;s__Bacillus_A nitratireducens	97.17	0.76	1	1	1	1	1	1	5790501	5790501	5790501	5790501	5790501	5790501	1	5790501	5790501	35.24	5790501	5790501	1	1	713.1
1866312.SAMN05231548	Absent	d__Bacteria;p__Firmicutes;c__Bacilli;o__Bacillales;f__Bacillaceae_G;g__Bacillus_A;s__Bacillus_A tropicus	99.23	0.72	72	57	48	46	41	33	5231040	5226536	5205171	5188134	5108488	4776818	72	482975	5231040	35.18	142491	98685	11	22	0
1405.SAMN06242078	Present	d__Bacteria;p__Firmicutes;c__Bacilli;o__Bacillales;f__Bacillaceae_G;g__Bacillus_A;s__Bacillus_A mycoides	99.34	0.37	118	96	72	60	37	25	5190710	5182419	5110806	5025488	4631184	4170618	118	541754	5190710	35.42	157109	62345	9	21	0
1392.SAMN03862113	Present	d__Bacteria;p__Firmicutes;c__Bacilli;o__Bacillales;f__Bacillaceae_G;g__Bacillus_A;s__Bacillus_A anthracis	99.15	0.15	32	25	21	19	17	14	5454873	5451308	5444543	5430575	5399342	5270304	32	1636680	5454873	35.12	1161585	238462	2	5	0
1405.SAMN02740844	Absent	d__Bacteria;p__Firmicutes;c__Bacilli;o__Bacillales;f__Bacillaceae_G;g__Bacillus_A;s__Bacillus_A pseudomycoides	99.42	0	121	121	93	76	54	31	5374126	5374126	5289820	5163465	4822792	3957620	121	474604	5374126	35.41	89929	44538	14	33	0
1053173.SAMN02596805	Absent	d__Bacteria;p__Firmicutes;c__Bacilli;o__Bacillales;f__Bacillaceae_G;g__Bacillus_A;s__Bacillus_A thuringiensis	99.34	0	13	13	13	12	9	6	6534863	6534863	6534863	6525577	6483176	6383708	13	5281977	6534863	34.64	5281977	5281977	1	1	169.89
86662.SAMN04817214	Present	d__Bacteria;p__Firmicutes;c__Bacilli;o__Bacillales;f__Bacillaceae_G;g__Bacillus_A;s__Bacillus_A cereus_U	98.68	0.83	79	67	50	46	31	22	5581833	5573244	5529271	5501482	5252771	4943660	79	1013504	5581833	35.23	314995	109531	5	13	0
1428.SAMN03457230	Absent	d__Bacteria;p__Firmicutes;c__Bacilli;o__Bacillales;f__Bacillaceae_G;g__Bacillus_A;s__Bacillus_A bombysepticus	98.89	0.31	1	1	1	1	1	1	5675007	5675007	5675007	5675007	5675007	5675007	1	5675007	5675007	35.29	5675007	5675007	1	1	0
1392.SAMN03165117	Present	d__Bacteria;p__Firmicutes;c__Bacilli;o__Bacillales;f__Bacillaceae_G;g__Bacillus_A;s__Bacillus_A anthracis	99.23	0.02	54	49	37	32	25	15	5274089	5270617	5235380	5201363	5080754	4724578	54	1605999	5274089	35.19	596780	134350	3	7	22.09
1053182.SAMN02596814	Present	d__Bacteria;p__Firmicutes;c__Bacilli;o__Bacillales;f__Bacillaceae_G;g__Bacillus_A;s__Bacillus_A bombysepticus	99.13	0.06	11	11	6	5	5	5	5856021	5856021	5845205	5839077	5839077	5839077	11	5378738	5856021	34.91	5378738	5378738	1	1	1551.5
260799.SAMN02598266	Present	d__Bacteria;p__Firmicutes;c__Bacilli;o__Bacillales;f__Bacillaceae_G;g__Bacillus_A;s__Bacillus_A anthracis	99.23	0.15	1	1	1	1	1	1	5228663	5228663	5228663	5228663	5228663	5228663	1	5228663	5228663	35.38	5228663	5228663	1	1	0
1396.SAMN03800027	Present	d__Bacteria;p__Firmicutes;c__Bacilli;o__Bacillales;f__Bacillaceae_G;g__Bacillus_A;s__Bacillus_A cereus	99.17	0.47	108	80	65	60	45	32	5769219	5757410	5712518	5673431	5421064	4933318	108	337119	5769219	35.04	174253	83590	12	23	0
1866316.SAMN05231634	Absent	d__Bacteria;p__Firmicutes;c__Bacilli;o__Bacillales;f__Bacillaceae_G;g__Bacillus_A;s__Bacillus_A paramycoides	97.62	2.27	144	100	80	70	46	33	5453107	5435016	5384065	5305302	4910437	4437361	144	558547	5453107	35.21	129913	66487	13	28	0
1392.SAMN04442145	Absent	d__Bacteria;p__Firmicutes;c__Bacilli;o__Bacillales;f__Bacillaceae_G;g__Bacillus_A;s__Bacillus_A anthracis	99.23	0.15	1	1	1	1	1	1	5226939	5226939	5226939	5226939	5226939	5226939	1	5226939	5226939	35.38	5226939	5226939	1	1	1.86
1890302.SAMN04909730	Absent	d__Bacteria;p__Firmicutes;c__Bacilli;o__Bacillales;f__Bacillaceae_G;g__Bacillus_A;s__Bacillus_A wiedmannii	99.34	0.17	100	62	48	40	34	29	5559350	5545212	5504237	5440001	5336071	5146615	100	877124	5559350	35.08	196369	114554	8	18	0
1417985.SAMN02470043	Absent	d__Bacteria;p__Firmicutes;c__Bacilli;o__Bacillales;f__Bacillaceae_G;g__Bacillus_A;s__Bacillus_A tropicus	98.77	0.97	51	51	35	26	17	12	6061146	6061146	6009725	5946356	5812517	5627541	51	1203353	6061146	35.34	900061	390905	3	6	1657.97
1053218.SAMN02596850	Present	d__Bacteria;p__Firmicutes;c__Bacilli;o__Bacillales;f__Bacillaceae_G;g__Bacillus_A;s__Bacillus_A cereus_U	98.24	1.04	179	179	144	120	69	35	5608415	5608415	5488817	5311496	4477551	3313735	179	218809	5608415	35.24	62991	28869	26	59	434.92
1392.SAMN03165126	Present	d__Bacteria;p__Firmicutes;c__Bacilli;o__Bacillales;f__Bacillaceae_G;g__Bacillus_A;s__Bacillus_A anthracis	99.23	0.15	62	54	42	39	28	18	5443365	5437545	5406622	5382916	5187262	4827109	62	915542	5443365	35.09	596579	121505	4	8	18.32
1053209.SAMN02596841	Present	d__Bacteria;p__Firmicutes;c__Bacilli;o__Bacillales;f__Bacillaceae_G;g__Bacillus_A;s__Bacillus_A toyonensis	99.34	0.38	7	7	6	5	5	4	5769673	5769673	5767867	5759649	5759649	5731699	7	5281517	5769673	35.06	5281517	5281517	1	1	1353.53
180889.SAMN05934493	Present	d__Bacteria;p__Firmicutes;c__Bacilli;o__Bacillales;f__Bacillaceae_G;g__Bacillus_A;s__Bacillus_A thuringiensis	99.23	0.59	136	121	78	54	37	28	6196326	6186328	6064171	5895032	5673550	5362797	136	678202	6196326	35.21	251171	101261	8	18	0.03
1428.SAMN04819576	Present	d__Bacteria;p__Firmicutes;c__Bacilli;o__Bacillales;f__Bacillaceae_G;g__Bacillus_A;s__Bacillus_A bombysepticus	99.07	0	63	56	41	37	28	21	6008382	6003501	5971208	5940372	5801520	5542652	63	945193	6008382	34.78	327022	189986	5	12	0
1392.SAMN03757459	Present	d__Bacteria;p__Firmicutes;c__Bacilli;o__Bacillales;f__Bacillaceae_G;g__Bacillus_A;s__Bacillus_A anthracis	99.23	0.15	41	33	30	26	24	21	5450989	5446531	5440533	5414645	5383367	5254297	41	1163764	5450989	35.12	332757	169842	5	10	0
360310.SAMN06676449	Absent	d__Bacteria;p__Firmicutes;c__Bacilli;o__Bacillales;f__Bacillaceae_G;g__Bacillus_A;s__Bacillus_A cereus_AT	98.26	1.5	148	145	113	97	66	31	5915726	5913883	5816277	5690098	5130741	3852508	148	347132	5915726	35.31	104943	37710	19	45	0.29
280355.SAMN02435882	Present	d__Bacteria;p__Firmicutes;c__Bacilli;o__Bacillales;f__Bacillaceae_G;g__Bacillus_A;s__Bacillus_A anthracis	99.06	0.29	42	41	33	30	24	22	5369084	5368368	5352785	5332490	5234754	5161882	42	1320955	5369084	35.35	263928	149743	5	11	0.32
180870.SAMN05934523	Present	d__Bacteria;p__Firmicutes;c__Bacilli;o__Bacillales;f__Bacillaceae_G;g__Bacillus_A;s__Bacillus_A thuringiensis	99.34	0.37	84	80	65	59	40	29	6523688	6521145	6479507	6437667	6120788	5727704	84	620820	6523688	34.75	226796	117495	9	19	1.62
1431339.PRJEB5006	Present	d__Bacteria;p__Firmicutes;c__Bacilli;o__Bacillales;f__Bacillaceae_G;g__Bacillus_A;s__Bacillus_A bombysepticus	98.92	0.45	63	59	16	11	11	9	6086262	6082477	6003967	5968742	5968742	5882771	63	2208971	6086262	35.08	1127196	705109	2	4	3792.08
1396.SAMN05901948	Absent	d__Bacteria;p__Firmicutes;c__Bacilli;o__Bacillales;f__Bacillaceae_G;g__Bacillus_A;s__Bacillus_A anthracis	99.23	0.53	77	53	37	35	32	26	5122001	5104661	5074331	5060522	5004327	4781738	77	546164	5122001	35.28	226653	110842	7	14	24.09
718220.SAMN00768905	Absent	d__Bacteria;p__Firmicutes;c__Bacilli;o__Bacillales;f__Bacillaceae_G;g__Bacillus_A;s__Bacillus_A paranthracis	98.68	0.5	26	26	22	18	15	13	5813775	5813775	5799590	5770573	5714530	5633929	26	2400200	5813775	35.24	774905	587794	2	4	161.6
155322.SAMN06119668	Present	d__Bacteria;p__Firmicutes;c__Bacilli;o__Bacillales;f__Bacillaceae_G;g__Bacillus_A;s__Bacillus_A toyonensis	99.34	0.51	46	35	29	27	24	20	5875192	5870223	5853965	5839165	5791660	5636345	46	1365055	5875192	34.95	580822	143727	3	8	0.34
1297868.SAMEA2272630	Absent	d__Bacteria;p__Firmicutes;c__Bacilli;o__Bacillales;f__Bacillaceae_G;g__Bacillus_A;s__Bacillus_A anthracis	98.99	0.15	39	25	25	22	19	16	5172490	5168232	5168232	5147229	5100293	4990504	39	839317	5172490	35.22	482624	237889	4	8	1.64
180851.SAMN05934560	Absent	d__Bacteria;p__Firmicutes;c__Bacilli;o__Bacillales;f__Bacillaceae_G;g__Bacillus_A;s__Bacillus_A bombysepticus	98.61	0.31	219	205	163	123	64	39	6649920	6641911	6493480	6208314	5240217	4366055	219	282486	6649920	34.89	86726	30573	23	55	0.93
86662.SAMN04819588	Present	d__Bacteria;p__Firmicutes;c__Bacilli;o__Bacillales;f__Bacillaceae_G;g__Bacillus_A;s__Bacillus_A cereus_U	98.68	0.7	105	84	56	50	35	25	5625374	5610971	5557333	5508092	5260574	4850536	105	787595	5625374	35.21	215904	91323	8	17	0
1396.SAMN06242077	Present	d__Bacteria;p__Firmicutes;c__Bacilli;o__Bacillales;f__Bacillaceae_G;g__Bacillus_A;s__Bacillus_A wiedmannii	99.34	0.37	71	44	35	34	25	19	5515124	5505735	5487133	5478468	5336282	5085279	71	689850	5515124	35.27	423940	204985	5	10	0
1053177.SAMN02596809	Present	d__Bacteria;p__Firmicutes;c__Bacilli;o__Bacillales;f__Bacillaceae_G;g__Bacillus_A;s__Bacillus_A toyonensis	99.34	0.38	5	5	5	4	3	3	5891027	5891027	5891027	5881910	5871870	5871870	5	5276309	5891027	35.01	5276309	5276309	1	1	572.92
1392.SAMN04075682	Present	d__Bacteria;p__Firmicutes;c__Bacilli;o__Bacillales;f__Bacillaceae_G;g__Bacillus_A;s__Bacillus_A anthracis	99.23	0.15	1	1	1	1	1	1	5227094	5227094	5227094	5227094	5227094	5227094	1	5227094	5227094	35.38	5227094	5227094	1	1	0
1396.SAMN03267262	Present	d__Bacteria;p__Firmicutes;c__Bacilli;o__Bacillales;f__Bacillaceae_G;g__Bacillus_A;s__Bacillus_A thuringiensis_K	99.23	0.4	89	77	62	56	38	25	6237091	6229884	6192172	6143879	5859557	5435778	89	574325	6237091	34.63	237578	134803	7	15	54.18
1053195.SAMN02596827	Absent	d__Bacteria;p__Firmicutes;c__Bacilli;o__Bacillales;f__Bacillaceae_G;g__Bacillus_A;s__Bacillus_A cereus_O	96.92	0.43	7	7	7	6	5	3	5116684	5116684	5116684	5109272	5097681	5008660	7	4223854	5116684	35.51	4223854	4223854	1	1	316.75
1890302.SAMN04909729	Absent	d__Bacteria;p__Firmicutes;c__Bacilli;o__Bacillales;f__Bacillaceae_G;g__Bacillus_A;s__Bacillus_A wiedmannii	99.34	0.17	92	65	48	43	34	31	5590865	5580076	5535527	5495947	5359431	5246511	92	765250	5590865	35.17	203426	109512	7	17	0
1396.SAMN04046536	Absent	d__Bacteria;p__Firmicutes;c__Bacilli;o__Bacillales;f__Bacillaceae_G;g__Bacillus_A;s__Bacillus_A paranthracis	99.07	0.19	91	79	60	55	43	33	5383626	5377252	5330745	5290089	5080559	4698764	91	425543	5383626	35.23	154848	84387	11	23	11.78
1396.SAMN03325933	Absent	d__Bacteria;p__Firmicutes;c__Bacilli;o__Bacillales;f__Bacillaceae_G;g__Bacillus_A;s__Bacillus_A paranthracis	99.07	0	115	112	98	84	64	36	5285291	5283068	5237779	5135876	4831017	3826733	115	286327	5285291	35.27	91497	46845	19	39	1.89
1053186.SAMN02596818	Present	d__Bacteria;p__Firmicutes;c__Bacilli;o__Bacillales;f__Bacillaceae_G;g__Bacillus_A;s__Bacillus_A bombysepticus	99.23	0.31	17	17	13	12	9	6	5825595	5825595	5810542	5805342	5760266	5651582	17	5146067	5825595	34.77	5146067	5146067	1	1	705.9
1396.SAMN06162265	Present	d__Bacteria;p__Firmicutes;c__Bacilli;o__Bacillales;f__Bacillaceae_G;g__Bacillus_A;s__Bacillus_A wiedmannii	99.34	0.66	90	77	62	55	41	29	5851538	5845946	5815382	5763894	5530244	5078647	90	724277	5851538	34.97	185613	84917	8	19	0
1396.SAMN04432438	Present	d__Bacteria;p__Firmicutes;c__Bacilli;o__Bacillales;f__Bacillaceae_G;g__Bacillus_A;s__Bacillus_A anthracis	98.92	0.18	225	171	129	106	74	41	5690867	5652588	5545462	5374762	4824642	3686545	225	338897	5690867	35.31	70267	35728	28	55	0
1392.SAMN05511398	Present	d__Bacteria;p__Firmicutes;c__Bacilli;o__Bacillales;f__Bacillaceae_G;g__Bacillus_A;s__Bacillus_A anthracis	99.23	0.15	71	36	34	31	28	23	5460424	5445665	5441486	5421520	5374377	5179542	71	868510	5460424	35.12	331561	147429	6	13	0
1392.SAMN03765650	Absent	d__Bacteria;p__Firmicutes;c__Bacilli;o__Bacillales;f__Bacillaceae_G;g__Bacillus_A;s__Bacillus_A anthracis	99.23	0.15	1	1	1	1	1	1	5226878	5226878	5226878	5226878	5226878	5226878	1	5226878	5226878	35.38	5226878	5226878	1	1	0.96
1396.SAMN05608081	Present	d__Bacteria;p__Firmicutes;c__Bacilli;o__Bacillales;f__Bacillaceae_G;g__Bacillus_A;s__Bacillus_A cereus	98.86	0.23	89	76	70	62	50	28	5564853	5555772	5539896	5482155	5305321	4497777	89	655084	5564853	34.92	174484	65804	11	23	7.21
1347791.SAMN02469361	Absent	d__Bacteria;p__Firmicutes;c__Bacilli;o__Bacillales;f__Bacillaceae_G;g__Bacillus_A;s__Bacillus_A paranthracis	99.23	0.07	5	5	3	3	3	3	5152691	5152691	5149299	5149299	5149299	5149299	5	4415576	5152691	35.31	4415576	4415576	1	1	1154.27
1396.SAMN05442526	Present	d__Bacteria;p__Firmicutes;c__Bacilli;o__Bacillales;f__Bacillaceae_G;g__Bacillus_A;s__Bacillus_A anthracis	97.73	2.09	16	16	16	16	13	13	5373648	5373648	5373648	5373648	5304940	5304940	16	1881320	5373648	35.43	580373	358202	3	6	0
1392837.SAMN03081486	Absent	d__Bacteria;p__Firmicutes;c__Bacilli;o__Bacillales;f__Bacillaceae_G;g__Bacillus_A;s__Bacillus_A anthracis	99.23	0.15	1	1	1	1	1	1	5210966	5210966	5210966	5210966	5210966	5210966	1	5210966	5210966	35.36	5210966	5210966	1	1	0
1150157.SAMN02469796	Absent	d__Bacteria;p__Firmicutes;c__Bacilli;o__Bacillales;f__Bacillaceae_G;g__Bacillus_A;s__Bacillus_A bingmayongensis	99.43	0.29	61	53	36	33	20	11	5475392	5469867	5429323	5411639	5208965	4835207	61	1465465	5475392	35.49	567733	267979	3	6	98.4
1396.SAMN05171626	Present	d__Bacteria;p__Firmicutes;c__Bacilli;o__Bacillales;f__Bacillaceae_G;g__Bacillus_A;s__Bacillus_A thuringiensis	99.17	1.44	23	23	22	21	20	18	5522108	5522108	5518275	5512228	5487278	5403331	23	808055	5522108	35.25	287689	212891	5	10	1.92
1433.SAMN05934573	Present	d__Bacteria;p__Firmicutes;c__Bacilli;o__Bacillales;f__Bacillaceae_G;g__Bacillus_A;s__Bacillus_A bombysepticus	98.92	0.31	244	238	178	136	81	40	6852066	6847933	6678511	6370139	5460070	3953470	244	343339	6852066	34.76	57014	30986	31	70	0
1396.SAMN05608045	Absent	d__Bacteria;p__Firmicutes;c__Bacilli;o__Bacillales;f__Bacillaceae_G;g__Bacillus_A;s__Bacillus_A tropicus	99.23	0.31	72	66	57	55	45	33	5372640	5368696	5340603	5323572	5143550	4659403	72	680877	5372640	35.21	133903	76387	10	23	0.76
1396.SAMN06190354	Absent	d__Bacteria;p__Firmicutes;c__Bacilli;o__Bacillales;f__Bacillaceae_G;g__Bacillus_A;s__Bacillus_A cereus	98.96	0.36	29	29	24	22	19	16	5392392	5392392	5380204	5366250	5324509	5208083	29	1119821	5392392	35.06	500174	223143	4	7	0.11
1392.SAMN03757460	Present	d__Bacteria;p__Firmicutes;c__Bacilli;o__Bacillales;f__Bacillaceae_G;g__Bacillus_A;s__Bacillus_A anthracis	98.46	0.15	36	27	24	21	19	15	5460763	5455453	5449455	5429383	5398078	5243825	36	1770197	5460763	35.11	765812	240030	3	6	0
1396.SAMN03325942	Absent	d__Bacteria;p__Firmicutes;c__Bacilli;o__Bacillales;f__Bacillaceae_G;g__Bacillus_A;s__Bacillus_A paranthracis	99.05	0.39	68	67	62	57	48	37	5552607	5551648	5536745	5501330	5341401	4927884	68	371484	5552607	35.34	166503	73369	12	25	0.65
1428.SAMN05417762	Present	d__Bacteria;p__Firmicutes;c__Bacilli;o__Bacillales;f__Bacillaceae_G;g__Bacillus_A;s__Bacillus_A bombysepticus	99.23	0.31	1	1	1	1	1	1	5344151	5344151	5344151	5344151	5344151	5344151	1	5344151	5344151	35.31	5344151	5344151	1	1	0
1392.SAMEA3720264	Present	d__Bacteria;p__Firmicutes;c__Bacilli;o__Bacillales;f__Bacillaceae_G;g__Bacillus_A;s__Bacillus_A anthracis	99.23	0.15	47	47	43	39	32	25	5438626	5438626	5429989	5404574	5282921	4996523	47	899871	5438626	35.08	252622	113632	7	14	1.32
1396.SAMN02941309	Present	d__Bacteria;p__Firmicutes;c__Bacilli;o__Bacillales;f__Bacillaceae_G;g__Bacillus_A;s__Bacillus_A bombysepticus	98.97	0	36	34	32	28	24	17	5812578	5811379	5806379	5773435	5720165	5461372	36	1101109	5812578	34.81	480439	212786	4	9	38.74
1053249.SAMN02596881	Present	d__Bacteria;p__Firmicutes;c__Bacilli;o__Bacillales;f__Bacillaceae_G;g__Bacillus_A;s__Bacillus_A nitratireducens	98.84	1.08	9	9	8	8	7	7	6110704	6110704	6108571	6108571	6097093	6097093	9	4276443	6110704	35.18	4276443	661005	1	2	957.88
86662.SAMN04819580	Present	d__Bacteria;p__Firmicutes;c__Bacilli;o__Bacillales;f__Bacillaceae_G;g__Bacillus_A;s__Bacillus_A cereus_U	98.35	0.92	117	103	80	62	38	24	5644579	5635128	5578617	5460426	5070937	4527087	117	1068979	5644579	35.2	206599	69766	7	20	0
380263.SAMN05231662	Present	d__Bacteria;p__Firmicutes;c__Bacilli;o__Bacillales;f__Bacillaceae_G;g__Bacillus_A;s__Bacillus_A luti	99.34	0.45	99	80	69	64	53	34	5094423	5087532	5060038	5015373	4828546	4112936	99	381578	5094423	35.46	111820	61635	14	29	0
1396.SAMN05608063	Present	d__Bacteria;p__Firmicutes;c__Bacilli;o__Bacillales;f__Bacillaceae_G;g__Bacillus_A;s__Bacillus_A bombysepticus	99.13	0.41	255	232	175	121	72	36	5631490	5614496	5457721	5063002	4276303	2924116	255	227424	5631490	34.87	51114	26948	34	70	18.93
526967.SAMN00727633	Present	d__Bacteria;p__Firmicutes;c__Bacilli;o__Bacillales;f__Bacillaceae_G;g__Bacillus_A;s__Bacillus_A bombysepticus	98.84	0	1	1	1	1	1	1	5699545	5699545	5699545	5699545	5699545	5699545	1	5699545	5699545	34.82	5699545	5699545	1	1	267.04
1392.SAMN03010426	Present	d__Bacteria;p__Firmicutes;c__Bacilli;o__Bacillales;f__Bacillaceae_G;g__Bacillus_A;s__Bacillus_A anthracis	99.23	0.15	1	1	1	1	1	1	5214671	5214671	5214671	5214671	5214671	5214671	1	5214671	5214671	35.37	5214671	5214671	1	1	0
361100.SAMN02603603	Absent	d__Bacteria;p__Firmicutes;c__Bacilli;o__Bacillales;f__Bacillaceae_G;g__Bacillus_A;s__Bacillus_A paranthracis	98.95	0.46	1	1	1	1	1	1	5214195	5214195	5214195	5214195	5214195	5214195	1	5214195	5214195	35.56	5214195	5214195	1	1	0
1439874.SAMD00002586	Absent	d__Bacteria;p__Firmicutes;c__Bacilli;o__Bacillales;f__Bacillaceae_G;g__Bacillus_A;s__Bacillus_A anthracis	99.23	0.15	25	22	22	20	17	15	5454337	5452788	5452788	5433756	5389296	5295764	25	1445599	5454337	35.12	590084	271413	3	6	0
1392.SAMN05511400	Present	d__Bacteria;p__Firmicutes;c__Bacilli;o__Bacillales;f__Bacillaceae_G;g__Bacillus_A;s__Bacillus_A anthracis	99.23	0.15	87	33	30	27	23	18	5376990	5353181	5347695	5327731	5269954	5076369	87	1162316	5376990	35.18	729884	182820	3	8	0
1330043.SAMN02691825	Present	d__Bacteria;p__Firmicutes;c__Bacilli;o__Bacillales;f__Bacillaceae_G;g__Bacillus_A;s__Bacillus_A bombysepticus	99.18	0	1	1	1	1	1	1	5295783	5295783	5295783	5295783	5295783	5295783	1	5295783	5295783	35.25	5295783	5295783	1	1	0
1245029.SAMN02910129	Present	d__Bacteria;p__Firmicutes;c__Bacilli;o__Bacillales;f__Bacillaceae_G;g__Bacillus_A;s__Bacillus_A anthracis	97.99	0.15	18	17	14	12	10	9	5407671	5406802	5401104	5387525	5357157	5308937	18	2110775	5407671	35.1	1771434	581895	2	3	338.11
699184.SAMN02472182	Absent	d__Bacteria;p__Firmicutes;c__Bacilli;o__Bacillales;f__Bacillaceae_G;g__Bacillus_A;s__Bacillus_A anthracis	98.03	0.19	254	120	97	88	62	28	5156400	5098481	5043853	4969984	4537288	3327758	254	374189	5156400	35.4	73258	40173	17	41	0.33
180863.SAMN05934529	Present	d__Bacteria;p__Firmicutes;c__Bacilli;o__Bacillales;f__Bacillaceae_G;g__Bacillus_A;s__Bacillus_A bombysepticus	99.49	0.42	118	102	78	63	43	26	6517023	6508494	6445144	6335496	6004798	5398446	118	1007070	6517023	34.73	206450	83253	9	19	0.58
718221.SAMN02596794	Present	d__Bacteria;p__Firmicutes;c__Bacilli;o__Bacillales;f__Bacillaceae_G;g__Bacillus_A;s__Bacillus_A thuringiensis_S	99.01	0.33	18	18	12	11	10	10	6267079	6267079	6249363	6241180	6221951	6221951	18	4079511	6267079	34.78	4079511	673027	1	2	306.99
526986.SAMN00727713	Absent	d__Bacteria;p__Firmicutes;c__Bacilli;o__Bacillales;f__Bacillaceae_G;g__Bacillus_A;s__Bacillus_A cereus_S	96.73	0.57	1	1	1	1	1	1	4999804	4999804	4999804	4999804	4999804	4999804	1	4999804	4999804	36.73	4999804	4999804	1	1	2117.18
527029.SAMN00727679	Present	d__Bacteria;p__Firmicutes;c__Bacilli;o__Bacillales;f__Bacillaceae_G;g__Bacillus_A;s__Bacillus_A anthracis	98.43	0.12	1	1	1	1	1	1	6031475	6031475	6031475	6031475	6031475	6031475	1	6031475	6031475	34.94	6031475	6031475	1	1	307.67
1396.SAMN03800016	Present	d__Bacteria;p__Firmicutes;c__Bacilli;o__Bacillales;f__Bacillaceae_G;g__Bacillus_A;s__Bacillus_A toyonensis	99.34	0.49	137	97	79	70	51	28	5877026	5857687	5809298	5745183	5437480	4599835	137	695986	5877026	34.94	137682	64556	11	25	0
29337.SAMN05934512	Absent	d__Bacteria;p__Firmicutes;c__Bacilli;o__Bacillales;f__Bacillaceae_G;g__Bacillus_A;s__Bacillus_A paranthracis	99.23	0.31	69	64	55	48	37	27	5704381	5701218	5674460	5620118	5445149	5117724	69	622739	5704381	35.26	231858	127802	8	17	1.31
1081943.SAMN02470707	Present	d__Bacteria;p__Firmicutes;c__Bacilli;o__Bacillales;f__Bacillaceae_G;g__Bacillus_A;s__Bacillus_A anthracis	99.23	0.16	46	46	41	40	34	28	5467316	5467316	5454007	5448022	5352427	5147076	46	675597	5467316	35.12	222250	104688	6	15	0.09
1392.SAMN05511433	Present	d__Bacteria;p__Firmicutes;c__Bacilli;o__Bacillales;f__Bacillaceae_G;g__Bacillus_A;s__Bacillus_A anthracis	99.23	0.15	70	36	33	30	27	22	5366662	5351540	5346499	5326535	5279390	5074753	70	868617	5366662	35.15	320727	172301	6	12	0
1405.SAMN04432437	Present	d__Bacteria;p__Firmicutes;c__Bacilli;o__Bacillales;f__Bacillaceae_G;g__Bacillus_A;s__Bacillus_A mycoides	99.34	0.85	121	121	111	89	63	36	5918334	5918334	5895411	5735051	5328914	4366173	121	327615	5918334	35.13	97016	48448	18	38	0
1392.SAMN03165115	Present	d__Bacteria;p__Firmicutes;c__Bacilli;o__Bacillales;f__Bacillaceae_G;g__Bacillus_A;s__Bacillus_A anthracis	98.77	0.15	48	44	34	30	17	12	5431066	5428164	5405699	5380547	5182993	4996198	48	1310626	5431066	35.1	919875	239362	3	6	42.57
1313.SAMEA1026138	Absent	d__Bacteria;p__Firmicutes;c__Bacilli;o__Bacillales;f__Bacillaceae_G;g__Bacillus_A;s__Bacillus_A cereus	99.01	0.05	40	36	32	24	22	20	5234962	5233233	5221134	5160219	5124074	5046059	40	767792	5234962	35.13	314971	197574	6	12	0.86
1392.SAMN03024436	Present	d__Bacteria;p__Firmicutes;c__Bacilli;o__Bacillales;f__Bacillaceae_G;g__Bacillus_A;s__Bacillus_A anthracis	98.92	0.15	1	1	1	1	1	1	5200082	5200082	5200082	5200082	5200082	5200082	1	5200082	5200082	35.4	5200082	5200082	1	1	0.06
1053208.SAMN02596840	Absent	d__Bacteria;p__Firmicutes;c__Bacilli;o__Bacillales;f__Bacillaceae_G;g__Bacillus_A;s__Bacillus_A bombysepticus	98.92	0.31	48	48	40	37	28	22	6729889	6729889	6711188	6687532	6525733	6275155	48	1357722	6729889	34.76	441908	167410	5	10	1934.37
526999.SAMN00727643	Absent	d__Bacteria;p__Firmicutes;c__Bacilli;o__Bacillales;f__Bacillaceae_G;g__Bacillus_A;s__Bacillus_A pseudomycoides	99.33	0	1	1	1	1	1	1	5713954	5713954	5713954	5713954	5713954	5713954	1	5713954	5713954	35.39	5713954	5713954	1	1	544.75
226900.SAMN02603340	Absent	d__Bacteria;p__Firmicutes;c__Bacilli;o__Bacillales;f__Bacillaceae_G;g__Bacillus_A;s__Bacillus_A cereus	98.18	0.58	1	1	1	1	1	1	5411809	5411809	5411809	5411809	5411809	5411809	1	5411809	5411809	35.28	5411809	5411809	1	1	0
1053181.SAMN02596813	Absent	d__Bacteria;p__Firmicutes;c__Bacilli;o__Bacillales;f__Bacillaceae_G;g__Bacillus_A;s__Bacillus_A cereus_K	96.7	1.2	9	9	7	5	5	5	5250571	5250571	5245804	5235355	5235355	5235355	9	4441633	5250571	35.3	4441633	4441633	1	1	1115.69
1396.SAMN03800025	Absent	d__Bacteria;p__Firmicutes;c__Bacilli;o__Bacillales;f__Bacillaceae_G;g__Bacillus_A;s__Bacillus_A paranthracis	98.61	0.53	130	101	81	73	53	33	5484232	5471927	5418082	5353223	5009177	4252734	130	460834	5484232	35.23	133742	51283	13	31	0
526969.SAMN00717296	Present	d__Bacteria;p__Firmicutes;c__Bacilli;o__Bacillales;f__Bacillaceae_G;g__Bacillus_A;s__Bacillus_A cereus	99.15	0.2	1	1	1	1	1	1	5246493	5246493	5246493	5246493	5246493	5246493	1	5246493	5246493	35.09	5246493	5246493	1	1	237.78
1053190.SAMN02596822	Present	d__Bacteria;p__Firmicutes;c__Bacilli;o__Bacillales;f__Bacillaceae_G;g__Bacillus_A;s__Bacillus_A bombysepticus	99.23	0.31	7	7	6	6	6	5	5725826	5725826	5721151	5721151	5721151	5680283	7	4417269	5725826	34.88	4417269	4417269	1	1	1058.96
1392.SAMN03165124	Present	d__Bacteria;p__Firmicutes;c__Bacilli;o__Bacillales;f__Bacillaceae_G;g__Bacillus_A;s__Bacillus_A anthracis	98.92	0.15	42	38	30	27	20	11	5450531	5447658	5433008	5412127	5292478	4950406	42	1770568	5450531	35.1	1162251	204587	2	5	34.6
1053172.SAMN02596804	Absent	d__Bacteria;p__Firmicutes;c__Bacilli;o__Bacillales;f__Bacillaceae_G;g__Bacillus_A;s__Bacillus_A nitratireducens	98.18	0.34	5	5	5	4	4	4	6030485	6030485	6030485	6021522	6021522	6021522	5	5205498	6030485	35.11	5205498	5205498	1	1	582.11
718224.SAMN02596797	Absent	d__Bacteria;p__Firmicutes;c__Bacilli;o__Bacillales;f__Bacillaceae_G;g__Bacillus_A;s__Bacillus_A mycoides	98.68	1.11	20	20	16	16	13	13	5923913	5923913	5907209	5907209	5858222	5858222	20	1720989	5923913	35.18	1585431	550745	2	4	536.64
1306023.SAMN02952956	Present	d__Bacteria;p__Firmicutes;c__Bacilli;o__Bacillales;f__Bacillaceae_G;g__Bacillus_A;s__Bacillus_A thuringiensis	99.34	0.11	169	155	114	90	48	29	6509582	6499371	6391478	6208326	5473943	4797634	169	427627	6509582	34.72	161129	48330	13	31	6.79
526984.SAMN00727649	Present	d__Bacteria;p__Firmicutes;c__Bacilli;o__Bacillales;f__Bacillaceae_G;g__Bacillus_A;s__Bacillus_A toyonensis	98.97	0.38	1	1	1	1	1	1	5878111	5878111	5878111	5878111	5878111	5878111	1	5878111	5878111	34.94	5878111	5878111	1	1	318.71
1392.SAMN02736983	Present	d__Bacteria;p__Firmicutes;c__Bacilli;o__Bacillales;f__Bacillaceae_G;g__Bacillus_A;s__Bacillus_A anthracis	99.23	0.15	3	3	3	3	3	3	5487716	5487716	5487716	5487716	5487716	5487716	3	5207816	5487716	35.18	5207816	5207816	1	1	9.11
1428.SAMN04469537	Present	d__Bacteria;p__Firmicutes;c__Bacilli;o__Bacillales;f__Bacillaceae_G;g__Bacillus_A;s__Bacillus_A thuringiensis_K	98.86	0.1	1	1	1	1	1	1	5243635	5243635	5243635	5243635	5243635	5243635	1	5243635	5243635	35.32	5243635	5243635	1	1	0
527027.SAMN00723189	Present	d__Bacteria;p__Firmicutes;c__Bacilli;o__Bacillales;f__Bacillaceae_G;g__Bacillus_A;s__Bacillus_A cereus	98.83	0.91	1	1	1	1	1	1	6037513	6037513	6037513	6037513	6037513	6037513	1	6037513	6037513	34.99	6037513	6037513	1	1	1022.29
1396.SAMN05608078	Absent	d__Bacteria;p__Firmicutes;c__Bacilli;o__Bacillales;f__Bacillaceae_G;g__Bacillus_A;s__Bacillus_A paranthracis	99.15	0.62	130	122	97	82	63	38	5052108	5045731	4983268	4875486	4517797	3654795	130	267433	5052108	35.37	75165	45194	21	41	2.3
1392.SAMN03757457	Present	d__Bacteria;p__Firmicutes;c__Bacilli;o__Bacillales;f__Bacillaceae_G;g__Bacillus_A;s__Bacillus_A anthracis	99.23	0.15	31	24	21	18	15	12	5459622	5455414	5449416	5429419	5381654	5252591	31	1770074	5459622	35.11	1162223	290911	2	4	0
1396.SAMN02693464	Present	d__Bacteria;p__Firmicutes;c__Bacilli;o__Bacillales;f__Bacillaceae_G;g__Bacillus_A;s__Bacillus_A bombysepticus	99.23	0	1	1	1	1	1	1	5352307	5352307	5352307	5352307	5352307	5352307	1	5352307	5352307	35.28	5352307	5352307	1	1	0
1392.SAMN03267488	Absent	d__Bacteria;p__Firmicutes;c__Bacilli;o__Bacillales;f__Bacillaceae_G;g__Bacillus_A;s__Bacillus_A anthracis	98.61	0.15	1	1	1	1	1	1	5227435	5227435	5227435	5227435	5227435	5227435	1	5227435	5227435	35.39	5227435	5227435	1	1	577.03
1396.SAMN03325939	Absent	d__Bacteria;p__Firmicutes;c__Bacilli;o__Bacillales;f__Bacillaceae_G;g__Bacillus_A;s__Bacillus_A paranthracis	99.23	0.03	54	54	52	45	35	28	5530488	5530488	5523980	5469833	5314672	5054897	54	647399	5530488	35.35	192413	120838	8	17	12.39
280477.SAMN02435830	Present	d__Bacteria;p__Firmicutes;c__Bacilli;o__Bacillales;f__Bacillaceae_G;g__Bacillus_A;s__Bacillus_A anthracis	99.14	0.81	49	48	38	35	25	23	5504126	5503482	5481893	5462027	5299991	5234741	49	1143198	5504126	35.19	240598	172362	5	12	0.2
1392.SAMN03486971	Absent	d__Bacteria;p__Firmicutes;c__Bacilli;o__Bacillales;f__Bacillaceae_G;g__Bacillus_A;s__Bacillus_A anthracis	99.23	0.26	37	34	28	25	22	19	5366581	5364330	5345851	5326328	5282007	5140774	37	579918	5366581	35.13	354382	237210	7	11	58.77
1396.SAMN05415289	Present	d__Bacteria;p__Firmicutes;c__Bacilli;o__Bacillales;f__Bacillaceae_G;g__Bacillus_A;s__Bacillus_A cereus	99.23	0.51	101	92	79	68	52	36	5385465	5379123	5348077	5262592	4984056	4370200	101	653711	5385465	35.02	118099	58684	14	30	0.91
1396.SAMN05901946	Absent	d__Bacteria;p__Firmicutes;c__Bacilli;o__Bacillales;f__Bacillaceae_G;g__Bacillus_A;s__Bacillus_A paranthracis	99.05	1.3	126	121	82	66	48	34	5602277	5598116	5494207	5372855	5066495	4534678	126	348305	5602277	35.17	139823	62781	14	29	12.03
1396.SAMN03466681	Absent	d__Bacteria;p__Firmicutes;c__Bacilli;o__Bacillales;f__Bacillaceae_G;g__Bacillus_A;s__Bacillus_A paranthracis	98.61	0.51	96	91	79	75	56	37	5466416	5462724	5433019	5401116	5073907	4355412	96	339169	5466416	35.22	95944	59756	15	33	0
1396.SAMN05905663	Present	d__Bacteria;p__Firmicutes;c__Bacilli;o__Bacillales;f__Bacillaceae_G;g__Bacillus_A;s__Bacillus_A cereus	99.18	0.51	178	150	121	107	68	35	5303173	5282793	5221687	5125889	4451306	3226606	178	228165	5303173	35.04	61170	34987	25	53	0
1761767.SAMN04487920	Present	d__Bacteria;p__Firmicutes;c__Bacilli;o__Bacillales;f__Bacillaceae_G;g__Bacillus_A;s__Bacillus_A mycoides	99.34	0.13	74	74	59	49	35	25	5834130	5834130	5789209	5716233	5504657	5110977	74	1231221	5834130	35.15	237996	104456	5	14	67.33
527031.SAMN00738287	Present	d__Bacteria;p__Firmicutes;c__Bacilli;o__Bacillales;f__Bacillaceae_G;g__Bacillus_A;s__Bacillus_A thuringiensis	98.73	0.11	1	1	1	1	1	1	6260142	6260142	6260142	6260142	6260142	6260142	1	6260142	6260142	34.82	6260142	6260142	1	1	404.14
1392.SAMN02999504	Present	d__Bacteria;p__Firmicutes;c__Bacilli;o__Bacillales;f__Bacillaceae_G;g__Bacillus_A;s__Bacillus_A anthracis	98.3	0.15	1	1	1	1	1	1	5200257	5200257	5200257	5200257	5200257	5200257	1	5200257	5200257	35.39	5200257	5200257	1	1	0
1428.SAMN04487780	Present	d__Bacteria;p__Firmicutes;c__Bacilli;o__Bacillales;f__Bacillaceae_G;g__Bacillus_A;s__Bacillus_A thuringiensis_S	99.34	0.15	59	59	52	48	37	24	5832721	5832721	5815400	5784620	5605151	5087460	59	739982	5832721	34.72	205643	106829	6	16	75.59
86662.SAMN04819586	Present	d__Bacteria;p__Firmicutes;c__Bacilli;o__Bacillales;f__Bacillaceae_G;g__Bacillus_A;s__Bacillus_A mycoides_B	97.58	1.1	144	120	84	76	46	30	5846892	5830871	5743337	5688971	5236837	4631199	144	430304	5846892	35.15	147421	59535	11	26	0
1396.SAMN05608069	Absent	d__Bacteria;p__Firmicutes;c__Bacilli;o__Bacillales;f__Bacillaceae_G;g__Bacillus_A;s__Bacillus_A paranthracis	98.61	0.61	92	83	69	65	55	43	5392760	5387223	5348476	5317130	5149255	4672218	92	267392	5392760	35.24	101073	71836	16	32	5.66
1428.SAMN04492775	Absent	d__Bacteria;p__Firmicutes;c__Bacilli;o__Bacillales;f__Bacillaceae_G;g__Bacillus_A;s__Bacillus_A tropicus	99.23	1.03	47	32	27	24	21	15	5748443	5741477	5728064	5705812	5652180	5427434	47	1121496	5748443	35.01	618894	284759	4	7	40.2
1053239.SAMN02596871	Present	d__Bacteria;p__Firmicutes;c__Bacilli;o__Bacillales;f__Bacillaceae_G;g__Bacillus_A;s__Bacillus_A thuringiensis_K	98.92	0.57	15	15	11	7	5	5	6421299	6421299	6412920	6377189	6351072	6351072	15	4398547	6421299	34.74	4398547	1009728	1	2	1365.04
1392.SAMN04093743	Present	d__Bacteria;p__Firmicutes;c__Bacilli;o__Bacillales;f__Bacillaceae_G;g__Bacillus_A;s__Bacillus_A anthracis	99.23	0.15	1	1	1	1	1	1	5228660	5228660	5228660	5228660	5228660	5228660	1	5228660	5228660	35.38	5228660	5228660	1	1	0
1392.SAMN04075680	Present	d__Bacteria;p__Firmicutes;c__Bacilli;o__Bacillales;f__Bacillaceae_G;g__Bacillus_A;s__Bacillus_A anthracis	99.23	0.15	1	1	1	1	1	1	5228658	5228658	5228658	5228658	5228658	5228658	1	5228658	5228658	35.38	5228658	5228658	1	1	0
1392.SAMEA3720271	Present	d__Bacteria;p__Firmicutes;c__Bacilli;o__Bacillales;f__Bacillaceae_G;g__Bacillus_A;s__Bacillus_A anthracis	99.23	0.15	57	56	49	45	37	29	5438445	5438313	5421661	5392186	5243808	4927744	57	898886	5438445	35.08	203421	89384	6	17	1.38
1396.SAMN03267260	Present	d__Bacteria;p__Firmicutes;c__Bacilli;o__Bacillales;f__Bacillaceae_G;g__Bacillus_A;s__Bacillus_A wiedmannii	99.34	0.2	65	57	43	40	32	26	6055568	6050655	6025388	6006667	5873864	5660467	65	1131785	6055568	34.95	277833	157178	5	14	52.28
1392.SAMN02874036	Present	d__Bacteria;p__Firmicutes;c__Bacilli;o__Bacillales;f__Bacillaceae_G;g__Bacillus_A;s__Bacillus_A anthracis	99.23	0.15	1	1	1	1	1	1	5213498	5213498	5213498	5213498	5213498	5213498	1	5213498	5213498	35.37	5213498	5213498	1	1	0
169759.SAMN05934496	Absent	d__Bacteria;p__Firmicutes;c__Bacilli;o__Bacillales;f__Bacillaceae_G;g__Bacillus_A;s__Bacillus_A thuringiensis_S	98.78	0.03	115	110	81	65	44	27	6132806	6129898	6047813	5930843	5609163	4973898	115	588523	6132806	34.89	195749	74980	10	21	0.96
1396.SAMN05608070	Absent	d__Bacteria;p__Firmicutes;c__Bacilli;o__Bacillales;f__Bacillaceae_G;g__Bacillus_A;s__Bacillus_A paranthracis	98.61	0.39	119	114	95	83	57	39	5334930	5331150	5292041	5202086	4743791	4074720	119	256538	5334930	35.4	94406	57203	19	38	3.11
1405.SAMN06127739	Absent	d__Bacteria;p__Firmicutes;c__Bacilli;o__Bacillales;f__Bacillaceae_G;g__Bacillus_A;s__Bacillus_A nitratireducens	98.35	0.67	83	79	58	47	29	21	5920427	5916997	5870236	5786917	5480424	5190945	83	1262639	5920427	35.11	251488	123612	5	12	0
1396.SAMN05415740	Absent	d__Bacteria;p__Firmicutes;c__Bacilli;o__Bacillales;f__Bacillaceae_G;g__Bacillus_A;s__Bacillus_A paranthracis	98.61	0.35	107	102	86	74	57	35	5519465	5515929	5471610	5384961	5088725	4243275	107	372934	5519465	35.22	101276	53212	14	34	8.62
1392.SAMN06186720	Absent	d__Bacteria;p__Firmicutes;c__Bacilli;o__Bacillales;f__Bacillaceae_G;g__Bacillus_A;s__Bacillus_A anthracis	98.92	0.15	1	1	1	1	1	1	5227565	5227565	5227565	5227565	5227565	5227565	1	5227565	5227565	35.38	5227565	5227565	1	1	0
1890302.SAMN04909727	Absent	d__Bacteria;p__Firmicutes;c__Bacilli;o__Bacillales;f__Bacillaceae_G;g__Bacillus_A;s__Bacillus_A wiedmannii	99.34	0	58	39	33	31	27	24	5364880	5356725	5343304	5327296	5264719	5149161	58	895034	5364880	35.19	301752	144356	6	12	0
1053248.SAMN02596880	Present	d__Bacteria;p__Firmicutes;c__Bacilli;o__Bacillales;f__Bacillaceae_G;g__Bacillus_A;s__Bacillus_A mycoides	99.01	0.39	10	10	8	7	5	5	5970331	5970331	5962770	5952982	5931776	5931776	10	4767924	5970331	35.16	4767924	4767924	1	1	1276.04
527024.SAMN00727630	Absent	d__Bacteria;p__Firmicutes;c__Bacilli;o__Bacillales;f__Bacillaceae_G;g__Bacillus_A;s__Bacillus_A tropicus	98.88	0.41	1	1	1	1	1	1	5625906	5625906	5625906	5625906	5625906	5625906	1	5625906	5625906	34.91	5625906	5625906	1	1	389.77
1396.SAMN03325931	Absent	d__Bacteria;p__Firmicutes;c__Bacilli;o__Bacillales;f__Bacillaceae_G;g__Bacillus_A;s__Bacillus_A paranthracis	98.61	0.33	77	76	65	58	44	33	5565414	5564614	5522345	5467516	5228922	4894140	77	522158	5565414	35.32	170740	86442	10	23	75.43
1892404.SAMN05607843	Absent	d__Bacteria;p__Firmicutes;c__Bacilli;o__Bacillales;f__Bacillaceae_G;g__Bacillus_A;s__Bacillus_A paranthracis	99.23	0.31	1	1	1	1	1	1	5141367	5141367	5141367	5141367	5141367	5141367	1	5141367	5141367	35.44	5141367	5141367	1	1	0
1392.SAMN03290655	Absent	d__Bacteria;p__Firmicutes;c__Bacilli;o__Bacillales;f__Bacillaceae_G;g__Bacillus_A;s__Bacillus_A anthracis	99.23	0.15	1	1	1	1	1	1	5227394	5227394	5227394	5227394	5227394	5227394	1	5227394	5227394	35.38	5227394	5227394	1	1	0
1392.SAMN05511396	Present	d__Bacteria;p__Firmicutes;c__Bacilli;o__Bacillales;f__Bacillaceae_G;g__Bacillus_A;s__Bacillus_A anthracis	99.23	0.15	89	35	33	30	25	22	5465360	5443984	5440406	5420440	5331137	5202112	89	868509	5465360	35.12	413677	159931	5	11	0
260799.SAMN03010431	Present	d__Bacteria;p__Firmicutes;c__Bacilli;o__Bacillales;f__Bacillaceae_G;g__Bacillus_A;s__Bacillus_A anthracis	99.19	0.15	1	1	1	1	1	1	5227496	5227496	5227496	5227496	5227496	5227496	1	5227496	5227496	35.38	5227496	5227496	1	1	0.38
1396.SAMN04233293	Absent	d__Bacteria;p__Firmicutes;c__Bacilli;o__Bacillales;f__Bacillaceae_G;g__Bacillus_A;s__Bacillus_A cereus	99.06	0	1	1	1	1	1	1	5331694	5331694	5331694	5331694	5331694	5331694	1	5331694	5331694	35.35	5331694	5331694	1	1	0
1396.SAMN05442524	Present	d__Bacteria;p__Firmicutes;c__Bacilli;o__Bacillales;f__Bacillaceae_G;g__Bacillus_A;s__Bacillus_A anthracis	99.23	0.41	2	2	2	2	2	2	5337063	5337063	5337063	5337063	5337063	5337063	2	5242668	5337063	35.41	5242668	5242668	1	1	0
405532.SAMN02604059	Absent	d__Bacteria;p__Firmicutes;c__Bacilli;o__Bacillales;f__Bacillaceae_G;g__Bacillus_A;s__Bacillus_A cereus	99.23	0.06	1	1	1	1	1	1	5419036	5419036	5419036	5419036	5419036	5419036	1	5419036	5419036	35.3	5419036	5419036	1	1	0
1405.SAMN06127748	Present	d__Bacteria;p__Firmicutes;c__Bacilli;o__Bacillales;f__Bacillaceae_G;g__Bacillus_A;s__Bacillus_A mycoides	99.01	0.07	88	85	59	51	36	29	5948174	5945592	5878816	5811941	5572064	5316210	88	689303	5948174	35.07	288834	99665	8	17	0
1433.SAMN05934571	Present	d__Bacteria;p__Firmicutes;c__Bacilli;o__Bacillales;f__Bacillaceae_G;g__Bacillus_A;s__Bacillus_A cereus	99.23	0.79	52	48	37	33	24	17	5823474	5820685	5793565	5762947	5604003	5322954	52	1144152	5823474	35	504869	211226	4	9	0.6
1053185.SAMN02596817	Present	d__Bacteria;p__Firmicutes;c__Bacilli;o__Bacillales;f__Bacillaceae_G;g__Bacillus_A;s__Bacillus_A bombysepticus	99.13	0.06	3	3	3	3	3	3	5726356	5726356	5726356	5726356	5726356	5726356	3	5386589	5726356	34.96	5386589	5386589	1	1	1607.01
1430.SAMN02645569	Absent	d__Bacteria;p__Firmicutes;c__Bacilli;o__Bacillales;f__Bacillaceae_G;g__Bacillus_A;s__Bacillus_A thuringiensis_S	96.37	0.75	51	40	32	29	26	23	5040437	5035530	5017772	4995008	4945607	4813857	51	607313	5040437	35.33	287111	160553	6	12	0
1396.SAMN03325940	Present	d__Bacteria;p__Firmicutes;c__Bacilli;o__Bacillales;f__Bacillaceae_G;g__Bacillus_A;s__Bacillus_A wiedmannii	99.34	0.43	60	60	52	49	41	32	6226076	6226076	6207932	6189946	6061311	5727975	60	812059	6226076	34.99	180772	111236	8	19	0.02
1396.SAMN05231870	Present	d__Bacteria;p__Firmicutes;c__Bacilli;o__Bacillales;f__Bacillaceae_G;g__Bacillus_A;s__Bacillus_A cereus	98	0.15	231	231	188	145	81	25	5372944	5372944	5231290	4914119	3853388	1882012	231	176526	5372944	34.99	39153	21997	44	89	0
1053176.SAMN02596808	Absent	d__Bacteria;p__Firmicutes;c__Bacilli;o__Bacillales;f__Bacillaceae_G;g__Bacillus_A;s__Bacillus_A thuringiensis	99.34	0.39	13	13	10	7	6	6	6697912	6697912	6691169	6669633	6654925	6654925	13	5302848	6697912	34.68	5302848	5302848	1	1	611.95
1396.SAMN05608061	Present	d__Bacteria;p__Firmicutes;c__Bacilli;o__Bacillales;f__Bacillaceae_G;g__Bacillus_A;s__Bacillus_A cereus	98.92	0.06	66	63	56	53	45	32	5274444	5272501	5252863	5228951	5104409	4571239	66	503982	5274444	35.07	138022	76725	10	23	0.49
1053194.SAMN02596826	Present	d__Bacteria;p__Firmicutes;c__Bacilli;o__Bacillales;f__Bacillaceae_G;g__Bacillus_A;s__Bacillus_A wiedmannii	99.34	0	5	5	4	4	4	4	5527226	5527226	5522579	5522579	5522579	5522579	5	4987654	5527226	35.32	4987654	4987654	1	1	150.26
180892.SAMN05934525	Present	d__Bacteria;p__Firmicutes;c__Bacilli;o__Bacillales;f__Bacillaceae_G;g__Bacillus_A;s__Bacillus_A mycoides	99.34	0.37	66	57	47	38	28	18	5673703	5668043	5633817	5570379	5403387	5024399	66	1116400	5673703	35.32	638965	131407	3	8	0.04
1396.SAMN04992846	Absent	d__Bacteria;p__Firmicutes;c__Bacilli;o__Bacillales;f__Bacillaceae_G;g__Bacillus_A;s__Bacillus_A cereus	98.47	0.33	109	100	75	67	48	31	5114852	5108230	5044204	4986593	4699251	4064570	109	503389	5114852	35.18	149839	56026	11	27	25.03
368294.SAMN05231549	Absent	d__Bacteria;p__Firmicutes;c__Bacilli;o__Bacillales;f__Bacillaceae_G;g__Bacillus_A;s__Bacillus_A paranthracis	99.07	0.01	91	72	59	54	41	30	5513239	5507428	5472178	5436762	5228537	4842166	91	803208	5513239	35.19	135274	97725	9	21	0
1151120.SAMN02441689	Absent	d__Bacteria;p__Firmicutes;c__Bacilli;o__Bacillales;f__Bacillaceae_G;g__Bacillus_A;s__Bacillus_A pseudomycoides	99.42	0	123	122	85	67	36	26	5818818	5818588	5729898	5597800	5118262	4739883	123	529930	5818818	35.3	188357	82922	10	21	59.29
180875.SAMN05934533	Present	d__Bacteria;p__Firmicutes;c__Bacilli;o__Bacillales;f__Bacillaceae_G;g__Bacillus_A;s__Bacillus_A wiedmannii	99.34	0.44	64	58	45	41	33	29	6005755	6003174	5965886	5936998	5812100	5674124	64	999978	6005755	35.05	245806	134344	7	16	0.02
526990.SAMN00727680	Absent	d__Bacteria;p__Firmicutes;c__Bacilli;o__Bacillales;f__Bacillaceae_G;g__Bacillus_A;s__Bacillus_A mycoides	97.59	0.25	1	1	1	1	1	1	5799451	5799451	5799451	5799451	5799451	5799451	1	5799451	5799451	35.12	5799451	5799451	1	1	434.13
526985.SAMN00727712	Absent	d__Bacteria;p__Firmicutes;c__Bacilli;o__Bacillales;f__Bacillaceae_G;g__Bacillus_A;s__Bacillus_A anthracis	98.42	0.52	1	1	1	1	1	1	5202904	5202904	5202904	5202904	5202904	5202904	1	5202904	5202904	35.21	5202904	5202904	1	1	370.31
526971.SAMN00727654	Absent	d__Bacteria;p__Firmicutes;c__Bacilli;o__Bacillales;f__Bacillaceae_G;g__Bacillus_A;s__Bacillus_A wiedmannii	98.95	0.21	1	1	1	1	1	1	5547057	5547057	5547057	5547057	5547057	5547057	1	5547057	5547057	35.22	5547057	5547057	1	1	355.5
261591.SAMN02736982	Present	d__Bacteria;p__Firmicutes;c__Bacilli;o__Bacillales;f__Bacillaceae_G;g__Bacillus_A;s__Bacillus_A anthracis	99.22	0.15	1	1	1	1	1	1	5229469	5229469	5229469	5229469	5229469	5229469	1	5229469	5229469	35.38	5229469	5229469	1	1	0
1392.SAMN03010433	Present	d__Bacteria;p__Firmicutes;c__Bacilli;o__Bacillales;f__Bacillaceae_G;g__Bacillus_A;s__Bacillus_A anthracis	99.23	0.15	1	1	1	1	1	1	5229969	5229969	5229969	5229969	5229969	5229969	1	5229969	5229969	35.38	5229969	5229969	1	1	0
1761759.SAMN04488575	Absent	d__Bacteria;p__Firmicutes;c__Bacilli;o__Bacillales;f__Bacillaceae_G;g__Bacillus_A;s__Bacillus_A cereus	99	0.38	55	55	43	35	27	20	5598114	5598114	5561019	5496426	5369589	5092804	55	770584	5598114	35.1	288071	209702	6	12	48.41
1396.SAMN03140101	Present	d__Bacteria;p__Firmicutes;c__Bacilli;o__Bacillales;f__Bacillaceae_G;g__Bacillus_A;s__Bacillus_A cereus	99.23	0	1	1	1	1	1	1	5349617	5349617	5349617	5349617	5349617	5349617	1	5349617	5349617	35.29	5349617	5349617	1	1	0
526970.SAMN00727655	Absent	d__Bacteria;p__Firmicutes;c__Bacilli;o__Bacillales;f__Bacillaceae_G;g__Bacillus_A;s__Bacillus_A anthracis	99.07	0.47	1	1	1	1	1	1	5730178	5730178	5730178	5730178	5730178	5730178	1	5730178	5730178	34.97	5730178	5730178	1	1	352.94
1286404.SAMN02604143	Present	d__Bacteria;p__Firmicutes;c__Bacilli;o__Bacillales;f__Bacillaceae_G;g__Bacillus_A;s__Bacillus_A thuringiensis	99.34	0.11	1	1	1	1	1	1	5491935	5491935	5491935	5491935	5491935	5491935	1	5491935	5491935	35.38	5491935	5491935	1	1	0.07
1211117.SAMN02469406	Present	d__Bacteria;p__Firmicutes;c__Bacilli;o__Bacillales;f__Bacillaceae_G;g__Bacillus_A;s__Bacillus_A anthracis	99.4	0.26	100	89	76	62	48	36	5172367	5167314	5126117	5022930	4764643	4298541	100	356034	5172367	35.21	117232	60531	14	29	0.06
180883.SAMN05934561	Present	d__Bacteria;p__Firmicutes;c__Bacilli;o__Bacillales;f__Bacillaceae_G;g__Bacillus_A;s__Bacillus_A thuringiensis	99.23	1.32	70	68	47	40	30	25	6361394	6360136	6291255	6243267	6095890	5933752	70	1236718	6361394	34.75	475365	162950	5	11	1.76
132267.SAMN05934559	Present	d__Bacteria;p__Firmicutes;c__Bacilli;o__Bacillales;f__Bacillaceae_G;g__Bacillus_A;s__Bacillus_A bombysepticus	99.23	0	134	123	90	70	44	31	6685559	6678654	6578606	6441742	6064596	5577148	134	874590	6685559	34.64	189486	73303	9	22	0.01
526979.SAMN00110498	Present	d__Bacteria;p__Firmicutes;c__Bacilli;o__Bacillales;f__Bacillaceae_G;g__Bacillus_A;s__Bacillus_A anthracis	98.77	0	1	1	1	1	1	1	5584055	5584055	5584055	5584055	5584055	5584055	1	5584055	5584055	35.1	5584055	5584055	1	1	408.91
1392.SAMN02898388	Present	d__Bacteria;p__Firmicutes;c__Bacilli;o__Bacillales;f__Bacillaceae_G;g__Bacillus_A;s__Bacillus_A anthracis	98.95	0.18	1	1	1	1	1	1	5227170	5227170	5227170	5227170	5227170	5227170	1	5227170	5227170	35.37	5227170	5227170	1	1	0
1396.SAMN03797529	Absent	d__Bacteria;p__Firmicutes;c__Bacilli;o__Bacillales;f__Bacillaceae_G;g__Bacillus_A;s__Bacillus_A paranthracis	99.07	0.62	200	137	103	80	59	34	5492740	5466318	5378500	5200119	4869162	4031385	200	319048	5492740	35.37	101924	48711	17	36	0
1235825.SAMN03013093	Present	d__Bacteria;p__Firmicutes;c__Bacilli;o__Bacillales;f__Bacillaceae_G;g__Bacillus_A;s__Bacillus_A cereus	99.01	0.6	61	56	48	41	29	23	6177387	6173718	6149430	6097958	5870262	5669587	61	1040176	6177387	35.21	319045	165806	5	12	27.79
180879.SAMN05934520	Present	d__Bacteria;p__Firmicutes;c__Bacilli;o__Bacillales;f__Bacillaceae_G;g__Bacillus_A;s__Bacillus_A wiedmannii	99.34	0.33	68	61	48	43	37	29	5921110	5916199	5873023	5841903	5739080	5398308	68	1017676	5921110	34.92	206453	111438	8	18	0
1053228.SAMN02596860	Absent	d__Bacteria;p__Firmicutes;c__Bacilli;o__Bacillales;f__Bacillaceae_G;g__Bacillus_A;s__Bacillus_A paranthracis	99.07	0.83	12	12	8	5	5	4	5773333	5773333	5759094	5733922	5733922	5684091	12	4634962	5773333	35.24	4634962	4634962	1	1	1184.08
1890302.SAMN04909723	Absent	d__Bacteria;p__Firmicutes;c__Bacilli;o__Bacillales;f__Bacillaceae_G;g__Bacillus_A;s__Bacillus_A wiedmannii	99.34	0.18	71	50	44	39	33	26	5615049	5606296	5592920	5557019	5475820	5227478	71	965851	5615049	35.1	248295	131461	7	15	0
1392.SAMN05230475	Absent	d__Bacteria;p__Firmicutes;c__Bacilli;o__Bacillales;f__Bacillaceae_G;g__Bacillus_A;s__Bacillus_A anthracis	99.07	0.31	97	73	64	56	42	30	5459863	5450660	5430992	5374764	5133651	4734548	97	723773	5459863	35.05	157102	80986	9	21	0
1428.SAMN04817213	Present	d__Bacteria;p__Firmicutes;c__Bacilli;o__Bacillales;f__Bacillaceae_G;g__Bacillus_A;s__Bacillus_A cereus	99.07	0.2	60	55	42	37	32	27	5347504	5344370	5317315	5282275	5210340	4998135	60	587122	5347504	35.08	245124	106515	8	15	0
1053219.SAMN02596851	Present	d__Bacteria;p__Firmicutes;c__Bacilli;o__Bacillales;f__Bacillaceae_G;g__Bacillus_A;s__Bacillus_A cereus_U	98.35	1.35	7	7	6	5	5	5	5909232	5909232	5905542	5897642	5897642	5897642	7	2809659	5909232	35.32	2310171	2310171	2	2	3504.97
1428.SAMN04266503	Present	d__Bacteria;p__Firmicutes;c__Bacilli;o__Bacillales;f__Bacillaceae_G;g__Bacillus_A;s__Bacillus_A thuringiensis_S	99.01	0	1	1	1	1	1	1	5776895	5776895	5776895	5776895	5776895	5776895	1	5776895	5776895	35.36	5776895	5776895	1	1	0
1392.SAMN03165119	Present	d__Bacteria;p__Firmicutes;c__Bacilli;o__Bacillales;f__Bacillaceae_G;g__Bacillus_A;s__Bacillus_A anthracis	99.21	0.15	35	29	23	21	17	12	5449595	5445426	5433593	5419657	5345664	5142023	35	2189975	5449595	35.1	1161725	351407	2	4	30.37
1053174.SAMN02596806	Absent	d__Bacteria;p__Firmicutes;c__Bacilli;o__Bacillales;f__Bacillaceae_G;g__Bacillus_A;s__Bacillus_A thuringiensis	99.34	0.73	15	15	12	11	9	9	6858766	6858766	6847424	6838138	6813407	6813407	15	5320306	6858766	34.73	5320306	5320306	1	1	1284.66
1261129.SAMN02641787	Absent	d__Bacteria;p__Firmicutes;c__Bacilli;o__Bacillales;f__Bacillaceae_G;g__Bacillus_A;s__Bacillus_A bombysepticus	98.92	0.31	193	193	150	114	65	36	6386251	6386251	6247398	5991363	5132428	4111683	193	223321	6386251	34.74	96479	31507	22	54	0
1396.SAMN03800029	Absent	d__Bacteria;p__Firmicutes;c__Bacilli;o__Bacillales;f__Bacillaceae_G;g__Bacillus_A;s__Bacillus_A anthracis	99.23	3.86	158	113	91	76	56	35	5590151	5569521	5508432	5399951	5102533	4310578	158	466025	5590151	35.14	119880	57890	14	33	0
180868.SAMN05934489	Present	d__Bacteria;p__Firmicutes;c__Bacilli;o__Bacillales;f__Bacillaceae_G;g__Bacillus_A;s__Bacillus_A anthracis	99.23	1.39	124	106	83	63	43	32	6773545	6764146	6702057	6548455	6205975	5823886	124	944065	6773545	34.67	212119	94218	10	21	0.25
1396.SAMN06242080	Absent	d__Bacteria;p__Firmicutes;c__Bacilli;o__Bacillales;f__Bacillaceae_G;g__Bacillus_A;s__Bacillus_A cereus	98.19	0.57	252	195	142	97	55	34	5370551	5344812	5199887	4875294	4192021	3428663	252	273311	5370551	35.15	73866	29402	22	49	0
1053192.SAMN02596824	Present	d__Bacteria;p__Firmicutes;c__Bacilli;o__Bacillales;f__Bacillaceae_G;g__Bacillus_A;s__Bacillus_A toyonensis	99.34	0.38	4	4	4	4	4	4	5898805	5898805	5898805	5898805	5898805	5898805	4	5228617	5898805	34.96	5228617	5228617	1	1	1192.12
1053183.SAMN02596815	Absent	d__Bacteria;p__Firmicutes;c__Bacilli;o__Bacillales;f__Bacillaceae_G;g__Bacillus_A;s__Bacillus_A nitratireducens	98.83	0.55	19	19	4	3	3	2	5679602	5679602	5650159	5644775	5644775	5611910	19	5153063	5679602	35.26	5153063	5153063	1	1	1171.02
1396.SAMN04046440	Absent	d__Bacteria;p__Firmicutes;c__Bacilli;o__Bacillales;f__Bacillaceae_G;g__Bacillus_A;s__Bacillus_A cereus	98.46	0.4	81	63	50	43	33	25	5503020	5491459	5465069	5412103	5239866	4931578	81	578873	5503020	34.92	236994	125920	8	16	10.87
1392.SAMN06270326	Present	d__Bacteria;p__Firmicutes;c__Bacilli;o__Bacillales;f__Bacillaceae_G;g__Bacillus_A;s__Bacillus_A anthracis	99.23	0.15	1	1	1	1	1	1	5228667	5228667	5228667	5228667	5228667	5228667	1	5228667	5228667	35.38	5228667	5228667	1	1	0
526977.SAMN02739295	Absent	d__Bacteria;p__Firmicutes;c__Bacilli;o__Bacillales;f__Bacillaceae_G;g__Bacillus_A;s__Bacillus_A tropicus	99.16	0.32	2	2	2	2	2	1	5262313	5262313	5262313	5262313	5262313	5226183	2	5226183	5262313	35.33	5226183	5226183	1	1	32.32
1392.SAMN03165128	Present	d__Bacteria;p__Firmicutes;c__Bacilli;o__Bacillales;f__Bacillaceae_G;g__Bacillus_A;s__Bacillus_A anthracis	99.23	0.15	51	43	34	30	24	18	5439151	5433735	5413742	5380597	5277435	5049670	51	1161545	5439151	35.08	702508	151472	3	8	16.75
1396.SAMN03451612	Present	d__Bacteria;p__Firmicutes;c__Bacilli;o__Bacillales;f__Bacillaceae_G;g__Bacillus_A;s__Bacillus_A cereus	99.02	0.15	1	1	1	1	1	1	5418913	5418913	5418913	5418913	5418913	5418913	1	5418913	5418913	35.26	5418913	5418913	1	1	0
1217984.SAMN02603563	Absent	d__Bacteria;p__Firmicutes;c__Bacilli;o__Bacillales;f__Bacillaceae_G;g__Bacillus_A;s__Bacillus_A paranthracis	98.61	0.47	1	1	1	1	1	1	5083176	5083176	5083176	5083176	5083176	5083176	1	5083176	5083176	35.6	5083176	5083176	1	1	0
572264.SAMN03010434	Absent	d__Bacteria;p__Firmicutes;c__Bacilli;o__Bacillales;f__Bacillaceae_G;g__Bacillus_A;s__Bacillus_A anthracis	99.23	0	1	1	1	1	1	1	5268427	5268427	5268427	5268427	5268427	5268427	1	5268427	5268427	35.44	5268427	5268427	1	1	0
1405.SAMN02739899	Absent	d__Bacteria;p__Firmicutes;c__Bacilli;o__Bacillales;f__Bacillaceae_G;g__Bacillus_A;s__Bacillus_A clarus	99.23	1.48	12	12	11	8	5	5	5875917	5875917	5871817	5847730	5805781	5805781	12	5068716	5875917	35.32	5068716	5068716	1	1	0.12
526983.SAMN00727710	Present	d__Bacteria;p__Firmicutes;c__Bacilli;o__Bacillales;f__Bacillaceae_G;g__Bacillus_A;s__Bacillus_A toyonensis	97.61	0.68	1	1	1	1	1	1	6041497	6041497	6041497	6041497	6041497	6041497	1	6041497	6041497	35.73	6041497	6041497	1	1	1908.85
1396.SAMN02739296	Absent	d__Bacteria;p__Firmicutes;c__Bacilli;o__Bacillales;f__Bacillaceae_G;g__Bacillus_A;s__Bacillus_A paranthracis	98.77	0.56	5	5	3	2	2	2	5600212	5600212	5593376	5585396	5585396	5585396	5	5511392	5600212	35.32	5511392	5511392	1	1	62.52
1428.SAMN04819578	Present	d__Bacteria;p__Firmicutes;c__Bacilli;o__Bacillales;f__Bacillaceae_G;g__Bacillus_A;s__Bacillus_A wiedmannii	99.34	0.16	187	177	124	104	59	32	5857539	5849598	5711340	5560137	4802993	3843225	187	346285	5857539	35.02	86053	35039	18	46	0
315749.SAMN02598310	Absent	d__Bacteria;p__Firmicutes;c__Bacilli;o__Bacillales;f__Bacillaceae_G;g__Bacillus_A;s__Bacillus_A cytotoxicus	98.85	0	1	1	1	1	1	1	4087024	4087024	4087024	4087024	4087024	4087024	1	4087024	4087024	35.88	4087024	4087024	1	1	0
180850.SAMN05934563	Absent	d__Bacteria;p__Firmicutes;c__Bacilli;o__Bacillales;f__Bacillaceae_G;g__Bacillus_A;s__Bacillus_A thuringiensis	99.27	0.38	226	217	156	111	66	41	5906184	5901328	5723782	5391182	4605237	3711788	226	216290	5906184	35.3	65351	28872	28	60	0.29
1085386.SAMN02596884	Absent	d__Bacteria;p__Firmicutes;c__Bacilli;o__Bacillales;f__Bacillaceae_G;g__Bacillus_A;s__Bacillus_A pseudomycoides	99.43	0.72	49	49	43	38	30	24	5470774	5470774	5445125	5407739	5284593	5047903	49	718633	5470774	35.49	335618	161379	6	12	1115.53
527028.SAMN00727674	Absent	d__Bacteria;p__Firmicutes;c__Bacilli;o__Bacillales;f__Bacillaceae_G;g__Bacillus_A;s__Bacillus_A anthracis	98.43	0.57	1	1	1	1	1	1	6002603	6002603	6002603	6002603	6002603	6002603	1	6002603	6002603	34.91	6002603	6002603	1	1	430.31
261591.SAMN02435883	Present	d__Bacteria;p__Firmicutes;c__Bacilli;o__Bacillales;f__Bacillaceae_G;g__Bacillus_A;s__Bacillus_A anthracis	98.88	0.26	52	48	37	31	26	23	5487688	5484655	5465825	5417693	5341889	5232741	52	812727	5487688	35.21	382062	176056	5	12	0.38
180871.SAMN05934515	Absent	d__Bacteria;p__Firmicutes;c__Bacilli;o__Bacillales;f__Bacillaceae_G;g__Bacillus_A;s__Bacillus_A albus	99.23	0.37	41	30	22	21	17	14	5601382	5596003	5577750	5569333	5500040	5368643	41	945521	5601382	35.08	698022	466768	4	6	0
180881.SAMN05934532	Present	d__Bacteria;p__Firmicutes;c__Bacilli;o__Bacillales;f__Bacillaceae_G;g__Bacillus_A;s__Bacillus_A anthracis	99.23	0.92	135	128	103	86	53	37	6382804	6377613	6304947	6181472	5639033	5054156	135	767854	6382804	34.94	111850	58372	13	33	0
1452727.SAMN03010432	Present	d__Bacteria;p__Firmicutes;c__Bacilli;o__Bacillales;f__Bacillaceae_G;g__Bacillus_A;s__Bacillus_A anthracis	99.23	0.17	1	1	1	1	1	1	5228731	5228731	5228731	5228731	5228731	5228731	1	5228731	5228731	35.38	5228731	5228731	1	1	0.11
526982.SAMN00727711	Present	d__Bacteria;p__Firmicutes;c__Bacilli;o__Bacillales;f__Bacillaceae_G;g__Bacillus_A;s__Bacillus_A cereus	98.15	0.32	1	1	1	1	1	1	5766278	5766278	5766278	5766278	5766278	5766278	1	5766278	5766278	34.89	5766278	5766278	1	1	346.57
1428.SAMN03839946	Present	d__Bacteria;p__Firmicutes;c__Bacilli;o__Bacillales;f__Bacillaceae_G;g__Bacillus_A;s__Bacillus_A thuringiensis_S	99.34	0.91	94	81	58	51	41	33	6166868	6158747	6105551	6054453	5878979	5558355	94	744425	6166868	34.89	205568	105937	10	20	0
1396.SAMN03797561	Absent	d__Bacteria;p__Firmicutes;c__Bacilli;o__Bacillales;f__Bacillaceae_G;g__Bacillus_A;s__Bacillus_A paranthracis	98.92	0.18	278	210	138	101	56	29	5411255	5377333	5168316	4892019	4161549	3194119	278	340091	5411255	35.38	70158	27271	21	53	0
180843.SAMN05232858	Absent	d__Bacteria;p__Firmicutes;c__Bacilli;o__Bacillales;f__Bacillaceae_G;g__Bacillus_A;s__Bacillus_A bombysepticus	98.87	0.31	1	1	1	1	1	1	5665360	5665360	5665360	5665360	5665360	5665360	1	5665360	5665360	35.31	5665360	5665360	1	1	0
1396.SAMN05907188	Absent	d__Bacteria;p__Firmicutes;c__Bacilli;o__Bacillales;f__Bacillaceae_G;g__Bacillus_A;s__Bacillus_A cereus	99.07	0	109	109	97	82	56	42	5310142	5310142	5280923	5169501	4728149	4228484	109	437500	5310142	35.11	87676	58323	19	38	2.58
1435357.SAMN02597374	Present	d__Bacteria;p__Firmicutes;c__Bacilli;o__Bacillales;f__Bacillaceae_G;g__Bacillus_A;s__Bacillus_A anthracis	99.23	0.15	36	33	32	28	24	19	5164392	5163593	5160048	5131851	5065052	4863802	36	1002900	5164392	35.2	403394	183429	5	9	0
1396.SAMN03267264	Absent	d__Bacteria;p__Firmicutes;c__Bacilli;o__Bacillales;f__Bacillaceae_G;g__Bacillus_A;s__Bacillus_A anthracis	99.07	0.73	70	64	44	39	33	21	5571130	5566292	5522677	5485220	5379564	4954757	70	565039	5571130	35.14	304217	198152	7	13	30.57
1761770.SAMN04487922	Present	d__Bacteria;p__Firmicutes;c__Bacilli;o__Bacillales;f__Bacillaceae_G;g__Bacillus_A;s__Bacillus_A toyonensis	99.32	0.38	77	77	63	53	39	27	5517600	5517600	5490415	5417940	5196132	4763935	77	662820	5517600	35.01	258817	83992	7	18	44.66
1392.SAMN04075684	Present	d__Bacteria;p__Firmicutes;c__Bacilli;o__Bacillales;f__Bacillaceae_G;g__Bacillus_A;s__Bacillus_A anthracis	99.23	0.15	1	1	1	1	1	1	5227060	5227060	5227060	5227060	5227060	5227060	1	5227060	5227060	35.38	5227060	5227060	1	1	0
1396.SAMN06242079	Absent	d__Bacteria;p__Firmicutes;c__Bacilli;o__Bacillales;f__Bacillaceae_G;g__Bacillus_A;s__Bacillus_A cereus	98.96	1	215	155	123	93	63	33	5659188	5636070	5551823	5337749	4873151	3775134	215	598007	5659188	35.06	71904	38590	18	44	0
212045.SAMN02435885	Present	d__Bacteria;p__Firmicutes;c__Bacilli;o__Bacillales;f__Bacillaceae_G;g__Bacillus_A;s__Bacillus_A anthracis	99.22	0.47	43	41	36	32	26	17	5508329	5506601	5494240	5463668	5371732	5036623	43	1174511	5508329	35.2	462850	181738	3	8	2.21
380264.SAMN05231663	Absent	d__Bacteria;p__Firmicutes;c__Bacilli;o__Bacillales;f__Bacillaceae_G;g__Bacillus_A;s__Bacillus_A proteolyticus	99.01	1.43	170	114	85	69	44	34	5859329	5838717	5762292	5640731	5241841	4872972	170	417517	5859329	35.15	131211	70403	13	26	0
1396.SAMN05608038	Absent	d__Bacteria;p__Firmicutes;c__Bacilli;o__Bacillales;f__Bacillaceae_G;g__Bacillus_A;s__Bacillus_A tropicus	99	0.41	77	68	61	59	51	37	5335686	5329170	5307921	5291619	5161172	4619434	77	684388	5335686	35.24	103292	69350	12	27	0
1392.SAMN03757453	Present	d__Bacteria;p__Firmicutes;c__Bacilli;o__Bacillales;f__Bacillaceae_G;g__Bacillus_A;s__Bacillus_A anthracis	99.23	0.15	116	51	48	43	30	23	5477942	5451262	5442503	5403995	5175070	4917686	116	970606	5477942	35.15	243731	133507	6	13	0
1433.SAMN05934566	Present	d__Bacteria;p__Firmicutes;c__Bacilli;o__Bacillales;f__Bacillaceae_G;g__Bacillus_A;s__Bacillus_A bombysepticus	98.92	0.99	213	210	171	133	79	41	6815382	6813016	6696717	6434112	5567018	4131159	213	343344	6815382	34.87	71882	35905	29	65	0.01
1396.SAMN03025785	Present	d__Bacteria;p__Firmicutes;c__Bacilli;o__Bacillales;f__Bacillaceae_G;g__Bacillus_A;s__Bacillus_A toyonensis	99.01	0.38	78	78	62	54	42	27	5552756	5552756	5515541	5454500	5244012	4748052	78	688727	5552756	35.07	185004	99251	9	19	0
1042874.SAMN05934576	Absent	d__Bacteria;p__Firmicutes;c__Bacilli;o__Bacillales;f__Bacillaceae_G;g__Bacillus_A;s__Bacillus_A paranthracis	99.23	0.81	29	28	21	18	15	14	5471307	5470902	5453052	5429836	5378021	5329196	29	1178759	5471307	35.24	514058	376302	4	6	2.21
1433.SAMN05934548	Present	d__Bacteria;p__Firmicutes;c__Bacilli;o__Bacillales;f__Bacillaceae_G;g__Bacillus_A;s__Bacillus_A bombysepticus	98.92	0.31	185	173	127	102	76	42	6178927	6172303	6052637	5877313	5409003	4117765	185	275591	6178927	35.03	74956	42484	25	54	0.02
572264.SAMN02603930	Absent	d__Bacteria;p__Firmicutes;c__Bacilli;o__Bacillales;f__Bacillaceae_G;g__Bacillus_A;s__Bacillus_A anthracis	99.23	0	1	1	1	1	1	1	5269628	5269628	5269628	5269628	5269628	5269628	1	5269628	5269628	35.44	5269628	5269628	1	1	0
1396.SAMN05436732	Present	d__Bacteria;p__Firmicutes;c__Bacilli;o__Bacillales;f__Bacillaceae_G;g__Bacillus_A;s__Bacillus_A bombysepticus	99.18	0.29	40	31	23	21	19	13	6028576	6022140	5998643	5984670	5951233	5717894	40	3706762	6028576	34.82	3706762	326064	1	3	0
1396.SAMN05415285	Present	d__Bacteria;p__Firmicutes;c__Bacilli;o__Bacillales;f__Bacillaceae_G;g__Bacillus_A;s__Bacillus_A bombysepticus	99.23	0.8	269	243	179	140	81	39	6139142	6120084	5946632	5653135	4720985	3204196	269	224656	6139142	34.77	52541	27222	37	77	0
1396.SAMN05901942	Absent	d__Bacteria;p__Firmicutes;c__Bacilli;o__Bacillales;f__Bacillaceae_G;g__Bacillus_A;s__Bacillus_A paranthracis	99.23	0.89	185	175	134	118	72	40	5649901	5642340	5534720	5408681	4611067	3445281	185	235101	5649901	35.06	61787	33934	29	60	4.48
1053196.SAMN02596828	Absent	d__Bacteria;p__Firmicutes;c__Bacilli;o__Bacillales;f__Bacillaceae_G;g__Bacillus_A;s__Bacillus_A bombysepticus	98.92	0.31	39	39	28	24	21	20	6496494	6496494	6470094	6442364	6394571	6354512	39	1882930	6496494	34.78	457561	242391	4	8	1562.47
1396.SAMN05608083	Absent	d__Bacteria;p__Firmicutes;c__Bacilli;o__Bacillales;f__Bacillaceae_G;g__Bacillus_A;s__Bacillus_A tropicus	99.23	0.52	52	48	44	40	34	27	5368904	5365829	5353872	5327003	5231101	4934989	52	718301	5368904	35.23	295029	103756	7	15	1.92
1396.SAMN03325926	Present	d__Bacteria;p__Firmicutes;c__Bacilli;o__Bacillales;f__Bacillaceae_G;g__Bacillus_A;s__Bacillus_A bombysepticus	98.92	0.31	176	175	157	131	86	49	6763408	6762637	6698737	6518296	5756806	4369843	176	275589	6763408	34.92	67058	38154	32	65	4.51
1042873.SAMN05934577	Absent	d__Bacteria;p__Firmicutes;c__Bacilli;o__Bacillales;f__Bacillaceae_G;g__Bacillus_A;s__Bacillus_A cereus	98.92	3.4	62	56	38	34	26	22	5665792	5662345	5612592	5582861	5450016	5278413	62	735517	5665792	35.17	257610	184413	7	13	0
1428.SAMN03085882	Absent	d__Bacteria;p__Firmicutes;c__Bacilli;o__Bacillales;f__Bacillaceae_G;g__Bacillus_A;s__Bacillus_A anthracis	99.23	0	1	1	1	1	1	1	5256240	5256240	5256240	5256240	5256240	5256240	1	5256240	5256240	35.42	5256240	5256240	1	1	0
29339.SAMN05990349	Absent	d__Bacteria;p__Firmicutes;c__Bacilli;o__Bacillales;f__Bacillaceae_G;g__Bacillus_A;s__Bacillus_A bombysepticus	98.92	0.31	225	189	139	113	66	39	6408259	6390899	6262731	6077280	5294428	4345715	225	225851	6408259	34.71	99607	38043	22	50	42.21
1392.SAMN02736952	Absent	d__Bacteria;p__Firmicutes;c__Bacilli;o__Bacillales;f__Bacillaceae_G;g__Bacillus_A;s__Bacillus_A anthracis	98.92	0.15	3	3	3	3	3	3	5460923	5460923	5460923	5460923	5460923	5460923	3	5184202	5460923	35.15	5184202	5184202	1	1	25.67
1759556.SAMN04325319	Present	d__Bacteria;p__Firmicutes;c__Bacilli;o__Bacillales;f__Bacillaceae_G;g__Bacillus_A;s__Bacillus_A bombysepticus	99.02	0.77	35	21	15	12	10	8	5589270	5582431	5571423	5551832	5521105	5429308	35	3345253	5589270	34.96	3345253	594707	1	3	8.48
1396.SAMN03025776	Absent	d__Bacteria;p__Firmicutes;c__Bacilli;o__Bacillales;f__Bacillaceae_G;g__Bacillus_A;s__Bacillus_A bombysepticus	98.87	1.4	149	149	88	70	47	33	6223221	6223221	6076629	5950768	5581221	4990536	149	573450	6223221	34.62	172419	62706	12	28	0
1396.SAMN03325944	Present	d__Bacteria;p__Firmicutes;c__Bacilli;o__Bacillales;f__Bacillaceae_G;g__Bacillus_A;s__Bacillus_A bombysepticus	98.92	0.31	207	201	170	135	88	45	6759149	6755304	6661064	6404739	5591347	4013934	207	275589	6759149	34.86	61349	32859	34	71	6.47
1396.SAMN05608065	Absent	d__Bacteria;p__Firmicutes;c__Bacilli;o__Bacillales;f__Bacillaceae_G;g__Bacillus_A;s__Bacillus_A paranthracis	99.23	0.12	61	60	51	45	35	30	5299110	5298508	5274050	5233178	5071254	4877120	61	592945	5299110	35.28	199321	93904	9	19	9.17
1053187.SAMN02596819	Present	d__Bacteria;p__Firmicutes;c__Bacilli;o__Bacillales;f__Bacillaceae_G;g__Bacillus_A;s__Bacillus_A toyonensis	99.34	0.38	7	7	7	6	6	5	5725126	5725126	5725126	5716906	5716906	5676109	7	4602250	5725126	35.03	4602250	4602250	1	1	1273.04
86662.SAMN04819582	Present	d__Bacteria;p__Firmicutes;c__Bacilli;o__Bacillales;f__Bacillaceae_G;g__Bacillus_A;s__Bacillus_A cereus_U	98.68	0.67	150	119	77	67	47	34	5589181	5567438	5486205	5417751	5058796	4591589	150	625978	5589181	35.25	118151	74656	13	27	0
1392.SAMEA3720266	Present	d__Bacteria;p__Firmicutes;c__Bacilli;o__Bacillales;f__Bacillaceae_G;g__Bacillus_A;s__Bacillus_A anthracis	99.23	0.15	47	47	41	38	31	24	5438626	5438626	5424608	5405096	5273300	4988357	47	899881	5438626	35.08	262937	121608	6	13	0.86
574376.SAMN02854473	Absent	d__Bacteria;p__Firmicutes;c__Bacilli;o__Bacillales;f__Bacillaceae_G;g__Bacillus_A;s__Bacillus_A manliponensis	99.28	1.44	101	66	51	42	32	25	4643113	4623555	4586983	4518829	4362308	4134387	101	434614	4643113	36.02	200370	110370	8	16	0
526980.SAMN00715886	Present	d__Bacteria;p__Firmicutes;c__Bacilli;o__Bacillales;f__Bacillaceae_G;g__Bacillus_A;s__Bacillus_A bombysepticus	99.18	0.33	1	1	1	1	1	1	5939023	5939023	5939023	5939023	5939023	5939023	1	5939023	5939023	34.8	5939023	5939023	1	1	412.74
1392.SAMN03010428	Present	d__Bacteria;p__Firmicutes;c__Bacilli;o__Bacillales;f__Bacillaceae_G;g__Bacillus_A;s__Bacillus_A anthracis	99.23	0.15	1	1	1	1	1	1	5228730	5228730	5228730	5228730	5228730	5228730	1	5228730	5228730	35.38	5228730	5228730	1	1	0
526987.SAMN00727714	Present	d__Bacteria;p__Firmicutes;c__Bacilli;o__Bacillales;f__Bacillaceae_G;g__Bacillus_A;s__Bacillus_A bombysepticus	96.45	0.62	1	1	1	1	1	1	5769987	5769987	5769987	5769987	5769987	5769987	1	5769987	5769987	34.88	5769987	5769987	1	1	561.73
718222.SAMN02596795	Present	d__Bacteria;p__Firmicutes;c__Bacilli;o__Bacillales;f__Bacillaceae_G;g__Bacillus_A;s__Bacillus_A thuringiensis_S	99.34	0.04	37	37	33	27	21	20	6820286	6820286	6811062	6765286	6668057	6638513	37	1658261	6820286	34.71	778240	258471	3	7	2181.81
1053170.SAMN02596802	Absent	d__Bacteria;p__Firmicutes;c__Bacilli;o__Bacillales;f__Bacillaceae_G;g__Bacillus_A;s__Bacillus_A thuringiensis	99.34	0	13	13	10	9	8	7	6542829	6542829	6531444	6522158	6507450	6480484	13	4659562	6542829	34.66	4659562	846738	1	2	174.24
180843.SAMN05934497	Absent	d__Bacteria;p__Firmicutes;c__Bacilli;o__Bacillales;f__Bacillaceae_G;g__Bacillus_A;s__Bacillus_A albus	99.23	0.37	45	37	30	26	21	18	5684323	5679973	5664148	5634740	5553919	5429198	45	945396	5684323	35.11	442055	205779	5	9	0.16
1628206.SAMN03390108	Absent	d__Bacteria;p__Firmicutes;c__Bacilli;o__Bacillales;f__Bacillaceae_G;g__Bacillus_A;s__Bacillus_A paramycoides	96.04	1.18	116	95	75	63	40	27	5439362	5429022	5369182	5283578	4908726	4445567	116	441364	5439362	35.15	159505	84645	11	22	0
180859.SAMN05934517	Absent	d__Bacteria;p__Firmicutes;c__Bacilli;o__Bacillales;f__Bacillaceae_G;g__Bacillus_A;s__Bacillus_A albus	99.23	0.37	32	29	26	25	21	18	5620396	5618163	5606799	5601295	5542358	5433379	32	945454	5620396	35.14	574378	205710	4	8	0.11
1392.SAMN03165120	Present	d__Bacteria;p__Firmicutes;c__Bacilli;o__Bacillales;f__Bacillaceae_G;g__Bacillus_A;s__Bacillus_A anthracis	99.23	0.15	43	38	29	25	19	13	5449419	5445966	5426813	5396875	5285245	5043171	43	1350431	5449419	35.1	1124399	238221	3	5	37.97
1392.SAMN05511402	Present	d__Bacteria;p__Firmicutes;c__Bacilli;o__Bacillales;f__Bacillaceae_G;g__Bacillus_A;s__Bacillus_A anthracis	99.23	0.15	83	36	33	30	27	23	5372286	5352628	5347033	5327069	5279924	5101182	83	868617	5372286	35.16	287604	172301	6	12	0
1392.SAMN03165111	Present	d__Bacteria;p__Firmicutes;c__Bacilli;o__Bacillales;f__Bacillaceae_G;g__Bacillus_A;s__Bacillus_A anthracis	99.22	0.15	37	32	23	20	17	12	5451012	5447267	5425944	5405883	5356159	5152593	37	1863590	5451012	35.1	1162570	239621	2	4	29.17
180890.SAMN05934558	Absent	d__Bacteria;p__Firmicutes;c__Bacilli;o__Bacillales;f__Bacillaceae_G;g__Bacillus_A;s__Bacillus_A thuringiensis	99.27	0.38	226	217	157	112	66	39	5889832	5885038	5715228	5380113	4555786	3582836	226	216004	5889832	35.23	65346	28867	28	61	0.03
180896.SAMN05934534	Present	d__Bacteria;p__Firmicutes;c__Bacilli;o__Bacillales;f__Bacillaceae_G;g__Bacillus_A;s__Bacillus_A thuringiensis_S	99.34	0	125	120	67	45	31	26	6240466	6237238	6080818	5915071	5703656	5517288	125	849505	6240466	34.95	284548	137505	7	15	0.24
180858.SAMN05934518	Absent	d__Bacteria;p__Firmicutes;c__Bacilli;o__Bacillales;f__Bacillaceae_G;g__Bacillus_A;s__Bacillus_A tropicus	98.92	0.07	89	80	59	45	39	30	5481202	5475557	5416723	5311742	5234320	4891428	89	623838	5481202	35.28	208374	90317	9	19	0.05
526978.SAMN00727651	Absent	d__Bacteria;p__Firmicutes;c__Bacilli;o__Bacillales;f__Bacillaceae_G;g__Bacillus_A;s__Bacillus_A cereus	98.03	0.56	1	1	1	1	1	1	5397450	5397450	5397450	5397450	5397450	5397450	1	5397450	5397450	35.07	5397450	5397450	1	1	217.42
1405.SAMN03081542	Absent	d__Bacteria;p__Firmicutes;c__Bacilli;o__Bacillales;f__Bacillaceae_G;g__Bacillus_A;s__Bacillus_A pseudomycoides	99.42	0	1	1	1	1	1	1	5228024	5228024	5228024	5228024	5228024	5228024	1	5228024	5228024	35.81	5228024	5228024	1	1	0
