# Supplementary material for: Bacillamide D produced by Bacillus cereus from the mouse intestinal bacterial collection (miBC) is a potent cytotoxin in vitro
Source: Commun Biol. 2024 May 28;7:655. doi: 10.1038/s42003-024-06208-3 (PMC11133360; doi:10.1038/s42003-024-06208-3)
Supplement: Supplementary file 5 — Supplementary Data 2 [file 42003_2024_6208_MOESM5_ESM.xlsx]

## Sheet: Figure 3a
Analyst : Hohmann
SampleID : 200307
Sample : ptet-empty-Pellet
Sample Injected : 07.03.2020 13:47:38
Range : 10000 mAU
Rate : 1 per sec.
Bipolar : Yes
Amount : 0
Dilution : 1
ISTD Amount : 0
Inj. Volume : 0,02
Retention Unit : Seconds
Detector Unit : mAU
Y Axis Title: Absorbance
Data Original : C:\CLARITYCHROM\DATAFILES\HOHMANN\DATA\2003072ptet-empty-Pellet.prm
Converted : 08.03.2020 16:38:27
[Min.]	empty-Pellet	G72C12 Pellet
0	0	8.603
0.0166667	0	0
0.0333333	1.45	0
0.05	3.059	1.364
0.0666667	4.691	2.885
0.0833333	6.427	4.488
0.1	8.268	6.254
0.116667	10.131	8.163
0.133333	11.925	10.125
0.15	13.64	12.047
0.166667	15.285	13.906
0.183333	16.835	15.703
0.2	18.285	17.408
0.216667	19.625	19.005
0.233333	20.877	20.493
0.25	22.028	21.877
0.266667	23.077	23.144
0.283333	24.04	24.305
0.3	24.94	25.363
0.316667	25.772	26.335
0.333333	26.524	27.217
0.35	27.218	28.026
0.366667	27.859	28.758
0.383333	28.447	29.438
0.4	28.99	30.061
0.416667	29.487	30.625
0.433333	29.957	31.147
0.45	30.382	31.631
0.466667	30.773	32.069
0.483333	31.133	32.479
0.5	31.47	32.86
0.516667	31.775	33.219
0.533333	32.052	33.551
0.55	32.315	33.855
0.566667	32.568	34.14
0.583333	32.808	34.42
0.6	33.04	34.676
0.616667	33.267	34.917
0.633333	33.491	35.148
0.65	33.7	35.374
0.666667	33.898	35.581
0.683333	34.086	35.779
0.7	34.269	35.97
0.716667	34.437	36.163
0.733333	34.591	36.344
0.75	34.737	36.516
0.766667	34.874	36.681
0.783333	34.994	36.841
0.8	35.107	36.984
0.816667	35.222	37.116
0.833333	35.33	37.247
0.85	35.431	37.366
0.866667	35.528	37.474
0.883333	35.625	37.575
0.9	35.725	37.681
0.916667	35.816	37.783
0.933333	35.907	37.885
0.95	36.005	37.984
0.966667	36.095	38.079
0.983333	36.182	38.186
1	36.269	38.285
1.01667	36.347	38.373
1.03333	36.428	38.462
1.05	36.493	38.547
1.06667	36.557	38.622
1.08333	36.622	38.689
1.1	36.674	38.752
1.11667	36.717	38.807
1.13333	36.758	38.857
1.15	36.801	38.904
1.16667	36.844	38.952
1.18333	36.879	39.003
1.2	36.92	39.045
1.21667	36.959	39.091
1.23333	37.003	39.134
1.25	37.042	39.184
1.26667	37.087	39.224
1.28333	37.126	39.26
1.3	37.168	39.296
1.31667	37.198	39.324
1.33333	37.217	39.352
1.35	37.235	39.369
1.36667	37.257	39.393
1.38333	37.267	39.408
1.4	37.277	39.422
1.41667	37.292	39.438
1.43333	37.309	39.459
1.45	37.325	39.481
1.46667	37.342	39.495
1.48333	37.361	39.513
1.5	37.379	39.536
1.51667	37.401	39.557
1.53333	37.427	39.577
1.55	37.46	39.607
1.56667	37.479	39.65
1.58333	37.305	39.653
1.6	36.49	39.357
1.61667	34.788	38.312
1.63333	32.364	36.353
1.65	29.505	33.706
1.66667	26.469	30.629
1.68333	25.546	27.28
1.7	49.563	25.418
1.71667	89.345	44.484
1.73333	110.454	78.853
1.75	108.96	105.796
1.76667	106.102	115.1
1.78333	131.699	118.337
1.8	188.256	139.85
1.81667	214.723	172.361
1.83333	255.354	196.511
1.85	296.332	241.026
1.86667	315.33	282.322
1.88333	341.032	302.176
1.9	408.429	322.127
1.91667	474.891	385.525
1.93333	508.786	460.272
1.95	523.368	502.049
1.96667	588.621	516.442
1.98333	917.359	603.1
2	1521.87	965.966
2.01667	1266.76	1446.52
2.03333	948.311	1190.09
2.05	757.444	939.341
2.06667	592.044	722.675
2.08333	453.857	547.773
2.1	376.143	420.606
2.11667	342.647	342.374
2.13333	337.148	318.541
2.15	332.319	330.886
2.16667	314.736	325.694
2.18333	298.105	301.472
2.2	297.317	280.937
2.21667	303.049	279.382
2.23333	283.244	286.462
2.25	257.004	270.259
2.26667	235.31	246.488
2.28333	213.873	226.31
2.3	193.429	204.692
2.31667	177.997	181.891
2.33333	163.629	165.374
2.35	150.566	151.442
2.36667	139.313	138.756
2.38333	130.634	128.851
2.4	128.385	122.95
2.41667	122.724	118.621
2.43333	118.764	112.525
2.45	119.64	109.176
2.46667	127.843	110.295
2.48333	128.539	117.74
2.5	123.209	118.945
2.51667	121.311	119.095
2.53333	121.602	118.891
2.55	123.834	119.957
2.56667	126.897	122.34
2.58333	130.675	125.738
2.6	138.995	131.155
2.61667	161.952	143.922
2.63333	280.64	176.889
2.65	623.992	370.704
2.66667	432.518	585.665
2.68333	267.67	381.1
2.7	188.356	244.272
2.71667	153.394	182.427
2.73333	140.213	157.421
2.75	141.189	152.811
2.76667	152.329	162.287
2.78333	171.737	180.9
2.8	200.845	207.773
2.81667	241.569	245.686
2.83333	289.23	294.711
2.85	329.396	345.238
2.86667	345.857	379.291
2.88333	330.773	380.993
2.9	290.005	347.835
2.91667	239.347	293.772
2.93333	193.971	238.916
2.95	160.511	195.504
2.96667	138.568	165.762
2.98333	125.001	147.03
3	116.571	135.617
3.01667	110.93	128.566
3.03333	106.983	124.219
3.05	104.878	122.154
3.06667	105.4	122.618
3.08333	108.948	125.904
3.1	114.887	131.768
3.11667	121.78	138.968
3.13333	128.41	145.998
3.15	134.825	152.494
3.16667	142.167	159.541
3.18333	151.36	168.272
3.2	161.53	177.777
3.21667	170.1	184.863
3.23333	175.089	186.691
3.25	177.03	183.456
3.26667	178.529	178.185
3.28333	182.546	174.631
3.3	190.635	175.109
3.31667	202.688	179.828
3.33333	217.625	187.851
3.35	231.534	196.41
3.36667	235.777	199.347
3.38333	223.829	191.251
3.4	199.143	173.41
3.41667	171.12	152.409
3.43333	146.994	134.027
3.45	129.268	120.559
3.46667	117.542	111.891
3.48333	110.471	107.068
3.5	106.416	105.07
3.51667	103.816	104.957
3.53333	101.639	105.709
3.55	99.534	106.177
3.56667	97.373	105.326
3.58333	94.966	102.739
3.6	92.162	98.762
3.61667	89.04	94.111
3.63333	85.794	89.419
3.65	82.626	85.066
3.66667	79.654	81.215
3.68333	76.946	77.891
3.7	74.564	75.073
3.71667	72.557	72.733
3.73333	70.964	70.865
3.75	69.799	69.447
3.76667	69.036	68.429
3.78333	68.581	67.69
3.8	68.345	67.15
3.81667	68.241	66.729
3.83333	68.18	66.377
3.85	68.084	66.071
3.86667	67.915	65.791
3.88333	67.672	65.544
3.9	67.355	65.344
3.91667	66.924	65.175
3.93333	66.323	64.95
3.95	65.536	64.59
3.96667	64.622	64.069
3.98333	63.649	63.441
4	62.667	62.751
4.01667	61.719	62.04
4.03333	60.836	61.353
4.05	60.026	60.74
4.06667	59.309	60.215
4.08333	58.7	59.757
4.1	58.213	59.362
4.11667	57.843	59.021
4.13333	57.599	58.739
4.15	57.504	58.513
4.16667	57.584	58.373
4.18333	57.851	58.364
4.2	58.288	58.494
4.21667	58.866	58.787
4.23333	59.565	59.246
4.25	60.366	59.866
4.26667	61.229	60.634
4.28333	62.121	61.538
4.3	63.019	62.538
4.31667	63.924	63.596
4.33333	64.824	64.694
4.35	65.716	65.824
4.36667	66.587	66.994
4.38333	67.432	68.201
4.4	68.268	69.435
4.41667	69.121	70.71
4.43333	69.985	72.051
4.45	70.836	73.477
4.46667	71.666	74.988
4.48333	72.478	76.597
4.5	73.29	78.321
4.51667	74.132	80.169
4.53333	75.024	82.142
4.55	75.963	84.243
4.56667	76.887	86.513
4.58333	77.676	88.971
4.6	78.206	91.597
4.61667	78.396	94.243
4.63333	78.267	96.553
4.65	77.95	98.067
4.66667	77.654	98.464
4.68333	77.564	97.748
4.7	77.803	96.206
4.71667	78.329	94.24
4.73333	79.031	92.184
4.75	79.803	90.275
4.76667	80.608	88.705
4.78333	81.438	87.571
4.8	82.188	86.839
4.81667	82.543	86.249
4.83333	82.034	85.377
4.85	80.376	83.725
4.86667	77.622	81.118
4.88333	74.128	77.698
4.9	70.396	73.858
4.91667	66.876	70.025
4.93333	63.89	66.568
4.95	61.529	63.699
4.96667	59.754	61.464
4.98333	58.446	59.773
5	57.489	58.503
5.01667	56.789	57.554
5.03333	56.259	56.834
5.05	55.847	56.291
5.06667	55.539	55.888
5.08333	55.295	55.604
5.1	55.115	55.42
5.11667	54.99	55.309
5.13333	54.919	55.259
5.15	54.918	55.276
5.16667	54.983	55.342
5.18333	55.105	55.467
5.2	55.271	55.636
5.21667	55.454	55.84
5.23333	55.603	56.055
5.25	55.68	56.239
5.26667	55.677	56.356
5.28333	55.622	56.399
5.3	55.538	56.391
5.31667	55.45	56.364
5.33333	55.393	56.331
5.35	55.361	56.322
5.36667	55.339	56.342
5.38333	55.32	56.37
5.4	55.326	56.409
5.41667	55.367	56.457
5.43333	55.453	56.534
5.45	55.602	56.639
5.46667	55.818	56.784
5.48333	56.102	56.996
5.5	56.442	57.276
5.51667	56.828	57.612
5.53333	57.233	57.967
5.55	57.608	58.313
5.56667	57.901	58.62
5.58333	58.116	58.911
5.6	58.295	59.214
5.61667	58.49	59.565
5.63333	58.717	59.949
5.65	58.96	60.305
5.66667	59.22	60.57
5.68333	59.479	60.757
5.7	59.749	60.903
5.71667	60.052	61.039
5.73333	60.366	61.14
5.75	60.602	61.162
5.76667	60.655	61
5.78333	60.452	60.597
5.8	59.987	59.996
5.81667	59.341	59.318
5.83333	58.684	58.718
5.85	58.156	58.263
5.86667	57.806	57.941
5.88333	57.598	57.68
5.9	57.479	57.423
5.91667	57.428	57.178
5.93333	57.433	56.978
5.95	57.479	56.856
5.96667	57.574	56.813
5.98333	57.754	56.862
6	58.062	57.017
6.01667	58.505	57.281
6.03333	59.094	57.638
6.05	59.828	58.07
6.06667	60.715	58.533
6.08333	61.771	59.01
6.1	63.053	59.51
6.11667	64.653	60.061
6.13333	66.661	60.755
6.15	69.132	61.645
6.16667	72.084	62.763
6.18333	75.557	64.159
6.2	79.587	65.892
6.21667	84.234	68.038
6.23333	89.597	70.657
6.25	96.027	73.797
6.26667	104.081	77.539
6.28333	114.391	82.036
6.3	127.064	87.548
6.31667	140.949	94.442
6.33333	154.093	102.885
6.35	165.298	112.457
6.36667	174.519	122.225
6.38333	182.292	131.272
6.4	189.029	139.169
6.41667	194.532	146.044
6.43333	197.949	152.15
6.45	198.236	157.433
6.46667	194.95	161.306
6.48333	188.722	162.884
6.5	180.872	161.577
6.51667	172.736	157.637
6.53333	164.96	152.036
6.55	157.108	145.696
6.56667	147.983	138.829
6.58333	136.809	130.834
6.6	123.95	121.125
6.61667	110.641	109.929
6.63333	98.234	98.355
6.65	87.781	87.755
6.66667	79.693	79.095
6.68333	73.834	72.669
6.7	69.792	68.24
6.71667	67.116	65.332
6.73333	65.399	63.472
6.75	64.346	62.281
6.76667	63.766	61.51
6.78333	63.539	60.999
6.8	63.459	60.638
6.81667	63.448	60.396
6.83333	63.601	60.295
6.85	63.917	60.249
6.86667	64.272	60.178
6.88333	64.551	60.091
6.9	64.8	60.144
6.91667	65.134	60.423
6.93333	65.54	60.832
6.95	65.921	61.145
6.96667	66.167	61.259
6.98333	66.246	61.255
7	66.142	61.202
7.01667	65.904	61.143
7.03333	65.59	61.125
7.05	65.243	61.163
7.06667	64.884	61.251
7.08333	64.541	61.366
7.1	64.258	61.464
7.11667	64.075	61.531
7.13333	63.977	61.559
7.15	63.954	61.547
7.16667	63.989	61.503
7.18333	64.065	61.436
7.2	64.185	61.391
7.21667	64.431	61.438
7.23333	64.854	61.65
7.25	65.47	62.018
7.26667	66.217	62.488
7.28333	67.069	63.053
7.3	68.022	63.721
7.31667	69.026	64.499
7.33333	69.948	65.325
7.35	70.648	66.064
7.36667	71.083	66.631
7.38333	71.359	67.067
7.4	71.734	67.596
7.41667	72.509	68.57
7.43333	74.037	70.626
7.45	76.386	74.308
7.46667	79.064	79.195
7.48333	81.275	83.849
7.5	82.427	86.916
7.51667	82.12	87.778
7.53333	80.012	85.978
7.55	76.538	81.42
7.56667	73.155	75.634
7.58333	71.14	70.871
7.6	70.762	68.205
7.61667	71.62	67.342
7.63333	73.387	67.522
7.65	75.563	68.421
7.66667	77.314	69.679
7.68333	78.129	70.342
7.7	78.184	69.634
7.71667	77.745	68.06
7.73333	77.04	66.571
7.75	76.518	65.694
7.76667	76.683	65.506
7.78333	77.793	65.943
7.8	79.785	66.95
7.81667	82.453	68.525
7.83333	85.655	70.708
7.85	89.196	73.479
7.86667	92.763	76.59
7.88333	95.984	79.701
7.9	98.71	82.481
7.91667	100.925	84.692
7.93333	102.358	86.162
7.95	102.308	86.43
7.96667	100.356	85.004
7.98333	97.101	82.271
8	93.615	79.305
8.01667	90.67	76.974
8.03333	88.968	75.786
8.05	88.7	75.972
8.06667	89.447	77.251
8.08333	90.6	78.987
8.1	91.806	80.606
8.11667	92.85	81.816
8.13333	93.592	82.533
8.15	93.62	82.6
8.16667	92.269	81.538
8.18333	89.334	79.132
8.2	85.881	76.155
8.21667	83.312	73.849
8.23333	82.209	72.74
8.25	82.297	72.54
8.26667	83.114	72.694
8.28333	84.417	72.9
8.3	86.311	73.246
8.31667	88.805	73.889
8.33333	91.637	74.934
8.35	94.43	76.572
8.36667	96.756	78.751
8.38333	98.197	80.999
8.4	98.946	82.867
8.41667	99.488	84.427
8.43333	100.09	85.989
8.45	101.065	87.739
8.46667	102.636	89.646
8.48333	104.539	90.767
8.5	106.534	89.778
8.51667	108.879	86.928
8.53333	112.083	83.624
8.55	116.191	80.524
8.56667	121.058	77.514
8.58333	126.435	74.744
8.6	131.335	72.504
8.61667	134.893	70.736
8.63333	138.983	69.2
8.65	147.462	67.936
8.66667	163.558	67.273
8.68333	189.861	67.483
8.7	230.014	68.648
8.71667	289.785	70.852
8.73333	379.509	74.272
8.75	516.718	79.232
8.76667	705.705	86.381
8.78333	910.364	96.837
8.8	1086.8	111.408
8.81667	1219.92	129.358
8.83333	1310.71	148.117
8.85	1360.4	164.807
8.86667	1366.24	177.711
8.88333	1321.84	185.986
8.9	1219.51	188.812
8.91667	1055.69	184.048
8.93333	845.792	168.949
8.95	626.529	145.18
8.96667	436.532	119.988
8.98333	296.559	100.047
9	205.921	87.265
9.01667	152.124	80.195
9.03333	121.806	76.751
9.05	105.365	75.587
9.06667	97.051	76.264
9.08333	93.81	79.088
9.1	94.224	85.046
9.11667	97.207	95.397
9.13333	101.25	110.181
9.15	105.046	127.768
9.16667	107.48	147.449
9.18333	106.861	170.939
9.2	103.291	202.725
9.21667	99.581	270.926
9.23333	97.562	473.686
9.25	97.035	849.086
9.26667	97.208	1269.01
9.28333	97.718	1584
9.3	98.931	1763.59
9.31667	101.487	1840.1
9.33333	105.373	1846.44
9.35	109.675	1804.76
9.36667	113.061	1720.95
9.38333	114.281	1590.24
9.4	112.925	1409.92
9.41667	109.555	1189.97
9.43333	104.58	953.441
9.45	97.844	726.802
9.46667	89.599	531.138
9.48333	81.203	378.054
9.5	74.17	268.492
9.51667	69.133	195.572
9.53333	65.889	149.541
9.55	64.069	121.366
9.56667	63.386	104.385
9.58333	63.577	94.206
9.6	64.332	88.046
9.61667	65.306	84.127
9.63333	66.199	81.283
9.65	66.853	78.852
9.66667	67.265	76.608
9.68333	67.606	74.546
9.7	68.088	72.717
9.71667	68.806	71.168
9.73333	69.794	69.962
9.75	71.043	69.133
9.76667	72.452	68.637
9.78333	73.771	68.341
9.8	74.87	68.12
9.81667	76.004	67.968
9.83333	77.687	67.96
9.85	80.371	68.174
9.86667	84.459	68.702
9.88333	90.23	69.582
9.9	97.475	70.701
9.91667	105.92	71.866
9.93333	115.734	73.126
9.95	127.176	74.96
9.96667	139.484	77.944
9.98333	150.437	82.09
10	157.5	86.69
10.0167	159.733	90.994
10.0333	157.92	94.621
10.05	152.828	97.359
10.0667	144.284	99.088
10.0833	131.941	99.46
10.1	116.572	97.696
10.1167	100.821	93.23
10.1333	87.681	86.886
10.15	78.328	80.558
10.1667	72.218	75.692
10.1833	68.324	72.674
10.2	65.811	71.2
10.2167	64.153	70.577
10.2333	63.238	69.975
10.25	63.323	68.922
10.2667	64.622	67.505
10.2833	67.011	66.141
10.3	70.046	65.266
10.3167	73.255	65.106
10.3333	76.313	65.673
10.35	78.941	66.877
10.3667	80.716	68.575
10.3833	81.119	70.485
10.4	79.748	72.256
10.4167	76.557	73.756
10.4333	72.167	75.319
10.45	67.729	77.652
10.4667	64.166	81.21
10.4833	61.785	85.832
10.5	60.48	91
10.5167	60.103	96.163
10.5333	60.603	100.731
10.55	61.94	103.871
10.5667	64.141	104.263
10.5833	67.352	100.553
10.6	71.637	92.967
10.6167	76.61	84.143
10.6333	81.515	77.091
10.65	85.636	73.001
10.6667	88.608	71.388
10.6833	89.991	71.308
10.7	88.855	72.025
10.7167	84.611	73.003
10.7333	78.274	73.56
10.75	71.849	72.852
10.7667	66.829	70.584
10.7833	63.513	67.569
10.8	61.485	64.888
10.8167	60.201	63.024
10.8333	59.266	61.917
10.85	58.509	61.38
10.8667	57.939	61.236
10.8833	57.561	61.344
10.9	57.327	61.563
10.9167	57.351	61.861
10.9333	57.896	62.462
10.95	59.161	63.669
10.9667	61.055	65.474
10.9833	63.277	67.544
11	65.44	69.422
11.0167	67.25	70.656
11.0333	68.605	70.968
11.05	69.535	70.228
11.0667	70.142	68.603
11.0833	70.673	66.614
11.1	71.285	64.922
11.1167	71.876	63.858
11.1333	72.233	63.267
11.15	72.213	62.77
11.1667	71.604	62.168
11.1833	70.191	61.541
11.2	68.147	61.031
11.2167	66.116	60.677
11.2333	64.762	60.473
11.25	64.253	60.43
11.2667	64.263	60.506
11.2833	64.291	60.59
11.3	64.031	60.596
11.3167	63.467	60.485
11.3333	62.72	60.264
11.35	61.895	60.015
11.3667	61.045	59.876
11.3833	60.235	59.984
11.4	59.554	60.466
11.4167	59.106	61.343
11.4333	58.94	62.473
11.45	58.945	63.605
11.4667	58.919	64.457
11.4833	58.731	64.823
11.5	58.369	64.686
11.5167	57.86	64.17
11.5333	57.251	63.315
11.55	56.689	62.067
11.5667	56.313	60.641
11.5833	56.12	59.498
11.6	56.04	58.921
11.6167	56.089	58.894
11.6333	56.375	59.271
11.65	57.044	59.937
11.6667	58.186	60.834
11.6833	59.713	62.017
11.7	61.433	63.577
11.7167	63.09	65.556
11.7333	64.404	68.033
11.75	65.089	71.816
11.7667	64.998	79.605
11.7833	64.556	95.836
11.8	64.652	123.268
11.8167	65.925	160.365
11.8333	68.158	201.34
11.85	70.598	237.494
11.8667	72.579	256.484
11.8833	73.81	245.592
11.9	74.187	207.632
11.9167	73.506	167.92
11.9333	71.61	172.871
11.95	68.906	263.193
11.9667	66.328	453.069
11.9833	64.586	768.241
12	63.563	1165.67
12.0167	62.699	1431.42
12.0333	61.795	1441.73
12.05	61.355	1269.2
12.0667	62.301	1013.07
12.0833	65.398	747.219
12.1	71.068	519.257
12.1167	79.425	351.613
12.1333	89.346	243.882
12.15	97.677	180.995
12.1667	100.953	144.473
12.1833	98.932	120.273
12.2	94.928	101.749
12.2167	91.997	87.772
12.2333	90.474	78.446
12.25	88.775	72.857
12.2667	84.921	69.563
12.2833	78.357	67.412
12.3	70.637	65.756
12.3167	63.799	64.327
12.3333	58.817	63.019
12.35	55.62	61.774
12.3667	53.724	60.646
12.3833	52.629	59.764
12.4	52.038	59.218
12.4167	51.851	59.028
12.4333	52.017	59.163
12.45	52.484	59.554
12.4667	53.152	60.127
12.4833	53.897	60.764
12.5	54.597	61.287
12.5167	55.156	61.596
12.5333	55.493	61.715
12.55	55.526	61.698
12.5667	55.181	61.562
12.5833	54.531	61.308
12.6	53.876	60.957
12.6167	53.623	60.625
12.6333	54.038	60.567
12.65	55.135	61.02
12.6667	56.753	62.065
12.6833	58.576	63.649
12.7	60.109	65.745
12.7167	60.928	68.289
12.7333	61.033	70.806
12.75	60.633	72.52
12.7667	59.772	72.877
12.7833	58.447	71.702
12.8	56.859	69.096
12.8167	55.292	65.745
12.8333	53.924	62.666
12.85	52.863	60.402
12.8667	52.162	58.895
12.8833	51.856	57.884
12.9	52.031	57.191
12.9167	52.982	56.744
12.9333	55.268	56.54
12.95	59.558	56.574
12.9667	66.066	56.805
12.9833	74.141	57.19
13	82.328	57.764
13.0167	89.075	58.59
13.0333	93.02	59.695
13.05	92.746	60.957
13.0667	87.637	62.063
13.0833	79.257	62.629
13.1	70.592	62.535
13.1167	63.754	61.986
13.1333	59.075	61.309
13.15	55.978	60.613
13.1667	53.867	59.811
13.1833	52.468	58.83
13.2	51.736	57.811
13.2167	51.744	56.98
13.2333	52.57	56.518
13.25	54.147	56.471
13.2667	56.084	56.854
13.2833	57.705	57.62
13.3	58.302	58.521
13.3167	57.615	59.131
13.3333	56.034	59.103
13.35	54.214	58.395
13.3667	52.621	57.33
13.3833	51.457	56.303
13.4	50.725	55.596
13.4167	50.347	55.256
13.4333	50.218	55.209
13.45	50.263	55.306
13.4667	50.454	55.433
13.4833	50.699	55.562
13.5	50.855	55.714
13.5167	50.809	55.866
13.5333	50.553	55.923
13.55	50.225	55.788
13.5667	50.016	55.478
13.5833	50.05	55.133
13.6	50.393	54.902
13.6167	50.999	54.892
13.6333	51.765	55.114
13.65	52.506	55.513
13.6667	53.01	55.936
13.6833	53.128	56.232
13.7	52.883	56.344
13.7167	52.419	56.352
13.7333	51.895	56.264
13.75	51.424	55.995
13.7667	51.053	55.54
13.7833	50.847	55.039
13.8	50.988	54.67
13.8167	51.892	54.474
13.8333	54.111	54.445
13.85	57.992	54.605
13.8667	63.231	54.995
13.8833	68.863	55.651
13.9	73.717	56.537
13.9167	76.899	57.542
13.9333	77.639	58.585
13.95	75.375	59.654
13.9667	70.733	60.68
13.9833	65.53	61.386
14	61.345	61.48
14.0167	58.642	61.019
14.0333	57.107	60.423
14.05	56.254	60.052
14.0667	55.783	59.951
14.0833	55.424	59.971
14.1	54.879	59.808
14.1167	54.017	59.216
14.1333	53.012	58.269
14.15	52.136	57.287
14.1667	51.531	56.553
14.1833	51.179	56.128
14.2	51.006	55.894
14.2167	50.937	55.709
14.2333	50.94	55.487
14.25	51.065	55.263
14.2667	51.362	55.15
14.2833	51.869	55.213
14.3	52.559	55.457
14.3167	53.33	55.816
14.3333	53.972	56.207
14.35	54.257	56.571
14.3667	54.051	56.88
14.3833	53.472	57.091
14.4	52.788	57.164
14.4167	52.252	57.076
14.4333	52.055	56.895
14.45	52.338	56.836
14.4667	53.127	57.183
14.4833	54.423	58.194
14.5	56.306	60.106
14.5167	58.889	62.993
14.5333	62.295	66.784
14.55	66.585	71.331
14.5667	71.458	76.524
14.5833	75.926	82.104
14.6	78.236	87.234
14.6167	76.862	90.143
14.6333	71.94	88.94
14.65	65.398	83.342
14.6667	59.448	75.299
14.6833	55.23	67.549
14.7	52.734	61.754
14.7167	51.432	58.126
14.7333	50.795	56.111
14.75	50.473	55.078
14.7667	50.334	54.517
14.7833	50.38	54.128
14.8	50.558	53.788
14.8167	50.714	53.471
14.8333	50.651	53.186
14.85	50.307	52.958
14.8667	49.796	52.83
14.8833	49.297	52.823
14.9	48.915	52.919
14.9167	48.647	53.116
14.9333	48.5	53.373
14.95	48.471	53.631
14.9667	48.594	53.806
14.9833	48.872	53.852
15	49.291	53.75
15.0167	49.734	53.545
15.0333	50.021	53.327
15.05	50.009	53.207
15.0667	49.718	53.26
15.0833	49.324	53.447
15.1	49.041	53.623
15.1167	48.92	53.61
15.1333	48.881	53.336
15.15	48.836	52.907
15.1667	48.802	52.482
15.1833	48.926	52.142
15.2	49.519	51.901
15.2167	51.029	51.765
15.2333	54.052	51.725
15.25	58.973	51.787
15.2667	65.705	51.965
15.2833	73.418	52.306
15.3	80.378	52.826
15.3167	83.97	53.464
15.3333	81.986	54.067
15.35	75.003	54.555
15.3667	66.546	55.119
15.3833	59.779	56.247
15.4	55.485	58.4
15.4167	52.951	61.843
15.4333	51.343	66.572
15.45	50.159	72.142
15.4667	49.18	77.18
15.4833	48.408	79.427
15.5	47.888	77.306
15.5167	47.628	71.612
15.5333	47.586	64.988
15.55	47.708	59.636
15.5667	47.96	56.176
15.5833	48.329	54.223
15.6	48.773	53.264
15.6167	49.31	52.935
15.6333	49.934	53.034
15.65	50.599	53.403
15.6667	51.108	53.912
15.6833	51.21	54.364
15.7	50.828	54.643
15.7167	50.19	54.773
15.7333	49.604	54.953
15.75	49.22	55.379
15.7667	48.909	56.025
15.7833	48.51	56.472
15.8	48.014	56.208
15.8167	47.581	55.187
15.8333	47.389	53.953
15.85	47.806	53.035
15.8667	50.001	52.542
15.8833	57.515	52.376
15.9	78.949	52.551
15.9167	130.809	53.352
15.9333	237.178	55.45
15.95	421.505	59.906
15.9667	689.617	68.002
15.9833	1005.36	80.884
16	1299.27	99.144
16.0167	1527.19	122.39
16.0333	1686.47	148.786
16.05	1786.26	174.791
16.0667	1830.79	195.267
16.0833	1819.09	204.859
16.1	1744.77	200.118
16.1167	1591.77	181.533
16.1333	1339.13	154.108
16.15	1015.89	125.078
16.1667	707.307	100.313
16.1833	470.796	82.296
16.2	312.397	70.624
16.2167	213.881	63.659
16.2333	154.611	59.692
16.25	119.125	57.416
16.2667	97.548	55.995
16.2833	84.042	55
16.3	75.362	54.317
16.3167	69.706	54.027
16.3333	66.06	54.198
16.35	63.775	54.786
16.3667	62.381	55.581
16.3833	61.533	56.431
16.4	61.041	57.36
16.4167	60.736	58.428
16.4333	60.436	59.528
16.45	59.953	60.39
16.4667	59.108	60.706
16.4833	57.797	60.262
16.5	56.152	59.039
16.5167	54.536	57.373
16.5333	53.294	55.807
16.55	52.583	54.765
16.5667	52.355	54.369
16.5833	52.424	54.539
16.6	52.521	55.104
16.6167	52.369	55.815
16.6333	51.851	56.319
16.65	51.073	56.32
16.6667	50.254	55.74
16.6833	49.559	54.79
16.7	49.044	53.758
16.7167	48.709	52.86
16.7333	48.52	52.196
16.75	48.441	51.774
16.7667	48.409	51.581
16.7833	48.364	51.575
16.8	48.247	51.669
16.8167	48.05	51.747
16.8333	47.827	51.723
16.85	47.642	51.578
16.8667	47.472	51.369
16.8833	47.253	51.125
16.9	46.962	50.86
16.9167	46.652	50.58
16.9333	46.394	50.326
16.95	46.221	50.142
16.9667	46.139	50.075
16.9833	46.148	50.102
17	46.241	50.208
17.0167	46.417	50.357
17.0333	46.658	50.497
17.05	46.949	50.619
17.0667	47.226	50.736
17.0833	47.445	50.846
17.1	47.595	50.978
17.1167	47.706	51.167
17.1333	47.781	51.467
17.15	47.757	51.895
17.1667	47.606	52.332
17.1833	47.348	52.618
17.2	47.074	52.639
17.2167	46.838	52.447
17.2333	46.696	52.161
17.25	46.657	51.899
17.2667	46.684	51.691
17.2833	46.712	51.534
17.3	46.717	51.409
17.3167	46.733	51.329
17.3333	46.797	51.288
17.35	46.887	51.286
17.3667	46.981	51.326
17.3833	47.045	51.407
17.4	47.057	51.494
17.4167	47.044	51.542
17.4333	47.059	51.555
17.45	47.13	51.563
17.4667	47.245	51.574
17.4833	47.363	51.573
17.5	47.429	51.525
17.5167	47.397	51.418
17.5333	47.276	51.245
17.55	47.123	51.021
17.5667	46.997	50.808
17.5833	46.928	50.657
17.6	46.897	50.59
17.6167	46.877	50.579
17.6333	46.841	50.604
17.65	46.782	50.658
17.6667	46.704	50.815
17.6833	46.632	51.253
17.7	46.566	52.257
17.7167	46.492	54.058
17.7333	46.404	56.815
17.75	46.317	60.646
17.7667	46.239	65.689
17.7833	46.172	71.583
17.8	46.094	76.697
17.8167	46.038	78.486
17.8333	46.022	75.601
17.85	46.047	69.446
17.8667	46.103	62.907
17.8833	46.171	57.952
17.9	46.224	54.878
17.9167	46.236	53.134
17.9333	46.214	52.136
17.95	46.206	51.518
17.9667	46.23	51.116
17.9833	46.262	50.847
18	46.29	50.683
18.0167	46.313	50.595
18.0333	46.356	50.581
18.05	46.398	50.633
18.0667	46.432	50.708
18.0833	46.414	50.752
18.1	46.348	50.713
18.1167	46.269	50.596
18.1333	46.237	50.461
18.15	46.263	50.383
18.1667	46.323	50.394
18.1833	46.38	50.46
18.2	46.4	50.514
18.2167	46.365	50.532
18.2333	46.303	50.523
18.25	46.224	50.499
18.2667	46.139	50.445
18.2833	46.066	50.366
18.3	46.005	50.269
18.3167	45.971	50.177
18.3333	45.96	50.102
18.35	45.965	50.07
18.3667	45.954	50.061
18.3833	45.924	50.059
18.4	45.884	50.047
18.4167	45.846	50.036
18.4333	45.806	50.017
18.45	45.769	49.977
18.4667	45.753	49.934
18.4833	45.771	49.913
18.5	45.844	49.944
18.5167	46.008	50.049
18.5333	46.307	50.259
18.55	46.75	50.615
18.5667	47.338	51.134
18.5833	48.03	51.826
18.6	48.676	52.673
18.6167	49.014	53.471
18.6333	48.876	53.867
18.65	48.366	53.606
18.6667	47.757	52.826
18.6833	47.27	51.908
18.7	46.999	51.182
18.7167	46.917	50.738
18.7333	46.948	50.541
18.75	47.011	50.486
18.7667	47.033	50.485
18.7833	46.999	50.452
18.8	46.897	50.375
18.8167	46.725	50.262
18.8333	46.495	50.108
18.85	46.271	49.945
18.8667	46.088	49.813
18.8833	45.96	49.738
18.9	45.893	49.703
18.9167	45.871	49.702
18.9333	45.892	49.723
18.95	45.913	49.754
18.9667	45.944	49.784
18.9833	45.959	49.818
19	45.952	49.857
19.0167	45.919	49.888
19.0333	45.876	49.879
19.05	45.841	49.85
19.0667	45.822	49.825
19.0833	45.814	49.814
19.1	45.835	49.804
19.1167	45.884	49.813
19.1333	45.969	49.848
19.15	46.079	49.916
19.1667	46.238	50.017
19.1833	46.42	50.142
19.2	46.595	50.271
19.2167	46.733	50.363
19.2333	46.844	50.394
19.25	46.946	50.399
19.2667	47.046	50.42
19.2833	47.124	50.443
19.3	47.155	50.446
19.3167	47.141	50.417
19.3333	47.091	50.34
19.35	47.05	50.226
19.3667	47.043	50.111
19.3833	47.068	50.011
19.4	47.077	49.955
19.4167	47.073	49.953
19.4333	47.038	50.012
19.45	46.979	50.103
19.4667	46.859	50.183
19.4833	46.707	50.214
19.5	46.563	50.215
19.5167	46.452	50.216
19.5333	46.381	50.242
19.55	46.354	50.278
19.5667	46.374	50.332
19.5833	46.43	50.403
19.6	46.515	50.465
19.6167	46.649	50.493
19.6333	46.845	50.505
19.65	47.088	50.534
19.6667	47.387	50.579
19.6833	47.703	50.617
19.7	47.984	50.626
19.7167	48.145	50.604
19.7333	48.144	50.542
19.75	47.985	50.467
19.7667	47.752	50.395
19.7833	47.515	50.359
19.8	47.333	50.358
19.8167	47.229	50.398
19.8333	47.181	50.458
19.85	47.167	50.529
19.8667	47.204	50.581
19.8833	47.283	50.64
19.9	47.381	50.714
19.9167	47.461	50.802
19.9333	47.52	50.858
19.95	47.541	50.886
19.9667	47.545	50.897
19.9833	47.578	50.92
20	47.665	51.014
20.0167	47.782	51.181
20.0333	47.834	51.339
20.05	47.803	51.374
20.0667	47.733	51.25
20.0833	47.74	51.073
20.1	47.926	51.019
20.1167	48.373	51.176
20.1333	49.118	51.616
20.15	50.184	52.336
20.1667	51.547	53.371
20.1833	53.021	54.697
20.2	54.109	56.132
20.2167	54.295	57.129
20.2333	53.527	57.121
20.25	52.361	56.035
20.2667	51.412	54.476
20.2833	50.968	53.089
20.3	51.036	52.166
20.3167	51.588	51.671
20.3333	52.615	51.487
20.35	54.064	51.511
20.3667	55.846	51.65
20.3833	57.844	51.85
20.4	59.823	52.08
20.4167	61.35	52.328
20.4333	61.953	52.509
20.45	61.557	52.528
20.4667	60.708	52.341
20.4833	60.086	52.059
20.5	60.044	51.804
20.5167	60.579	51.666
20.5333	61.673	51.65
20.55	63.497	51.717
20.5667	66.536	51.805
20.5833	71.589	51.933
20.6	79.716	52.154
20.6167	91.834	52.563
20.6333	108.171	53.275
20.65	128.443	54.365
20.6667	152.331	55.878
20.6833	178.637	57.841
20.7	201.523	60.178
20.7167	209.531	62.321
20.7333	194.253	63.178
20.75	160.607	62.026
20.7667	123.178	59.383
20.7833	93.439	56.524
20.8	74.191	54.359
20.8167	63.033	53.025
20.8333	56.846	52.338
20.85	53.444	52.034
20.8667	51.552	51.9
20.8833	50.529	51.785
20.9	50.06	51.652
20.9167	49.982	51.487
20.9333	50.175	51.305
20.95	50.529	51.138
20.9667	50.915	51.053
20.9833	51.175	51.061
21	51.249	51.113
21.0167	51.159	51.178
21.0333	50.948	51.247
21.05	50.635	51.296
21.0667	50.266	51.295
21.0833	49.881	51.242
21.1	49.538	51.169
21.1167	49.275	51.106
21.1333	49.132	51.063
21.15	49.118	51.061
21.1667	49.223	51.113
21.1833	49.427	51.236
21.2	49.727	51.433
21.2167	50.071	51.725
21.2333	50.355	52.076
21.25	50.459	52.453
21.2667	50.401	52.843
21.2833	50.234	53.241
21.3	49.982	53.561
21.3167	49.659	53.626
21.3333	49.292	53.334
21.35	48.969	52.794
21.3667	48.738	52.221
21.3833	48.63	51.764
21.4	48.622	51.479
21.4167	48.684	51.345
21.4333	48.771	51.292
21.45	48.901	51.279
21.4667	49.097	51.287
21.4833	49.392	51.292
21.5	49.831	51.246
21.5167	50.543	51.101
21.5333	51.591	50.902
21.55	52.936	50.7
21.5667	54.37	50.531
21.5833	55.66	50.407
21.6	56.624	50.348
21.6167	57.154	50.329
21.6333	57.257	50.341
21.65	57.001	50.361
21.6667	56.52	50.417
21.6833	55.952	50.509
21.7	55.477	50.616
21.7167	55.214	50.738
21.7333	55.24	50.877
21.75	55.51	51.035
21.7667	55.935	51.184
21.7833	56.389	51.35
21.8	56.755	51.515
21.8167	56.848	51.658
21.8333	56.501	51.768
21.85	55.757	51.853
21.8667	54.933	51.924
21.8833	54.346	51.991
21.9	54.076	52.022
21.9167	53.992	52.037
21.9333	53.916	52.036
21.95	53.752	52.013
21.9667	53.481	51.977
21.9833	53.147	51.945
22	52.764	51.91
22.0167	52.377	51.857
22.0333	51.993	51.796
22.05	51.599	51.751
22.0667	51.193	51.732
22.0833	50.815	51.702
22.1	50.493	51.674
22.1167	50.247	51.644
22.1333	50.058	51.613
22.15	49.942	51.578
22.1667	49.881	51.569
22.1833	49.867	51.572
22.2	49.917	51.578
22.2167	50.048	51.591
22.2333	50.286	51.618
22.25	50.619	51.681
22.2667	51.042	51.757
22.2833	51.551	51.847
22.3	52.125	51.951
22.3167	52.764	52.055
22.3333	53.53	52.135
22.35	54.511	52.197
22.3667	55.81	52.244
22.3833	57.503	52.282
22.4	59.505	52.293
22.4167	61.244	52.309
22.4333	61.827	52.326
22.45	60.759	52.342
22.4667	58.458	52.331
22.4833	55.892	52.291
22.5	53.78	52.236
22.5167	52.339	52.156
22.5333	51.468	52.07
22.55	50.977	52.015
22.5667	50.688	52.024
22.5833	50.513	52.067
22.6	50.394	52.126
22.6167	50.312	52.199
22.6333	50.257	52.283
22.65	50.266	52.34
22.6667	50.395	52.394
22.6833	50.709	52.439
22.7	51.264	52.476
22.7167	52.162	52.509
22.7333	53.414	52.546
22.75	55.014	52.603
22.7667	56.987	52.672
22.7833	59.209	52.723
22.8	61.087	52.787
22.8167	61.887	52.87
22.8333	61.498	52.953
22.85	60.502	53.035
22.8667	59.533	53.121
22.8833	58.786	53.193
22.9	58.234	53.226
22.9167	57.763	53.244
22.9333	57.291	53.271
22.95	56.777	53.299
22.9667	56.262	53.27
22.9833	55.807	53.212
23	55.43	53.133
23.0167	55.155	53.046
23.0333	54.993	52.971
23.05	54.928	52.935
23.0667	54.911	52.945
23.0833	54.902	52.99
23.1	54.877	53.065
23.1167	54.821	53.202
23.1333	54.735	53.387
23.15	54.713	53.601
23.1667	54.844	53.866
23.1833	55.137	54.208
23.2	55.453	54.626
23.2167	55.581	54.987
23.2333	55.398	55.149
23.25	54.963	55.006
23.2667	54.453	54.639
23.2833	54.028	54.217
23.3	53.7	53.905
23.3167	53.408	53.736
23.3333	53.116	53.668
23.35	52.807	53.652
23.3667	52.486	53.642
23.3833	52.147	53.611
23.4	51.848	53.537
23.4167	51.624	53.469
23.4333	51.489	53.443
23.45	51.401	53.472
23.4667	51.37	53.517
23.4833	51.375	53.595
23.5	51.388	53.698
23.5167	51.383	53.815
23.5333	51.393	53.905
23.55	51.398	53.996
23.5667	51.401	54.075
23.5833	51.395	54.148
23.6	51.382	54.21
23.6167	51.383	54.253
23.6333	51.41	54.267
23.65	51.495	54.238
23.6667	51.653	54.2
23.6833	51.837	54.184
23.7	51.986	54.208
23.7167	52.089	54.221
23.7333	52.131	54.229
23.75	52.11	54.241
23.7667	52.023	54.24
23.7833	51.908	54.21
23.8	51.796	54.176
23.8167	51.687	54.152
23.8333	51.608	54.128
23.85	51.597	54.107
23.8667	51.686	54.1
23.8833	51.837	54.123
23.9	52.087	54.148
23.9167	52.422	54.19
23.9333	52.849	54.243
23.95	53.343	54.317
23.9667	53.921	54.357
23.9833	54.603	54.382
24	55.368	54.377
24.0167	56.108	54.35
24.0333	56.699	54.299
24.05	56.948	54.267
24.0667	56.739	54.259
24.0833	56.101	54.265
24.1	55.217	54.271
24.1167	54.297	54.3
24.1333	53.483	54.357
24.15	52.885	54.398
24.1667	52.524	54.448
24.1833	52.369	54.515
24.2	52.322	54.602
24.2167	52.359	54.677
24.2333	52.429	54.755
24.25	52.5	54.818
24.2667	52.586	54.886
24.2833	52.755	54.922
24.3	53.063	54.974
24.3167	53.561	55.067
24.3333	54.282	55.185
24.35	55.271	55.328
24.3667	56.531	55.488
24.3833	58.015	55.653
24.4	59.73	55.79
24.4167	61.675	55.884
24.4333	63.813	55.932
24.45	65.961	55.932
24.4667	67.792	55.867
24.4833	68.844	55.796
24.5	68.73	55.742
24.5167	67.384	55.687
24.5333	65.128	55.613
24.55	62.513	55.537
24.5667	60.04	55.483
24.5833	58.03	55.457
24.6	56.589	55.453
24.6167	55.674	55.494
24.6333	55.169	55.583
24.65	55.089	55.679
24.6667	55.564	55.792
24.6833	56.741	55.934
24.7	58.701	56.104
24.7167	61.54	56.259
24.7333	65.363	56.4
24.75	70.243	56.51
24.7667	75.727	56.568
24.7833	80.295	56.55
24.8	81.813	56.499
24.8167	79.183	56.446
24.8333	73.553	56.414
24.85	67.311	56.417
24.8667	62.256	56.494
24.8833	58.829	56.648
24.9	56.727	56.815
24.9167	55.522	56.991
24.9333	54.892	57.155
24.95	54.586	57.292
24.9667	54.503	57.366
24.9833	54.551	57.408
25	54.657	57.426
25.0167	54.776	57.428
25.0333	54.91	57.4
25.05	55.059	57.382
25.0667	55.189	57.379
25.0833	55.331	57.377
25.1	55.533	57.383
25.1167	55.832	57.402
25.1333	56.235	57.429
25.15	56.742	57.427
25.1667	57.321	57.408
25.1833	57.87	57.395
25.2	58.257	57.404
25.2167	58.414	57.42
25.2333	58.301	57.483
25.25	57.953	57.576
25.2667	57.461	57.665
25.2833	56.945	57.723
25.3	56.499	57.752
25.3167	56.146	57.759
25.3333	55.907	57.752
25.35	55.79	57.78
25.3667	55.786	57.876
25.3833	55.83	58.035
25.4	55.908	58.204
25.4167	56.005	58.363
25.4333	56.091	58.5
25.45	56.144	58.607
25.4667	56.208	58.653
25.4833	56.298	58.675
25.5	56.404	58.664
25.5167	56.526	58.614
25.5333	56.655	58.522
25.55	56.777	58.432
25.5667	56.818	58.362
25.5833	56.768	58.301
25.6	56.623	58.271
25.6167	56.388	58.279
25.6333	56.079	58.316
25.65	55.771	58.35
25.6667	55.516	58.397
25.6833	55.339	58.469
25.7	55.235	58.557
25.7167	55.234	58.65
25.7333	55.318	58.779
25.75	55.433	58.943
25.7667	55.544	59.106
25.7833	55.642	59.225
25.8	55.735	59.323
25.8167	55.81	59.42
25.8333	55.885	59.513
25.85	55.967	59.632
25.8667	56.042	59.773
25.8833	56.11	59.902
25.9	56.199	59.984
25.9167	56.336	60.035
25.9333	56.49	60.075
25.95	56.625	60.088
25.9667	56.735	60.069
25.9833	56.799	60.043
26	56.8	60.03
26.0167	56.762	60.02
26.0333	56.736	60.048
26.05	56.75	60.145
26.0667	56.785	60.323
26.0833	56.841	60.544
26.1	56.921	60.83
26.1167	56.984	61.159
26.1333	56.994	61.47
26.15	56.962	61.644
26.1667	56.893	61.655
26.1833	56.79	61.532
26.2	56.704	61.34
26.2167	56.674	61.157
26.2333	56.728	61.059
26.25	56.838	61.05
26.2667	57.001	61.087
26.2833	57.192	61.158
26.3	57.394	61.238
26.3167	57.553	61.313
26.3333	57.68	61.348
26.35	57.786	61.368
26.3667	57.867	61.387
26.3833	57.943	61.39
26.4	58.024	61.38
26.4167	58.114	61.384
26.4333	58.177	61.424
26.45	58.229	61.462
26.4667	58.29	61.515
26.4833	58.382	61.573
26.5	58.492	61.621
26.5167	58.675	61.631
26.5333	58.936	61.644
26.55	59.243	61.68
26.5667	59.552	61.746
26.5833	59.781	61.823
26.6	59.873	61.935
26.6167	59.776	62.096
26.6333	59.598	62.258
26.65	59.446	62.413
26.6667	59.387	62.576
26.6833	59.394	62.749
26.7	59.45	62.894
26.7167	59.523	63.033
26.7333	59.571	63.183
26.75	59.56	63.342
26.7667	59.532	63.488
26.7833	59.515	63.655
26.8	59.509	63.842
26.8167	59.525	64.017
26.8333	59.588	64.145
26.85	59.699	64.233
26.8667	59.816	64.285
26.8833	59.944	64.279
26.9	60.084	64.255
26.9167	60.24	64.22
26.9333	60.402	64.188
26.95	60.597	64.144
26.9667	60.829	64.117
26.9833	61.046	64.121
27	61.218	64.141
27.0167	61.339	64.166
27.0333	61.411	64.222
27.05	61.425	64.301
27.0667	61.395	64.363
27.0833	61.367	64.429
27.1	61.35	64.504
27.1167	61.309	64.582
27.1333	61.278	64.638
27.15	61.241	64.688
27.1667	61.198	64.755
27.1833	61.139	64.835
27.2	61.115	64.919
27.2167	61.136	65.02
27.2333	61.178	65.153
27.25	61.252	65.28
27.2667	61.363	65.412
27.2833	61.514	65.564
27.3	61.659	65.725
27.3167	61.824	65.853
27.3333	62	65.943
27.35	62.182	65.989
27.3667	62.348	66
27.3833	62.533	65.975
27.4	62.73	65.971
27.4167	62.933	66.033
27.4333	63.134	66.147
27.45	63.342	66.307
27.4667	63.55	66.487
27.4833	63.719	66.651
27.5	63.877	66.747
27.5167	64.054	66.806
27.5333	64.265	66.885
27.55	64.487	67
27.5667	64.751	67.136
27.5833	65.064	67.258
27.6	65.398	67.35
27.6167	65.743	67.37
27.6333	66.107	67.319
27.65	66.45	67.264
27.6667	66.733	67.232
27.6833	66.918	67.205
27.7	66.99	67.217
27.7167	66.932	67.26
27.7333	66.712	67.334
27.75	66.379	67.408
27.7667	65.976	67.474
27.7833	65.535	67.51
27.8	65.092	67.496
27.8167	64.703	67.426
27.8333	64.384	67.364
27.85	64.126	67.324
27.8667	63.951	67.304
27.8833	63.876	67.323
27.9	63.918	67.427
27.9167	64.024	67.62
27.9333	64.195	67.882
27.95	64.418	68.235
27.9667	64.651	68.668
27.9833	64.882	69.171
28	65.083	69.698
28.0167	65.204	70.188
28.0333	65.177	70.537
28.05	65.037	70.624
28.0667	64.862	70.488
28.0833	64.739	70.283
28.1	64.679	70.173
28.1167	64.72	70.207
28.1333	64.857	70.407
28.15	65.054	70.765
28.1667	65.256	71.193
28.1833	65.446	71.518
28.2	65.603	71.615
28.2167	65.719	71.432
28.2333	65.797	71.062
28.25	65.864	70.677
28.2667	65.917	70.426
28.2833	65.914	70.316
28.3	65.886	70.289
28.3167	65.859	70.316
28.3333	65.84	70.367
28.35	65.818	70.412
28.3667	65.834	70.398
28.3833	65.882	70.327
28.4	65.938	70.237
28.4167	66.008	70.138
28.4333	66.089	70.06
28.45	66.186	70.048
28.4667	66.263	70.076
28.4833	66.34	70.111
28.5	66.421	70.157
28.5167	66.511	70.201
28.5333	66.58	70.237
28.55	66.647	70.247
28.5667	66.725	70.258
28.5833	66.803	70.293
28.6	66.878	70.354
28.6167	66.969	70.437
28.6333	67.074	70.56
28.65	67.168	70.721
28.6667	67.263	70.875
28.6833	67.368	71.023
28.7	67.475	71.156
28.7167	67.554	71.255
28.7333	67.613	71.306
28.75	67.668	71.326
28.7667	67.703	71.352
28.7833	67.715	71.385
28.8	67.717	71.417
28.8167	67.728	71.475
28.8333	67.739	71.581
28.85	67.783	71.697
28.8667	67.868	71.83
28.8833	68.001	71.994
28.9	68.156	72.16
28.9167	68.339	72.304
28.9333	68.546	72.436
28.95	68.751	72.562
28.9667	68.929	72.689
28.9833	69.078	72.806
29	69.216	72.946
29.0167	69.31	73.115
29.0333	69.386	73.292
29.05	69.451	73.476
29.0667	69.494	73.662
29.0833	69.508	73.827
29.1	69.528	73.921
29.1167	69.577	73.975
29.1333	69.658	73.992
29.15	69.757	73.987
29.1667	69.889	73.948
29.1833	70.052	73.935
29.2	70.207	73.963
29.2167	70.317	74.022
29.2333	70.35	74.107
29.25	70.326	74.193
29.2667	70.259	74.268
29.2833	70.218	74.313
29.3	70.238	74.375
29.3167	70.29	74.47
29.3333	70.354	74.57
29.35	70.445	74.626
29.3667	70.569	74.673
29.3833	70.716	74.716
29.4	70.916	74.744
29.4167	71.173	74.79
29.4333	71.442	74.884
29.45	71.636	75.025
29.4667	71.721	75.161
29.4833	71.703	75.3
29.5	71.617	75.424
29.5167	71.508	75.526
29.5333	71.449	75.611
29.55	71.471	75.704
29.5667	71.543	75.83
29.5833	71.687	75.965
29.6	71.92	76.111
29.6167	72.255	76.275
29.6333	72.668	76.452
29.65	73.191	76.602
29.6667	73.818	76.777
29.6833	74.456	76.984
29.7	74.894	77.219
29.7167	74.959	77.403
29.7333	74.662	77.488
29.75	74.18	77.464
29.7667	73.756	77.383
29.7833	73.492	77.318
29.8	73.37	77.306
29.8167	73.319	77.348
29.8333	73.317	77.374
29.85	73.342	77.401
29.8667	73.387	77.437
29.8833	73.424	77.475
29.9	73.483	77.516
29.9167	73.569	77.593
29.9333	73.654	77.7
29.95	73.744	77.826
29.9667	73.848	77.953
29.9833	73.951	78.093
30	74.024	78.239
30.0167	74.073	78.361
30.0333	74.094	78.453
30.05	74.092	78.511
30.0667	74.075	78.537
30.0833	74.076	78.526
30.1	74.102	78.546
30.1167	74.136	78.615
30.1333	74.197	78.694
30.15	74.297	78.773
30.1667	74.414	78.85
30.1833	74.514	78.921
30.2	74.614	78.974
30.2167	74.735	79.044
30.2333	74.861	79.145
30.25	74.988	79.255
30.2667	75.13	79.346
30.2833	75.289	79.436
30.3	75.42	79.532
30.3167	75.516	79.605
30.3333	75.578	79.679
30.35	75.613	79.769
30.3667	75.629	79.873
30.3833	75.654	79.985
30.4	75.698	80.117
30.4167	75.733	80.257
30.4333	75.748	80.364
30.45	75.768	80.426
30.4667	75.805	80.466
30.4833	75.846	80.511
30.5	75.888	80.546
30.5167	75.94	80.59
30.5333	75.999	80.647
30.55	76.052	80.711
30.5667	76.129	80.76
30.5833	76.23	80.803
30.6	76.334	80.851
30.6167	76.427	80.892
30.6333	76.518	80.923
30.65	76.603	80.963
30.6667	76.67	81.026
30.6833	76.734	81.085
30.7	76.806	81.16
30.7167	76.888	81.243
30.7333	76.953	81.351
30.75	77.023	81.452
30.7667	77.112	81.572
30.7833	77.195	81.715
30.8	77.248	81.855
30.8167	77.277	81.95
30.8333	77.275	81.988
30.85	77.23	81.965
30.8667	77.198	81.882
30.8833	77.194	81.807
30.9	77.208	81.779
30.9167	77.208	81.797
30.9333	77.216	81.81
30.95	77.232	81.831
30.9667	77.24	81.855
30.9833	77.225	81.859
31	77.218	81.834
31.0167	77.227	81.82
31.0333	77.213	81.818
31.05	77.205	81.81
31.0667	77.203	81.803
31.0833	77.196	81.806
31.1	77.157	81.824
31.1167	77.12	81.827
31.1333	77.092	81.843
31.15	77.064	81.872
31.1667	77.019	81.897
31.1833	76.978	81.913
31.2	76.943	81.936
31.2167	76.893	81.969
31.2333	76.845	81.987
31.25	76.825	82.004
31.2667	76.818	82.028
31.2833	76.813	82.063
31.3	76.824	82.08
31.3167	76.859	82.121
31.3333	76.902	82.169
31.35	76.955	82.214
31.3667	77.021	82.251
31.3833	77.073	82.292
31.4	77.059	82.345
31.4167	77.017	82.378
31.4333	76.992	82.415
31.45	77.018	82.47
31.4667	77.036	82.553
31.4833	77.055	82.647
31.5	77.063	82.771
31.5167	77.053	82.931
31.5333	77.04	83.103
31.55	77.076	83.279
31.5667	77.152	83.481
31.5833	77.222	83.698
31.6	77.272	83.894
31.6167	77.3	84.074
31.6333	77.286	84.229
31.65	77.201	84.344
31.6667	77.082	84.405
31.6833	76.926	84.414
31.7	76.712	84.394
31.7167	76.444	84.317
31.7333	76.172	84.199
31.75	75.919	84.058
31.7667	75.671	83.919
31.7833	75.444	83.76
31.8	75.219	83.62
31.8167	74.973	83.499
31.8333	74.669	83.384
31.85	74.37	83.251
31.8667	74.115	83.132
31.8833	73.885	83.039
31.9	73.682	82.957
31.9167	73.522	82.883
31.9333	73.395	82.829
31.95	73.265	82.798
31.9667	73.149	82.746
31.9833	73.024	82.682
32	72.86	82.609
32.0167	72.617	82.493
32.0333	72.32	82.299
32.05	71.955	82.052
32.0667	71.497	81.742
32.0833	70.97	81.335
32.1	70.427	80.857
32.1167	69.888	80.327
32.1333	69.357	79.778
32.15	68.88	79.205
32.1667	68.459	78.643
32.1833	68.072	78.117
32.2	67.721	77.612
32.2167	67.41	77.116
32.2333	67.175	76.669
32.25	67.019	76.277
32.2667	66.975	75.914
32.2833	67.037	75.615
32.3	67.186	75.424
32.3167	67.375	75.343
32.3333	67.62	75.333
32.35	67.931	75.411
32.3667	68.306	75.58
32.3833	68.776	75.828
32.4	69.385	76.142
32.4167	70.185	76.554
32.4333	71.101	77.093
32.45	71.975	77.715
32.4667	72.711	78.337
32.4833	73.352	78.858
32.5	73.981	79.325
32.5167	74.718	79.799
32.5333	75.585	80.35
32.55	76.572	81.016
32.5667	77.682	81.788
32.5833	78.92	82.673
32.6	80.175	83.701
32.6167	81.204	84.826
32.6333	82.196	86.038
32.65	82.696	87.153
32.6667	82.376	88.011
32.6833	81.927	88.649
32.7	81.958	88.537
32.7167	82.704	87.949
32.7333	84.049	87.61
32.75	85.248	87.803
32.7667	85.353	88.601
32.7833	84.638	89.796
32.8	84.012	90.711
32.8167	83.771	90.668
32.8333	83.83	90.063
32.85	84.057	89.558
32.8667	84.293	89.315
32.8833	84.498	89.252
32.9	84.655	89.302
32.9167	84.762	89.428
32.9333	84.85	89.589
32.95	84.93	89.767
32.9667	84.988	89.95
32.9833	85.03	90.134
33	85.099	90.279
33.0167	85.204	90.413
33.0333	85.339	90.558
[truncated: 297 more rows]

## Sheet: Figure 4a-e
Figure 4a
HEK293 (24h)
Conc. µM	EtOH																		Bacillamide C									Bacillamide D
0.001	1.20548	0.835616	0.958904	0.850416	0.950138	1.19945	0.743902	1.12544	1.13066	0.976879	0.942197	1.08092	0.97	0.979	1.051	1.01515	0.992424	0.992424	0.976879	0.942197	1.08092	0.94	0.958	1.102	1.01515	0.992424	0.992424	1.20548	0.835616	0.958904	0.850416	0.950138	1.19945	0.743902	1.12544	1.13066	0.976879	0.942197	1.08092	0.97	0.979	1.051	1.01515	0.992424	0.992424
0.1										0.959538	0.595376	0.976879	0.832	0.863	0.952				0.786127	0.942197	1.04624	0.796	0.814	0.796	0.981061	0.674242	0.674242													0.854	0.76	0.8
1	0.989726	1.05137	0.928082	0.883657	0.99169	0.950138	0.796167	0.864112	0.398955	1.01156	1.16763	0.924855	0.805	0.908	0.988	1.41288	1.16288	1.16288	0.959538	0.942197	1.11561	0.616	0.715	0.697	0.969697	0.765152	0.628788	0.886986	1.03082	0.907534	0.850416	0.875346	1.14958	1.29791	1.20906	1.18815	1.28902	1.15029	0.942197	0.863	0.8	0.765	0.833333	0.969697	1.01515
5	0.969178	1.07192	0.917808	0.717452	0.983379	0.933518	1.06794	0.785714	0.608014	1.0289	1.01156	1.04624	0.876	0.921	0.89	2.25379	1.90152	1.86742	0.526012	0.716763	0.786127	0.111	0.625	0.634	0.844697	0.685606	0.549242	1.07192	1.10274	0.876712	0.6759	0.734072	0.975069	1.277	1.05226	1.10976	1.15029	0.855491	0.890173	0.697	0.697	0.693	0.890152	0.787879	0.935606
10	1.08219	1.03082	0.835616	0.601108	0.65097	0.551247	0.853659	0.827526	0.61324	1.15029	0.751445	1.01156	0.76	0.791	0.769	2.0947	1.92424	1.79924	0.630058	0.83815	0.734104	0.273	0.273	0.237	0.912879	0.560606	0.560606	0.815068	0.876712	0.650685	0.177285	0.227147	0.277008	1.07317	1.14111	1.13066	0.83815	0.976879	0.768786	0.608	0.581	0.595	0.799242	0.912879	0.776515
50	1.06164	0.907534	0.938356	0.601108	0.642659	0.518006	0.869338	0.785714	0.62892	0.66474	0.734104	0.716763	0.675	0.809	0.756	2.25379	2.08333	1.91288	0.387283	0.421965	0.439306	0	0	0.048	0.628788	0.640152	0.844697	0	0	0	0	0	0	0.163763	0.0644599	0	0.699422	0.578035	0.352601	0.514	0.541	0.545	0.833333	0.901515	0.662879
100	0.804795	0.979452	1.03082	0.567867	0.509695	0.542936	0.759582	0.926829	0.566202	0.768786	0.803468	0.83815	0.756	0.858	0.841	2.18561	2.25379	2.69697	0.00578034	0.0404624	0.248555	0	0	0	0	0	0	0	0	0	0	0	0.0110803	0	0	0	0.248555	0.231214	0.300578	0.483	0.456	0.483	0.708333	0.651515	0.742424
250	0.886986	0.94863	1.01027	0.459834	0.576177	0.542936	0.728223	0.905923	0.733449	0.734104	0.976879	0.820809	0.581	0.595	0.613	2.06061	2.07197	2.03788	0	0	0	0	0	0				0	0	0	0.0775623	0.0692521	0.0775623	0.0278746	0.0226481	0.0644599	0	0	0	0.335	0.353	0.322	0	0	0
500	0.886986	0.866438	0.866438	0.808864	0.933518	0.759003	0.947735	1.00523	0.733449	0.491329	0.872832	0.959538	0.505	0.599	0.617				1e-07	0	0	0	0	0				0	0	0	0.310249	0.32687	0.310249	0.158537	0.132404	0.132404	0	0	0	0.237	0.268	0.264
HEK293 (72h)
Conc. µM	EtOH												Bacillamide D
0.001	0.816369	1.06191	1.12172	0.991338	1	1.00866	0.991338	1	1.00866	0.999767	1.0298	0.970431	0.818689	1.04463	1.13668	0.964065	1.23358	0.802358	0.991338	1	1.00866	0.999767	1.0298	0.970431
0.1
1	0.611752	0.608604	0.596013	0.913378	0.884504	0.913378	0.913378	0.884504	0.913378	0.911758	0.949476	1.11572	0.37099	0.427476	0.306137	0.92204	0.939365	0.924928	0.92204	0.939365	0.924928	1.06962	1.0326	0.994179
5	0.533054	0.652676	0.759706	0.806545	0.708373	0.80077	0.806545	0.708373	0.80077	0.848894	0.877532	0.957159	0.500697	0.377266	0.45258	0.731473	0.699711	0.737247	0.731473	0.699711	0.737247	1.00745	0.9844	0.983003
10	0.577125	0.734523	0.580273	0.592878	0.555342	0.647738	0.592878	0.555342	0.647738	0.804889	0.861467	0.862165	0.163877	0.180614	0.203626	0.347449	0.373436	0.364774	0.347449	0.373436	0.364774	0.937602	0.888009	0.837718
50	0.712487	0.926548	0.76915	0.58999	0.630414	0.598653	0.58999	0.630414	0.598653	0.751804	0.763679	0.839115	0	0	0	0	0	0	0	0	0	0.0623981	0.069383	0.0372526
100	0.78489	0.592865	0.715635	0.538017	0.561116	0.595765	0.538017	0.561116	0.595765	0.774854	0.708498	0.783236	0	0	0	0	0	0	0	0	0	0.0169965	0.0135041	0.0135041
250	0.819517	0.725079	1.03358	0.53513	0.552454	0.483157	0.53513	0.552454	0.483157	0.738533	0.774156	0.847497	0	0	0	0	0	0	0	0	0	0.0155995	0.0135041	0.0128056
500	1.02728	0.775446	0.750262	0.564004	0.546679	0.526468	0.564004	0.546679	0.526468	0.805588	0.829336	0.953667	0.027894	0.0299861	0.0509066	0.0211742	0.0327238	0	0.0211742	0.0327238	0	0.0393481	0.0344587	0.0358557
HCT116 (24h)
Conc. µM	EtOH																		Bacillamide C						Bacillamide D
0.001	1.46959	1.41276	1.57129	1.01939	0.906667	1.07394	1.06841	0.951884	0.97971	0.916877	1.07557	1.00756	0.973176	1.11859	0.908235	0.255	0.3	0.308	0.886	1.044	1.07	1.02976	1.01414	0.956101	1.70289	1.59521	1.53838	1.01939	0.906667	1.07394	1.06841	0.951884	0.97971	0.916877	1.07557	1.00756	0.973176	1.11859	0.908235	0.255	0.3	0.308
0.1																			1.245	1.238	1.326	0.824405	0.793155	0.835565
1	1.4337	1.40379	1.59222	0.964848	1.08848	0.932121	0.45971	0.261449	0.266667	0.924433	0.90932	1	0.877176	0.803765	0.680941	0.86	0.873	0.863	1.138	0.773	0.809	0.891369	0.773065	0.748512	1.66999	1.64905	1.58624	1.0303	1.04848	1.00485	0.784928	0.809275	0.513623	1.16625	0.916877	0.84131	1.01412	0.919529	0.871529	0.754	0.808	0.936
5	1.57428	1.6012	1.65204	0.928485	0.830303	0.964848	0.395362	0.184928	0.230145	0.803526	0.81864	0.61461	0.661176	0.791059	0.623059	0.556	0.714	0.719	0.506	0.517	0.539	0.69494	0.817708	0.795387	1.52941	1.67597	1.61914	0.953939	1.10667	0.993939	0.60058	0.511884	0.833623	1.03023	0.75063	0.584383	0.919529	0.920941	0.792471	0.649	0.528	0.497
10	1.47856	1.39781	1.64905	1.08121	0.961212	1.08485	0.268406	0.186667	0.244058	0.554156	0.440806	0.372796	0.589176	0.597647	0.529882	0.555	0.66	0.74	0.433	0.407	0.442	0.748512	0.708333	0.77753	1.37089	1.53539	1.24526	0.979394	0.975758	1.00485	0.454493	0.414493	0.45971	0.244332	0.244332	0.153652	0.813647	0.710588	0.587765	0.532	0.414	0.411
50	1.41874	1.4666	1.8345	0.86303	0.910303	0.848485	0.357101	0.224928	0.217971	0.418136	0.403023	0.372796	0.505882	0.511529	0.498824	0.606	0.706	0.844	0.3	0.306	0.317	0.612351	0.583333	0.610119	0.67996	0.739781	0.632104	0.299394	0.0921212	0.00121212	0	0	0	0	0	0	0.0301176	0.0174118	0.0103529	0.519	0.409	0.406
100	1.63709	1.72981	1.91525	1.13212	0.979394	1.11758	0.371014	0.25971	0.273623	0.335013	0.251889	0.176322	0.487529	0.479059	0.436706	0.74	0.869	0.945	0.225	0.239	0.334				0	0.353938	0	0	0	0	0	0	0	0	0	0	0	0.00611765	0.0117647	0.436	0.413	0.423
250	0	1.63709	1.77767	1.01939	0.961212	1.09212	0.581449	0.313623	0.374493	0.342569	0.304786	0.274559	0.562353	0.487529	0.443765	0.611	0.761	0.922	0.17	0.166	0.181	0.063244	0.0386905	0.0409226	0	0		0	0	0	0	0	0	0.0554156	0.093199	0.100756	0.00470588	0	0	0.386	0.392	0.38
500	1.47856	1.55633	1.60718	0.997576	0.826667	0.924848	0.331014	0.238841	0.271884	0.56927	0.501259	0.554156	0.666824	0.582118	0.579294	0.665	0.793	0.843	0.172	0.156	0.201				0	0.00997009	0	0	0.030303	0	0.0057971	0.00057971	0.00753623	0.267003	0.267003	0.304786	0.0343529	0.0343529	0.0484706	0.29	0.237	0.334
HCT116 (72h)
Conc. µM	EtOH									Bacillamide D
0.001	0.958899	1.03257	1.00853	0.964065	1.23358	0.802358	0.964065	1.23358	0.802358	1.00407	0.977091	1.01884	0.964065	1.23358	0.802358	0.964065	1.23358	0.802358
0.1
1	0.943225	0.946883	0.952107	0.824256	1.02976	0.888265	0.824256	1.02976	0.888265	0.920075	0.920075	0.983709	0.901741	0.964065	0.664234	0.901741	0.964065	0.664234
5	0.919714	1.0054	1.00331	0.645705	0.937114	0.75014	0.645705	0.937114	0.75014	0.879857	0.87273	0.95011	0.871421	0.837732	0.620438	0.871421	0.837732	0.620438
10	0.901428	0.922849	0.99077	0.617069	0.408198	0.657496	0.617069	0.408198	0.657496	0.722043	0.665535	0.675717	0.521056	0.470522	0.155531	0.521056	0.470522	0.155531
50	0.974573	0.960989	1.03048	0.352611	0.315553	0.566536	0.352611	0.315553	0.566536	0	0	0.00271509	0	0	0	0	0	0
100	0.960467	0.922849	0.985545	0.305446	0.229646	0.482313	0.305446	0.229646	0.482313	0	0	0	0	0	0	0	0	0
250	0.970394	0.934866	0.989725	0.251544	0.317238	0.56822	0.251544	0.317238	0.56822	0	0	0.00373324	0	0	0	0	0	0
500	0.892024	0.903518	1.01637	0.391353	0.305446	0.763616	0.391353	0.305446	0.763616	0.00678771	0.00933311	0.0134057	0.0207749	0.032566	0.00898372	0.0207749	0.032566	0.00898372
Figure 4b
EtOH (12h)
Cell 1		Cell 2		Cell 3		Cell 4		Cell 5		Cell 6		Cell 7		Cell 8		Cell 9		Cell 10		Cell 11		Cell 12		Cell 13		Cell 14		Cell 15		Cell 16		Cell 17		Cell 18		Cell 19		Cell 20		Cell 21		Cell 22		Cell 23		Cell 24		Cell 25
X	Y	X	Y	X	Y	X	Y	X	Y	X	Y	X	Y	X	Y	X	Y	X	Y	X	Y	X	Y	X	Y	X	Y	X	Y	X	Y	X	Y	X	Y	X	Y	X	Y	X	Y	X	Y	X	Y	X	Y	X	Y
0	0	0	0	0	0	0	0	0	0	0	0	0	0	0	0	0	0	0	0	0	0	0	0	0	0	0	0	0	0	0	0	0	0	0	0	0	0	0	0	0	0	0	0	0	0	0	0	0	0
-4.167	-1.389	-5.556	4.167	-2.778	1.389	-2.778	9.723	-2.778	0	-5.556	0	-5.556	0	-4.167	-1.389	0	0	-8.334	-1.389	-1.389	5.556	-2.778	2.778	-1.389	4.167	-6.945	0	-6.945	2.778	-6.945	-4.167	-5.556	-1.389	1.389	-1.389	-2.778	6.945	-4.167	-1.389	-8.334	0	-6.945	0	0	2.778	-4.167	0	-5.556	-2.778
-4.167	0	-5.556	1.389	0	0	-2.778	8.334	-4.167	2.778	-6.945	0	-2.778	1.389	-4.167	-1.389	0	-1.389	-5.556	-2.778	-2.778	5.556	-2.778	6.945	-1.389	4.167	-6.945	-4.167	1.389	-1.389	-2.778	-2.778	-6.945	-2.778	11.112	6.945	-4.167	5.556	-4.167	2.778	-11.112	1.389	-6.945	0	0	2.778	-4.167	-2.778	-12.501	-2.778
-4.167	0	-4.167	4.167	0	-4.167	-5.556	4.167	-6.945	4.167	-6.945	0	-2.778	1.389	-5.556	5.556	-1.389	1.389	-8.334	-4.167	-5.556	2.778	-4.167	6.945	-1.389	4.167	-11.112	-2.778	-2.778	-5.556	-5.556	-6.945	-8.334	-1.389	16.668	-1.389	-4.167	0	-4.167	2.778	-11.112	2.778	-8.334	0	0	2.778	1.389	-2.778	-9.723	-2.778
-5.556	0	-5.556	2.778	1.389	-6.945	-5.556	4.167	-2.778	2.778	-6.945	1.389	-4.167	0	-5.556	2.778	8.334	6.945	-8.334	-1.389	-2.778	0	-8.334	6.945	-1.389	2.778	-11.112	1.389	-4.167	-5.556	-5.556	0	-9.723	-1.389	25.002	0	-4.167	5.556	-2.778	8.334	-11.112	1.389	-11.112	-2.778	0	2.778	-1.389	-2.778	-9.723	0
-5.556	0	-9.723	2.778	-1.389	-4.167	-5.556	2.778	-2.778	2.778	-4.167	1.389	-4.167	0	-5.556	2.778	12.501	5.556	-2.778	1.389	-2.778	0	-15.279	8.334	-1.389	0	-6.945	-2.778	-4.167	1.389	-4.167	-4.167	-8.334	0	23.613	-6.945	-2.778	1.389	1.389	12.501	-9.723	1.389	-11.112	-2.778	-5.556	4.167	-2.778	-5.556	-9.723	1.389
-5.556	0	-6.945	2.778	-2.778	0	-5.556	2.778	-2.778	2.778	-6.945	1.389	-4.167	0	-1.389	1.389	15.279	9.723	-4.167	1.389	-5.556	2.778	-11.112	8.334	-8.334	6.945	-13.89	-4.167	2.778	2.778	-4.167	0	-9.723	0	16.668	2.778	-2.778	1.389	-1.389	13.89	-13.89	1.389	-5.556	2.778	-1.389	4.167	-2.778	1.389	-9.723	1.389
-5.556	2.778	-6.945	2.778	-2.778	0	-5.556	2.778	-2.778	2.778	-6.945	1.389	-4.167	0	-5.556	0	26.391	6.945	-4.167	0	-5.556	4.167	-11.112	5.556	-8.334	2.778	-9.723	-4.167	-1.389	11.112	-2.778	-2.778	-9.723	-1.389	15.279	-1.389	-2.778	4.167	-1.389	13.89	-8.334	2.778	-9.723	-1.389	-1.389	4.167	-2.778	-4.167	-6.945	0
-2.778	2.778	-5.556	2.778	0	-1.389	-5.556	2.778	-2.778	2.778	-6.945	2.778	-4.167	0	-2.778	1.389	19.446	9.723	-5.556	-1.389	-2.778	0	-12.501	9.723	-5.556	-4.167	-8.334	-12.501	-6.945	8.334	-2.778	-2.778	-1.389	0	4.167	0	-4.167	4.167	-2.778	11.112	-9.723	-1.389	-6.945	-1.389	1.389	5.556	-5.556	-8.334	-8.334	0
-4.167	4.167	-6.945	1.389	0	-1.389	-5.556	2.778	-4.167	1.389	-6.945	2.778	-5.556	0	-5.556	0	20.835	16.668	-1.389	-4.167	-4.167	2.778	-12.501	9.723	-4.167	0	-11.112	-11.112	-6.945	1.389	-6.945	-2.778	0	-1.389	9.723	1.389	-4.167	4.167	2.778	12.501	-12.501	2.778	-6.945	-1.389	8.334	5.556	2.778	-2.778	-8.334	0
-4.167	2.778	-6.945	1.389	0	2.778	-5.556	2.778	-4.167	1.389	-6.945	5.556	-4.167	1.389	0	-1.389	29.169	4.167	-4.167	0	-4.167	2.778	-11.112	5.556	-4.167	4.167	-11.112	-12.501	0	-4.167	-5.556	-1.389	1.389	4.167	19.446	4.167	-4.167	2.778	4.167	15.279	-11.112	2.778	-6.945	-1.389	5.556	13.89	-2.778	-4.167	-11.112	0
-2.778	2.778	-4.167	-2.778	-1.389	2.778	-2.778	4.167	-4.167	4.167	-8.334	4.167	-4.167	1.389	-2.778	1.389	29.169	6.945	-4.167	0	-4.167	5.556	-11.112	12.501	-4.167	2.778	-5.556	-15.279	-5.556	5.556	-4.167	-2.778	1.389	6.945	18.057	0	-1.389	0	9.723	8.334	-12.501	4.167	-6.945	-1.389	5.556	8.334	-8.334	-11.112	-8.334	1.389
-2.778	5.556	-4.167	-1.389	0	2.778	-2.778	2.778	-4.167	4.167	-9.723	1.389	-4.167	1.389	-1.389	-1.389	36.114	0	-5.556	0	-1.389	5.556	-9.723	5.556	-8.334	2.778	-11.112	-13.89	-5.556	2.778	-4.167	-2.778	5.556	-1.389	16.668	-1.389	-1.389	0	0	13.89	-8.334	4.167	-6.945	-1.389	2.778	-5.556	-11.112	-5.556	-8.334	1.389
-4.167	5.556	0	0	-4.167	1.389	1.389	2.778	-4.167	4.167	-9.723	4.167	-4.167	0	-4.167	2.778	34.725	-6.945	-5.556	0	-1.389	1.389	-13.89	5.556	-1.389	-1.389	-6.945	-22.224	-5.556	2.778	-4.167	-2.778	5.556	1.389	16.668	0	-1.389	0	0	13.89	-12.501	4.167	-6.945	2.778	5.556	-1.389	-11.112	-1.389	-8.334	1.389
-4.167	2.778	-1.389	-1.389	-2.778	4.167	2.778	-1.389	-4.167	2.778	-9.723	2.778	-4.167	0	-4.167	1.389	29.169	5.556	-5.556	-4.167	-4.167	4.167	-15.279	1.389	0	-13.89	-4.167	-31.947	-5.556	2.778	-4.167	-2.778	12.501	1.389	19.446	-1.389	-2.778	2.778	4.167	11.112	-8.334	2.778	-6.945	2.778	9.723	0	-19.446	-1.389	-8.334	1.389
-4.167	2.778	-4.167	-1.389	-1.389	0	6.945	4.167	-2.778	1.389	-9.723	2.778	-2.778	-1.389	-1.389	-1.389	29.169	0	-8.334	0	-4.167	0	-13.89	8.334	4.167	-26.391	-6.945	-43.059	-5.556	0	-5.556	-4.167	19.446	-5.556	16.668	-2.778	-2.778	2.778	4.167	11.112	-11.112	6.945	-8.334	1.389	8.334	-11.112	-25.002	-4.167	-8.334	1.389
-2.778	5.556	-4.167	-1.389	-1.389	0	4.167	2.778	-6.945	1.389	-2.778	2.778	-2.778	-1.389	0	4.167	18.057	-1.389	-8.334	-2.778	-4.167	2.778	-9.723	9.723	8.334	-36.114	0	-44.448	-2.778	1.389	-5.556	-4.167	22.224	2.778	22.224	-5.556	-8.334	2.778	5.556	11.112	-11.112	1.389	-8.334	1.389	11.112	-6.945	-31.947	-1.389	-11.112	-1.389
-2.778	4.167	-4.167	-1.389	-2.778	2.778	5.556	6.945	-2.778	4.167	-4.167	5.556	-2.778	0	-2.778	5.556	23.613	-5.556	-4.167	0	-4.167	2.778	-12.501	6.945	6.945	-38.892	1.389	-43.059	-6.945	2.778	-9.723	-2.778	22.224	2.778	13.89	-2.778	-4.167	2.778	6.945	5.556	-9.723	4.167	-11.112	1.389	18.057	-9.723	-44.448	6.945	-9.723	0
-1.389	5.556	-4.167	0	-1.389	0	5.556	6.945	-2.778	2.778	-5.556	-1.389	-2.778	0	-2.778	5.556	13.89	0	-4.167	4.167	-6.945	1.389	-16.668	6.945	6.945	-36.114	6.945	-38.892	-11.112	2.778	-13.89	-2.778	30.558	2.778	23.613	-9.723	-5.556	1.389	9.723	5.556	-9.723	11.112	-11.112	-1.389	12.501	-9.723	-50.004	20.835	-9.723	0
-4.167	5.556	-4.167	0	-1.389	2.778	5.556	6.945	-4.167	1.389	-6.945	-6.945	-5.556	0	-4.167	2.778	18.057	-9.723	-5.556	0	-5.556	1.389	-15.279	4.167	5.556	-48.615	9.723	-50.004	-8.334	1.389	-12.501	1.389	33.336	4.167	36.114	-9.723	-2.778	1.389	8.334	5.556	-5.556	11.112	-11.112	-1.389	19.446	-4.167	-52.782	20.835	-9.723	0
-4.167	5.556	-4.167	0	-2.778	2.778	4.167	6.945	-4.167	4.167	-8.334	-13.89	-5.556	1.389	-4.167	5.556	15.279	-4.167	-9.723	0	-5.556	0	-18.057	5.556	1.389	-63.894	16.668	-56.949	-8.334	-2.778	-11.112	1.389	38.892	0	31.947	-12.501	-8.334	4.167	8.334	5.556	-8.334	18.057	-8.334	-2.778	33.336	-6.945	-59.727	20.835	-11.112	0
-4.167	9.723	-4.167	0	-5.556	2.778	4.167	4.167	-4.167	2.778	-8.334	-19.446	-1.389	-2.778	-4.167	1.389	20.835	-8.334	-8.334	0	-5.556	0	-16.668	5.556	1.389	-73.617	23.613	-55.56	-9.723	0	-12.501	-1.389	43.059	-4.167	31.947	-12.501	-4.167	4.167	6.945	8.334	-6.945	19.446	-9.723	-1.389	37.503	-9.723	-56.949	33.336	-11.112	-1.389
-5.556	9.723	-2.778	1.389	-1.389	1.389	5.556	4.167	-4.167	2.778	-6.945	-20.835	1.389	-4.167	-4.167	-1.389	16.668	-2.778	-8.334	0	-5.556	0	-18.057	5.556	-6.945	-77.784	27.78	-56.949	-4.167	-2.778	-12.501	-9.723	40.281	-8.334	30.558	-19.446	-4.167	4.167	6.945	5.556	-4.167	15.279	-13.89	-4.167	51.393	-2.778	-37.503	41.67	-8.334	-1.389
-4.167	9.723	-1.389	-2.778	-1.389	1.389	4.167	4.167	-2.778	2.778	-6.945	-20.835	-1.389	-5.556	-2.778	-6.945	12.501	-8.334	-4.167	1.389	-5.556	0	-11.112	0	-6.945	-77.784	20.835	-56.949	-4.167	-2.778	-9.723	-5.556	44.448	-4.167	30.558	-13.89	-2.778	4.167	12.501	5.556	-5.556	20.835	-16.668	-12.501	55.56	-11.112	-25.002	41.67	-8.334	-1.389
-1.389	11.112	-1.389	0	2.778	0	4.167	6.945	-2.778	2.778	-2.778	-20.835	-2.778	-5.556	-1.389	-2.778	18.057	-8.334	-4.167	-4.167	-2.778	-4.167	-12.501	-1.389	2.778	-66.672	12.501	-58.338	-4.167	1.389	-11.112	-4.167	48.615	-12.501	30.558	-16.668	-2.778	4.167	15.279	5.556	0	26.391	-16.668	-12.501	47.226	2.778	-11.112	50.004	-5.556	1.389
-1.389	11.112	-1.389	0	2.778	-2.778	6.945	5.556	-5.556	2.778	-2.778	-20.835	-2.778	-5.556	-1.389	-2.778	16.668	-5.556	-4.167	-4.167	-2.778	-1.389	-9.723	-8.334	8.334	-65.283	0	-54.171	-8.334	-5.556	-11.112	-4.167	51.393	-12.501	43.059	-13.89	-5.556	4.167	16.668	8.334	-1.389	25.002	-19.446	-12.501	41.67	8.334	-18.057	44.448	0	2.778
-4.167	11.112	-1.389	0	-4.167	0	6.945	5.556	-5.556	2.778	-2.778	-20.835	-8.334	-2.778	-5.556	-2.778	20.835	-4.167	-6.945	-4.167	-2.778	-1.389	-12.501	-22.224	11.112	-43.059	1.389	-65.283	-4.167	2.778	-6.945	-9.723	52.782	-11.112	44.448	-6.945	-5.556	5.556	22.224	6.945	4.167	29.169	-18.057	-19.446	47.226	-5.556	-6.945	47.226	-6.945	1.389
-1.389	9.723	-2.778	0	5.556	-2.778	5.556	2.778	-5.556	2.778	-8.334	-16.668	-11.112	5.556	-6.945	-2.778	19.446	-1.389	-1.389	-2.778	-4.167	4.167	-12.501	-22.224	6.945	-47.226	4.167	-63.894	-4.167	-2.778	-9.723	-12.501	62.505	-8.334	36.114	-9.723	-8.334	4.167	22.224	6.945	15.279	22.224	-19.446	-23.613	40.281	-8.334	-9.723	54.171	-11.112	0
-4.167	9.723	-2.778	0	5.556	-2.778	5.556	8.334	-5.556	2.778	-8.334	-16.668	-20.835	2.778	0	-5.556	12.501	-1.389	-4.167	-2.778	-4.167	1.389	-9.723	-33.336	12.501	-27.78	6.945	-56.949	-6.945	1.389	-5.556	-8.334	61.116	-12.501	43.059	-9.723	-4.167	9.723	18.057	4.167	6.945	29.169	-23.613	-29.169	45.837	-15.279	-16.668	54.171	-13.89	-1.389
0	9.723	-2.778	1.389	-1.389	-2.778	5.556	8.334	-4.167	4.167	-4.167	-19.446	-20.835	8.334	0	-2.778	19.446	-5.556	-2.778	2.778	-4.167	4.167	-8.334	-41.67	25.002	-15.279	8.334	-51.393	-8.334	1.389	-5.556	-12.501	61.116	-12.501	38.892	-11.112	-8.334	2.778	23.613	15.279	5.556	19.446	-23.613	-30.558	51.393	-25.002	-26.391	54.171	-6.945	1.389
5.556	9.723	-2.778	1.389	-1.389	4.167	1.389	8.334	-4.167	4.167	-5.556	-18.057	-23.613	2.778	-4.167	-2.778	19.446	-12.501	-2.778	-5.556	2.778	2.778	1.389	-45.837	18.057	-22.224	11.112	-61.116	-2.778	0	-5.556	-15.279	63.894	-13.89	37.503	-15.279	-2.778	2.778	26.391	20.835	4.167	16.668	-25.002	-36.114	40.281	-26.391	-23.613	54.171	-9.723	0
0	11.112	-2.778	0	0	1.389	4.167	9.723	-4.167	4.167	-5.556	-18.057	-13.89	-1.389	-5.556	-1.389	22.224	-11.112	-9.723	-6.945	-4.167	2.778	-2.778	-45.837	22.224	-11.112	11.112	-61.116	-5.556	0	-4.167	-18.057	65.283	-18.057	41.67	-15.279	-2.778	2.778	22.224	22.224	4.167	15.279	-25.002	-41.67	51.393	-29.169	-16.668	50.004	-8.334	-2.778
0	11.112	0	0	0	-5.556	4.167	9.723	-4.167	4.167	-5.556	-18.057	-9.723	-1.389	-11.112	-2.778	20.835	-15.279	-4.167	-4.167	-5.556	0	-4.167	-56.949	25.002	-4.167	12.501	-52.782	-6.945	-5.556	-2.778	-13.89	77.784	-16.668	31.947	-19.446	-2.778	0	26.391	20.835	16.668	5.556	-22.224	-45.837	44.448	-33.336	2.778	61.116	-13.89	-5.556
0	11.112	0	-2.778	1.389	-1.389	0	11.112	-4.167	4.167	-5.556	-19.446	-9.723	-1.389	-9.723	-1.389	15.279	-15.279	-4.167	4.167	-1.389	2.778	-6.945	-56.949	34.725	0	18.057	-45.837	-6.945	-11.112	-12.501	-8.334	77.784	-20.835	33.336	-23.613	-4.167	0	20.835	27.78	15.279	0	-22.224	-48.615	41.67	-19.446			-9.723	-1.389
0	11.112	2.778	-4.167	-2.778	4.167	-4.167	11.112	-4.167	4.167	-4.167	-19.446	-12.501	-2.778	-11.112	4.167	20.835	-9.723	-2.778	-2.778	-1.389	6.945	-4.167	-55.56	47.226	5.556	15.279	-47.226	-12.501	-12.501	-11.112	-11.112	84.729	-18.057	19.446	-33.336	0	0	31.947	29.169	0	-1.389	-31.947	-54.171	51.393	-30.558			-8.334	-1.389
1.389	11.112	2.778	-2.778	-8.334	6.945	-4.167	6.945	-4.167	4.167	-4.167	-19.446	-1.389	-12.501	-6.945	12.501	16.668	-9.723	-6.945	-2.778	-4.167	5.556	-6.945	-59.727	58.338	11.112	11.112	-47.226	-13.89	-12.501	-16.668	-8.334	83.34	-18.057	22.224	-34.725	-4.167	0	30.558	41.67	4.167	2.778	-34.725	-54.171	59.727	-31.947			-18.057	-8.334
1.389	13.89	2.778	-2.778	-16.668	12.501	-5.556	6.945	-4.167	4.167	-8.334	-25.002	-12.501	-11.112	-19.446	12.501	20.835	-9.723	-6.945	-4.167	0	4.167	-18.057	-56.949	70.839	18.057	6.945	-61.116	-9.723	-11.112	-13.89	-6.945	77.784	-4.167	20.835	-22.224	-13.89	2.778	25.002	27.78	-2.778	-1.389	-43.059	-62.505	75.006	-34.725			-16.668	-11.112
5.556	16.668	2.778	-4.167	-15.279	15.279	-5.556	6.945	-4.167	4.167	-9.723	-22.224	-1.389	-2.778	-13.89	15.279	18.057	-8.334	-6.945	6.945	-2.778	6.945	-18.057	-66.672	66.672	19.446	8.334	-65.283	-6.945	-6.945	-18.057	0	77.784	-4.167	20.835	-27.78	-13.89	2.778	25.002	25.002	12.501	-4.167	-45.837	-69.45	77.784	-23.613			-16.668	-5.556
2.778	11.112	4.167	-2.778	-20.835	26.391	-5.556	6.945	-4.167	4.167	-9.723	-22.224	6.945	2.778	-13.89	15.279	20.835	-8.334	-2.778	1.389	-2.778	4.167	-23.613	-72.228	62.505	20.835	27.78	-56.949	-11.112	-9.723	-11.112	-2.778	81.951	-1.389	13.89	-23.613	-16.668	0	34.725	36.114	12.501	-6.945	-41.67	-72.228	88.896	-9.723			-13.89	-8.334
4.167	13.89	0	-1.389	-25.002	31.947	-5.556	6.945	-4.167	4.167	-9.723	-30.558	15.279	2.778	-19.446	12.501	18.057	-8.334	-8.334	5.556	0	8.334	-20.835	-80.562	55.56	15.279	27.78	-62.505	-6.945	-12.501	-20.835	-5.556	86.118	-6.945	6.945	-26.391	-12.501	2.778	47.226	31.947	-13.89	-11.112	-41.67	-69.45	83.34	-9.723			-15.279	-12.501
5.556	13.89	0	2.778	-11.112	37.503	-4.167	4.167	-4.167	1.389	-8.334	-34.725	6.945	6.945	-23.613	20.835	15.279	-5.556	-5.556	2.778	-5.556	2.778	-19.446	-75.006	58.338	9.723	33.336	-80.562	-12.501	-6.945	-15.279	-1.389	87.507	-4.167	5.556	-18.057	-11.112	1.389	51.393	29.169	-23.613	-19.446	-38.892	-73.617	70.839	-18.057			-15.279	-12.501
15.279	12.501	1.389	1.389	-13.89	30.558	-4.167	4.167	-4.167	4.167	-11.112	-37.503	2.778	-4.167	-22.224	15.279	12.501	-11.112	-2.778	1.389	-5.556	5.556	5.556	-66.672	54.171	5.556	31.947	-69.45	-8.334	-16.668	-15.279	-9.723	90.285	4.167	0	-18.057	2.778	1.389	56.949	20.835	-37.503	-16.668	-37.503	-83.34	83.34	-15.279			-13.89	-27.78
13.89	15.279	0	-1.389	-20.835	41.67	-5.556	4.167	-4.167	4.167	-19.446	-44.448	0	0	-15.279	25.002	8.334	-12.501	-5.556	0	-1.389	4.167	19.446	-51.393	56.949	1.389	30.558	-80.562	-13.89	-18.057	-16.668	-4.167	93.063	1.389	1.389	-19.446	6.945	1.389	54.171	25.002	-30.558	-6.945	-41.67	-94.452	88.896	-27.78			-15.279	-23.613
13.89	15.279	0	0	-26.391	40.281	-4.167	6.945	-4.167	2.778	-22.224	-45.837	0	-12.501	-4.167	26.391	12.501	-8.334	-5.556	0	-2.778	1.389	13.89	-45.837	44.448	5.556	23.613	-79.173	-15.279	-25.002	-4.167	0	83.34	-6.945	-15.279	-15.279	-4.167	6.945	55.56	18.057	-26.391	-1.389	-43.059	-100.008	76.395	-30.558			-13.89	-11.112
15.279	16.668	8.334	0	-26.391	36.114	-4.167	8.334	-5.556	2.778	-20.835	-55.56	0	-12.501	-2.778	20.835	16.668	-15.279	-4.167	1.389	2.778	1.389	20.835	-37.503	50.004	5.556	43.059	-88.896	-16.668	-20.835	-15.279	-4.167	73.617	-9.723	-20.835	-18.057	2.778	8.334	75.006	16.668	-26.391	2.778	-47.226	-100.008	104.175	-27.78			-15.279	-18.057
16.668	15.279	0	5.556	-38.892	25.002	-4.167	8.334	-5.556	1.389	-22.224	-51.393	-6.945	-8.334	-8.334	26.391	9.723	-2.778	-8.334	4.167	-8.334	8.334	18.057	-38.892	62.505	6.945	40.281	-97.23	-16.668	-15.279	-6.945	-5.556	75.006	-20.835	-16.668	-15.279	0	9.723	73.617	13.89	-33.336	4.167	-50.004	-106.953	125.01	-29.169			-20.835	-23.613
15.279	13.89	2.778	-2.778	-37.503	40.281	-5.556	2.778	-4.167	0	-20.835	-45.837	-9.723	-5.556	0	23.613	-9.723	13.89	-4.167	6.945	-13.89	6.945	15.279	-43.059	70.839	11.112	44.448	-105.564	-20.835	-15.279	-8.334	-4.167	77.784	-11.112	-19.446	-8.334	4.167	4.167	63.894	13.89	-34.725	4.167	-45.837	-102.786	130.566	-29.169			-18.057	-23.613
16.668	9.723	-2.778	-4.167	-45.837	37.503	-5.556	-4.167	-4.167	0	-20.835	-50.004	-9.723	-8.334	-2.778	16.668	-5.556	9.723	-4.167	4.167	-16.668	13.89	15.279	-47.226	66.672	18.057	36.114	-112.509	-15.279	-18.057	-12.501	1.389	56.949	-16.668	-19.446	-8.334	4.167	1.389	72.228	1.389	-37.503	13.89	-48.615	-113.898	123.621	-23.613			-9.723	-26.391
19.446	15.279	-9.723	0	-50.004	31.947	-5.556	0	-2.778	2.778	-25.002	-51.393	-11.112	-13.89	1.389	23.613	-1.389	20.835	-9.723	0	-16.668	13.89	13.89	-44.448	66.672	13.89	26.391	-106.953	-16.668	-23.613	-12.501	0	61.116	-9.723	-18.057	-2.778	4.167	-2.778	75.006	-9.723	-33.336	15.279	-51.393	-97.23	116.676	-13.89			-12.501	-26.391
Bacillamide C (12h)
Cell 1		Cell 2		Cell 3		Cell 4		Cell 5		Cell 6		Cell 7		Cell 8		Cell 9		Cell 10		Cell 11		Cell 12		Cell 13		Cell 14		Cell 15		Cell 16		Cell 17		Cell 18		Cell 19		Cell 20
X	Y	X	Y	X	Y	X	Y	X	Y	X	Y	X	Y	X	Y	X	Y	X	Y	X	Y	X	Y	X	Y	X	Y	X	Y	X	Y	X	Y	X	Y	X	Y	X	Y
0	0	0	0	0	0	0	0	0	0	0	0	0	0	0	0	0	0	0	0	0	0	0	0	0	0	0	0	0	0	0	0	0	0	2.778	8.334	0	0	0	0
-6.945	6.945	-6.945	5.556	-4.167	5.556	-5.556	5.556	-8.334	4.167	-5.556	5.556	-8.334	5.556	-9.723	6.945	-1.389	6.945	-9.723	1.389	-11.112	5.556	1.389	6.945	-1.389	13.89	-4.167	4.167	-8.334	2.778	-5.556	4.167	-9.723	4.167	2.778	8.334	-5.556	2.778	-1.389	11.112
-9.723	8.334	16.668	15.279	-6.945	6.945	-8.334	11.112	-8.334	4.167	-5.556	11.112	-11.112	12.501	-8.334	6.945	-5.556	8.334	-11.112	0	-11.112	11.112	1.389	6.945	-6.945	16.668	-9.723	11.112	-9.723	4.167	9.723	9.723	-13.89	8.334	6.945	2.778	-9.723	8.334	0	13.89
-12.501	12.501	40.281	9.723	-6.945	12.501	-9.723	8.334	-2.778	9.723	-5.556	15.279	-15.279	13.89	-11.112	9.723	-8.334	8.334	-11.112	-8.334	-13.89	18.057	8.334	1.389	-5.556	20.835	-9.723	11.112	-12.501	9.723	9.723	13.89	-13.89	8.334	2.778	5.556	-9.723	8.334	-4.167	13.89
-12.501	16.668	40.281	16.668	-9.723	8.334	-12.501	9.723	-5.556	6.945	-6.945	13.89	-12.501	12.501	-12.501	13.89	-8.334	16.668	-11.112	2.778	-13.89	18.057	8.334	1.389	-5.556	20.835	-9.723	11.112	-8.334	6.945	9.723	16.668	-13.89	9.723	2.778	8.334	-9.723	13.89	-4.167	12.501
-12.501	16.668	40.281	18.057	-9.723	13.89	-9.723	6.945	-5.556	6.945	-9.723	13.89	-12.501	12.501	-12.501	12.501	-1.389	11.112	-16.668	-1.389	-13.89	16.668	8.334	1.389	-2.778	22.224	-9.723	11.112	-5.556	8.334	15.279	18.057	-12.501	6.945	2.778	8.334	-9.723	13.89	-4.167	13.89
-12.501	16.668	41.67	19.446	-8.334	13.89	-9.723	12.501	0	6.945	-9.723	13.89	-12.501	12.501	-12.501	11.112	-1.389	15.279	-4.167	5.556	-13.89	16.668	6.945	9.723	-2.778	20.835	-11.112	8.334	-5.556	6.945	15.279	20.835	-16.668	1.389	2.778	8.334	-9.723	13.89	-4.167	20.835
-11.112	16.668	41.67	19.446	-8.334	11.112	-9.723	11.112	-4.167	13.89	-9.723	15.279	-12.501	13.89	-8.334	11.112	-1.389	15.279	-4.167	4.167	-13.89	16.668	6.945	9.723	-5.556	20.835	-9.723	16.668	-6.945	5.556	15.279	20.835	-11.112	6.945	2.778	8.334	-15.279	11.112	-6.945	19.446
-12.501	27.78	41.67	19.446	-8.334	13.89	-9.723	11.112	-4.167	13.89	-9.723	15.279	-6.945	13.89	-12.501	11.112	-5.556	8.334	-2.778	4.167	-13.89	16.668	6.945	9.723	-6.945	16.668	-6.945	11.112	-13.89	5.556	15.279	20.835	-11.112	9.723	0	8.334	-13.89	19.446	-5.556	26.391
-16.668	25.002	41.67	19.446	-4.167	16.668	-11.112	8.334	0	13.89	-8.334	15.279	-16.668	15.279	-12.501	11.112	-5.556	9.723	-2.778	4.167	-13.89	16.668	4.167	9.723	-5.556	19.446	-8.334	11.112	-9.723	5.556	13.89	18.057	-15.279	6.945	2.778	11.112	-9.723	9.723	0	19.446
-20.835	15.279	41.67	18.057	-5.556	13.89	-11.112	8.334	0	13.89	-9.723	13.89	-13.89	16.668	-12.501	11.112	-4.167	12.501	-4.167	1.389	-13.89	15.279	4.167	9.723	-5.556	18.057	-9.723	13.89	-9.723	5.556	13.89	18.057	-12.501	6.945	2.778	6.945	-9.723	13.89	-2.778	19.446
-20.835	15.279	41.67	15.279	-9.723	15.279	-11.112	8.334	-1.389	11.112	-9.723	15.279	-9.723	16.668	-12.501	9.723	-4.167	13.89	-9.723	2.778	-13.89	15.279	4.167	9.723	-8.334	13.89	-12.501	9.723	-9.723	6.945	13.89	18.057	-11.112	6.945	2.778	9.723	-12.501	13.89	-8.334	22.224
-20.835	16.668	41.67	15.279	-5.556	15.279	-13.89	9.723	-1.389	11.112	-9.723	15.279	-6.945	8.334	-12.501	9.723	-4.167	12.501	-2.778	1.389	-11.112	16.668	4.167	9.723	-5.556	13.89	-9.723	9.723	-9.723	5.556	13.89	18.057	-15.279	9.723	0	6.945	-5.556	15.279	-12.501	22.224
-18.057	12.501	41.67	16.668	-5.556	18.057	-13.89	11.112	-1.389	11.112	-11.112	13.89	4.167	2.778	-12.501	12.501	-15.279	5.556	-1.389	-1.389	-12.501	16.668	5.556	9.723	1.389	16.668	-9.723	12.501	-9.723	5.556	13.89	18.057	-15.279	9.723	2.778	6.945	-11.112	13.89	-9.723	20.835
-15.279	8.334	41.67	16.668	-8.334	9.723	-13.89	9.723	0	12.501	-8.334	16.668	4.167	6.945	-12.501	15.279	5.556	6.945	-1.389	8.334	-15.279	18.057	5.556	9.723	0	16.668	-9.723	8.334	-11.112	5.556	13.89	18.057	-11.112	8.334	6.945	5.556	-11.112	15.279	-8.334	25.002
-15.279	5.556	41.67	16.668	-8.334	9.723	-13.89	9.723	2.778	15.279	-8.334	16.668	4.167	8.334	-12.501	12.501	5.556	11.112	0	2.778	-15.279	18.057	5.556	9.723	0	16.668	-9.723	12.501	-11.112	5.556	13.89	18.057	-8.334	11.112	4.167	6.945	-9.723	15.279	-4.167	25.002
-15.279	5.556	44.448	22.224	-8.334	16.668	-13.89	9.723	1.389	9.723	-8.334	16.668	1.389	8.334	-12.501	15.279	8.334	5.556	0	2.778	-12.501	18.057	5.556	9.723	0	16.668	-6.945	12.501	-11.112	5.556	15.279	23.613	-9.723	8.334	-1.389	9.723	-9.723	15.279	-5.556	23.613
-18.057	5.556	44.448	22.224	-9.723	15.279	-11.112	8.334	0	9.723	-9.723	15.279	0	15.279	-12.501	15.279	8.334	9.723	0	5.556	-12.501	18.057	5.556	9.723	-1.389	16.668	-8.334	11.112	-9.723	6.945	13.89	23.613	-11.112	9.723	1.389	9.723	-9.723	15.279	-6.945	23.613
-13.89	15.279	44.448	19.446	-9.723	15.279	-11.112	8.334	-1.389	11.112	-8.334	18.057	1.389	19.446	-12.501	15.279	0	8.334	0	5.556	-13.89	18.057	5.556	9.723	-2.778	16.668	-9.723	9.723	-9.723	6.945	13.89	23.613	-11.112	8.334	0	9.723	-5.556	15.279	-15.279	23.613
-18.057	15.279	44.448	22.224	-5.556	13.89	-9.723	11.112	-1.389	11.112	-8.334	18.057	0	12.501	-12.501	11.112	2.778	5.556	0	5.556	-13.89	18.057	5.556	9.723	-2.778	20.835	-9.723	11.112	-9.723	6.945	13.89	23.613	-13.89	8.334	5.556	5.556	-11.112	13.89	-12.501	22.224
-20.835	15.279	41.67	19.446	-5.556	13.89	-9.723	11.112	-1.389	11.112	-9.723	16.668	1.389	12.501	-12.501	12.501	1.389	4.167	0	4.167	-13.89	16.668	5.556	9.723	-1.389	20.835	-6.945	11.112	-9.723	6.945	13.89	23.613	-15.279	8.334	5.556	5.556	-6.945	13.89	-15.279	22.224
-19.446	20.835	44.448	19.446	-5.556	15.279	-9.723	11.112	-2.778	11.112	-11.112	15.279	1.389	9.723	-13.89	12.501	1.389	2.778	-2.778	4.167	-13.89	16.668	5.556	9.723	-1.389	20.835	-8.334	11.112	-9.723	6.945	15.279	25.002	-16.668	8.334	2.778	8.334	-13.89	12.501	-15.279	22.224
-20.835	15.279	44.448	19.446	-5.556	12.501	-9.723	11.112	-2.778	11.112	-9.723	16.668	1.389	8.334	-13.89	12.501	-4.167	-1.389	-2.778	4.167	-11.112	20.835	5.556	9.723	-1.389	23.613	-8.334	11.112	-9.723	6.945	13.89	23.613	-18.057	11.112	2.778	6.945	-13.89	13.89	-15.279	22.224
-15.279	11.112	43.059	19.446	-5.556	13.89	-9.723	11.112	-2.778	11.112	-9.723	16.668	4.167	6.945	-11.112	15.279	-1.389	-1.389	-4.167	4.167	-11.112	20.835	5.556	9.723	-5.556	20.835	-9.723	11.112	-9.723	6.945	13.89	23.613	-18.057	9.723	0	9.723	-2.778	16.668	-12.501	27.78
-19.446	13.89	43.059	20.835	-2.778	15.279	-12.501	11.112	-2.778	11.112	-9.723	18.057	5.556	8.334	-12.501	15.279	-2.778	-1.389	-4.167	4.167	-11.112	20.835	5.556	9.723	-5.556	20.835	-8.334	11.112	-9.723	6.945	13.89	23.613	-15.279	11.112	0	5.556	-12.501	18.057	-12.501	25.002
-22.224	15.279	41.67	19.446	-2.778	15.279	-12.501	11.112	-2.778	13.89	-9.723	16.668	4.167	11.112	-12.501	13.89	-4.167	-1.389	-2.778	4.167	-11.112	18.057	5.556	9.723	-2.778	18.057	-11.112	8.334	-9.723	6.945	13.89	23.613	-12.501	11.112	0	5.556	-8.334	16.668	-12.501	25.002
-22.224	20.835	41.67	19.446	-4.167	15.279	-12.501	11.112	-2.778	13.89	-9.723	16.668	2.778	11.112	-12.501	13.89	-4.167	0	-1.389	4.167	-11.112	18.057	5.556	9.723	-2.778	18.057	-6.945	8.334	-6.945	11.112	13.89	23.613	-5.556	13.89	0	9.723	-9.723	15.279	-6.945	25.002
-22.224	19.446	41.67	19.446	-4.167	15.279	-12.501	11.112	-2.778	13.89	-9.723	16.668	5.556	8.334	-12.501	12.501	-4.167	0	-1.389	4.167	-11.112	18.057	5.556	9.723	-1.389	20.835	-8.334	9.723	-5.556	11.112	13.89	23.613	-9.723	13.89	0	9.723	-11.112	18.057	-6.945	25.002
-20.835	22.224	41.67	19.446	-4.167	16.668	-12.501	11.112	-2.778	13.89	-9.723	16.668	4.167	13.89	-12.501	12.501	-5.556	-2.778	0	5.556	-11.112	18.057	5.556	9.723	-8.334	19.446	-8.334	9.723	-6.945	11.112	12.501	20.835	-9.723	11.112	0	9.723	-11.112	18.057	-2.778	23.613
-20.835	20.835	41.67	19.446	-2.778	15.279	-12.501	11.112	-2.778	9.723	-6.945	19.446	2.778	13.89	-11.112	12.501	-5.556	-1.389	0	5.556	-11.112	18.057	5.556	8.334	-5.556	22.224	-8.334	12.501	-11.112	12.501	12.501	20.835	-6.945	11.112	2.778	9.723	-5.556	18.057	-2.778	23.613
-22.224	19.446	41.67	19.446	-2.778	16.668	-12.501	11.112	-2.778	9.723	-6.945	19.446	1.389	13.89	-11.112	11.112	-2.778	5.556	0	5.556	-11.112	18.057	5.556	8.334	-5.556	22.224	-8.334	12.501	-11.112	12.501	12.501	20.835	-6.945	11.112	1.389	9.723	-9.723	18.057	-4.167	23.613
-22.224	16.668	41.67	19.446	-5.556	15.279	-12.501	11.112	-1.389	9.723	-8.334	15.279	1.389	12.501	-11.112	11.112	-4.167	1.389	0	5.556	-11.112	18.057	5.556	8.334	-5.556	19.446	-5.556	12.501	-11.112	12.501	12.501	20.835	-6.945	9.723	0	15.279	-16.668	18.057	0	25.002
-22.224	18.057	41.67	19.446	-4.167	18.057	-13.89	9.723	-1.389	8.334	-6.945	16.668	4.167	15.279	-11.112	13.89	-4.167	0	0	4.167	-11.112	20.835	5.556	8.334	-6.945	22.224	-6.945	12.501	-11.112	12.501	12.501	20.835	-2.778	9.723	-1.389	8.334	-6.945	18.057	0	25.002
-22.224	20.835	41.67	19.446	-4.167	18.057	-13.89	9.723	-1.389	8.334	-6.945	16.668	5.556	12.501	-11.112	13.89	-4.167	0	0	2.778	-11.112	20.835	5.556	8.334	-6.945	22.224	-8.334	11.112	-11.112	12.501	12.501	20.835	-2.778	11.112	-1.389	8.334	-6.945	16.668	0	23.613
-18.057	20.835	41.67	19.446	-2.778	18.057	-13.89	9.723	-1.389	11.112	-6.945	16.668	4.167	9.723	-11.112	12.501	-4.167	0	0	2.778	-11.112	19.446	4.167	6.945	-6.945	16.668	-8.334	11.112	-11.112	12.501	12.501	19.446	-4.167	11.112	0	9.723	-9.723	16.668	2.778	23.613
-18.057	16.668	43.059	19.446	-1.389	18.057	-13.89	9.723	-1.389	9.723	-6.945	16.668	4.167	8.334	-11.112	12.501	-4.167	0	0	4.167	-11.112	19.446	4.167	6.945	-6.945	18.057	-8.334	11.112	-8.334	12.501	11.112	19.446	-6.945	6.945	1.389	8.334	-2.778	18.057	2.778	22.224
-18.057	18.057	41.67	18.057	-1.389	18.057	-13.89	9.723	-1.389	9.723	-8.334	13.89	8.334	8.334	-11.112	12.501	-4.167	0	-1.389	4.167	-11.112	19.446	12.501	6.945	-2.778	20.835	-8.334	11.112	-8.334	12.501	11.112	20.835	-4.167	6.945	1.389	6.945	-2.778	15.279	2.778	18.057
-18.057	18.057	41.67	18.057	-1.389	18.057	-13.89	9.723	-2.778	8.334	-6.945	13.89	5.556	6.945	-11.112	12.501	-4.167	0	-1.389	5.556	-11.112	19.446	12.501	6.945	-2.778	19.446	-8.334	12.501	-8.334	12.501	11.112	20.835	-4.167	6.945	2.778	6.945	-8.334	13.89	2.778	15.279
-18.057	18.057	43.059	18.057	-1.389	15.279	-13.89	11.112	-2.778	8.334	-6.945	13.89	2.778	9.723	-11.112	12.501	-2.778	0	-1.389	4.167	-11.112	19.446	12.501	6.945	-4.167	19.446	-8.334	12.501	-8.334	12.501	11.112	20.835	1.389	6.945	2.778	11.112	-5.556	16.668	4.167	19.446
-18.057	16.668	43.059	18.057	-6.945	18.057	-13.89	11.112	-2.778	8.334	-6.945	15.279	2.778	9.723	-11.112	13.89	-2.778	0	-1.389	4.167	-11.112	19.446	8.334	6.945	-4.167	19.446	-8.334	12.501	-5.556	12.501	11.112	20.835	0	5.556	1.389	11.112	-5.556	15.279	2.778	22.224
-18.057	16.668	43.059	19.446	-2.778	18.057	-13.89	11.112	-2.778	8.334	-6.945	15.279	6.945	6.945	-11.112	13.89	-5.556	-2.778	-1.389	4.167	-11.112	19.446	8.334	6.945	-1.389	19.446	-6.945	12.501	-5.556	12.501	11.112	20.835	0	5.556	2.778	11.112	-6.945	20.835	6.945	22.224
-18.057	16.668	43.059	19.446	-2.778	18.057	-12.501	12.501	-2.778	11.112	-6.945	15.279	6.945	6.945	-11.112	13.89	-5.556	-2.778	-1.389	4.167	-11.112	19.446	8.334	6.945	-1.389	20.835	-6.945	12.501	-5.556	12.501	11.112	20.835	5.556	2.778	1.389	8.334	-6.945	20.835	1.389	20.835
-18.057	16.668	43.059	19.446	-2.778	18.057	-12.501	12.501	-2.778	11.112	-6.945	18.057	4.167	9.723	-9.723	13.89	-2.778	-1.389	-1.389	4.167	-11.112	19.446	8.334	6.945	0	23.613	-6.945	12.501	-5.556	11.112	11.112	20.835	11.112	1.389	0	8.334	-4.167	20.835	5.556	20.835
-18.057	16.668	43.059	19.446	-4.167	18.057	-12.501	12.501	0	12.501	-6.945	18.057	4.167	8.334	-9.723	12.501	-2.778	-1.389	-2.778	2.778	-11.112	19.446	6.945	6.945	-2.778	23.613	-6.945	12.501	-5.556	5.556	11.112	20.835	16.668	0	5.556	8.334	-5.556	22.224	5.556	20.835
-19.446	16.668	43.059	19.446	-8.334	18.057	-12.501	12.501	0	13.89	-6.945	18.057	4.167	8.334	-9.723	12.501	-4.167	-1.389	-2.778	2.778	-11.112	19.446	6.945	6.945	-2.778	19.446	-6.945	12.501	-5.556	5.556	11.112	20.835	22.224	4.167	1.389	12.501	-8.334	19.446	8.334	29.169
-16.668	20.835	43.059	19.446	-4.167	18.057	-12.501	12.501	-1.389	12.501	-6.945	16.668	1.389	11.112	-9.723	12.501	-4.167	-1.389	-2.778	2.778	-11.112	19.446	6.945	6.945	-2.778	23.613	-6.945	12.501	-4.167	5.556	9.723	22.224	22.224	5.556	1.389	11.112	-6.945	19.446	8.334	30.558
-16.668	18.057	43.059	19.446	-4.167	18.057	-12.501	12.501	-4.167	9.723	-5.556	18.057	2.778	11.112	-9.723	12.501	-4.167	-1.389	-1.389	4.167	-11.112	19.446	6.945	6.945	-4.167	20.835	-6.945	12.501	-4.167	5.556	9.723	22.224	22.224	5.556	1.389	11.112	-12.501	13.89	5.556	27.78
-18.057	13.89	43.059	19.446	-4.167	18.057	-12.501	12.501	-4.167	9.723	-5.556	18.057	2.778	8.334	-9.723	12.501	-4.167	-1.389	-1.389	4.167	-11.112	19.446	6.945	6.945	-4.167	23.613	-8.334	12.501	-4.167	5.556	9.723	22.224	15.279	8.334			-12.501	13.89	5.556	27.78
-18.057	13.89	43.059	18.057	-5.556	18.057	-12.501	12.501	-4.167	9.723	-4.167	20.835	2.778	8.334	-9.723	13.89	-4.167	-1.389	-1.389	4.167	-11.112	19.446	6.945	6.945	1.389	23.613	-8.334	12.501	-2.778	6.945	9.723	22.224	15.279	8.334			-8.334	16.668	4.167	20.835
Bacillamide D (12h)
Cell 1		Cell 3		Cell 4		Cell 5		Cell 6		Cell 7		Cell 8		Cell 9		Cell 10		Cell 11		Cell 12		Cell 13		Cell 14		Cell 15		Cell 16		Cell 17		Cell 18		Cell 19		Cell 20		Cell 21		Cell 22		Cell 23		Cell 24		Cell 25		Cell 26
X	Y	X	Y	X	Y	X	Y	X	Y	X	Y	X	Y	X	Y	X	Y	X	Y	X	Y	X	Y	X	Y	X	Y	X	Y	X	Y	X	Y	X	Y	X	Y	X	Y	X	Y	X	Y	X	Y	X	Y	X	Y
0	0	0	0	0	0	0	0	0	0	0	0	0	0	0	0	0	0	0	0	0	0	0	0	0	0	0	0	0	0	0	0	0	0	0	0	0	0	0	0	0	0	0	0	0	0	0	0	0	0
-8.334	13.89	-2.778	9.723	-12.501	11.112	-6.945	5.556	-5.556	5.556	0	6.945	-4.167	4.167	-6.945	13.89	-1.389	6.945	-1.389	4.167	-1.389	-18.057	-4.167	8.334	-4.167	8.334	-6.945	11.112	-5.556	11.112	-6.945	6.945	-1.389	6.945	-2.778	9.723	-4.167	0	-6.945	6.945	-1.389	11.112	-5.556	11.112	-5.556	12.501	-5.556	13.89	-6.945	11.112
-11.112	22.224	-6.945	15.279	-12.501	15.279	-13.89	12.501	-8.334	15.279	-6.945	11.112	-6.945	12.501	-5.556	11.112	-6.945	11.112	-6.945	12.501	18.057	-45.837	-9.723	18.057	-8.334	15.279	-11.112	16.668	-6.945	15.279	-8.334	12.501	-5.556	13.89	-4.167	16.668	-9.723	1.389	-9.723	13.89	-4.167	13.89	-6.945	18.057	-5.556	12.501	-6.945	16.668	-12.501	11.112
-9.723	22.224	-6.945	16.668	-12.501	20.835	-9.723	15.279	-8.334	18.057	-6.945	16.668	-13.89	15.279	-5.556	15.279	-9.723	15.279	-6.945	13.89	12.501	-48.615	-9.723	16.668	-9.723	20.835	-11.112	16.668	-12.501	16.668	-11.112	15.279	-5.556	13.89	-6.945	19.446	-9.723	1.389	-12.501	15.279	-2.778	12.501	-6.945	18.057	-6.945	15.279	-8.334	18.057	-6.945	16.668
-9.723	23.613	-6.945	19.446	-12.501	20.835	-9.723	16.668	-8.334	18.057	-6.945	16.668	-12.501	18.057	-11.112	20.835	-9.723	19.446	-5.556	15.279	11.112	-45.837	-9.723	15.279	-9.723	20.835	-11.112	16.668	-9.723	18.057	-11.112	15.279	-5.556	15.279	-9.723	19.446	-6.945	0	-11.112	18.057	1.389	15.279	-6.945	18.057	-8.334	18.057	-9.723	20.835	-11.112	16.668
-12.501	23.613	-6.945	19.446	-11.112	20.835	-9.723	16.668	-11.112	15.279	-6.945	16.668	-9.723	18.057	-12.501	20.835	-9.723	19.446	-5.556	15.279	11.112	-45.837	-9.723	13.89	-9.723	20.835	-12.501	19.446	-8.334	18.057	-11.112	16.668	-4.167	19.446	-9.723	16.668	-6.945	0	-11.112	18.057	2.778	9.723	-8.334	20.835	-5.556	19.446	-11.112	19.446	-11.112	15.279
-9.723	23.613	-6.945	22.224	-11.112	19.446	-9.723	16.668	-11.112	15.279	-6.945	16.668	-9.723	18.057	-11.112	20.835	-9.723	19.446	-5.556	19.446	22.224	-43.059	-9.723	13.89	-9.723	20.835	-12.501	19.446	-6.945	18.057	-9.723	16.668	-4.167	19.446	-6.945	18.057	-8.334	0	-11.112	22.224	1.389	11.112	-8.334	20.835	-5.556	19.446	-11.112	19.446	-11.112	15.279
-12.501	23.613	-6.945	20.835	-11.112	19.446	-11.112	16.668	-11.112	16.668	-5.556	18.057	-9.723	18.057	-11.112	23.613	-11.112	22.224	-11.112	20.835	25.002	-43.059	-9.723	13.89	-9.723	20.835	-12.501	18.057	-6.945	18.057	-9.723	16.668	-4.167	15.279	-5.556	19.446	-8.334	0	-11.112	26.391	1.389	6.945	-8.334	20.835	-5.556	19.446	-11.112	19.446	-11.112	18.057
-12.501	23.613	-8.334	20.835	-11.112	19.446	-11.112	16.668	-11.112	20.835	-2.778	20.835	-9.723	18.057	-4.167	27.78	-11.112	22.224	-9.723	18.057	36.114	-55.56	-9.723	13.89	-9.723	20.835	-8.334	20.835	-13.89	15.279	-12.501	19.446	-6.945	18.057	-9.723	19.446	-8.334	0	-6.945	19.446	9.723	11.112	-8.334	20.835	-5.556	19.446	-11.112	20.835	-11.112	18.057
-11.112	23.613	-9.723	20.835	-11.112	19.446	-11.112	16.668	-11.112	20.835	-6.945	19.446	-8.334	20.835	-9.723	22.224	-11.112	22.224	-4.167	15.279	34.725	-56.949	-9.723	15.279	-9.723	20.835	-12.501	22.224	-8.334	15.279	-12.501	15.279	-6.945	18.057	-9.723	19.446	-8.334	0	-6.945	19.446	11.112	11.112	-8.334	20.835	-6.945	19.446	-11.112	20.835	-11.112	18.057
-11.112	25.002	-9.723	20.835	-11.112	20.835	-11.112	18.057	-11.112	20.835	-6.945	19.446	-11.112	20.835	-6.945	22.224	-11.112	22.224	-4.167	18.057	36.114	-56.949	-9.723	13.89	-9.723	20.835	-12.501	22.224	-8.334	16.668	-11.112	16.668	-6.945	18.057	-8.334	19.446	-8.334	0	-6.945	19.446	12.501	11.112	-8.334	20.835	-6.945	19.446	-11.112	20.835	-11.112	18.057
-11.112	25.002	-9.723	20.835	-11.112	20.835	-8.334	19.446	-11.112	19.446	-6.945	19.446	-11.112	20.835	-6.945	25.002	-11.112	22.224	-5.556	15.279	40.281	-61.116	-8.334	13.89	-9.723	20.835	-12.501	20.835	-4.167	16.668	-11.112	16.668	-6.945	18.057	-8.334	19.446	-8.334	1.389	-6.945	22.224	13.89	11.112	-5.556	19.446	-6.945	19.446	-11.112	20.835	-11.112	22.224
-16.668	22.224	-8.334	20.835	-11.112	22.224	-8.334	19.446	-11.112	19.446	-6.945	19.446	-11.112	20.835	-9.723	27.78	-11.112	19.446	-5.556	16.668	36.114	-61.116	-8.334	13.89	-9.723	22.224	-12.501	20.835	-9.723	20.835	-11.112	16.668	-6.945	12.501	-8.334	19.446	-9.723	1.389	-6.945	26.391	11.112	8.334	-5.556	19.446	-6.945	19.446	-12.501	20.835	-11.112	20.835
-12.501	25.002	-5.556	23.613	-11.112	22.224	-9.723	20.835	-11.112	18.057	-2.778	19.446	-11.112	19.446	-8.334	23.613	-11.112	22.224	-4.167	22.224	37.503	-51.393	-8.334	13.89	-9.723	22.224	-12.501	20.835	-9.723	20.835	-11.112	16.668	-6.945	12.501	-12.501	15.279	-9.723	1.389	-9.723	23.613	-6.945	15.279	-8.334	23.613	-6.945	19.446	-12.501	23.613	-11.112	16.668
-13.89	25.002	-9.723	20.835	-11.112	22.224	-13.89	16.668	-11.112	16.668	-6.945	18.057	-11.112	20.835	-5.556	26.391	-12.501	23.613	-8.334	18.057	34.725	-50.004	-8.334	13.89	-9.723	22.224	-12.501	20.835	-2.778	13.89	-11.112	16.668	-6.945	12.501	-12.501	16.668	-11.112	1.389	-9.723	27.78	12.501	9.723	-6.945	23.613	-6.945	25.002	-12.501	22.224	-11.112	19.446
-11.112	26.391	-9.723	22.224	-11.112	20.835	-12.501	16.668	-11.112	19.446	-6.945	18.057	-11.112	20.835	-5.556	26.391	-15.279	22.224	-5.556	16.668	37.503	-56.949	-8.334	13.89	-9.723	22.224	-12.501	20.835	-6.945	16.668	-11.112	16.668	-6.945	16.668	-12.501	16.668	-8.334	1.389	-9.723	26.391	11.112	15.279	-6.945	23.613	-6.945	25.002	-12.501	22.224	-11.112	19.446
-12.501	25.002	-9.723	22.224	-11.112	20.835	-9.723	18.057	-11.112	19.446	-5.556	18.057	-11.112	20.835	-5.556	26.391	-11.112	25.002	-6.945	11.112	36.114	-54.171	-8.334	15.279	-9.723	22.224	-16.668	20.835	-8.334	15.279	-11.112	16.668	-6.945	18.057	-8.334	16.668	-4.167	1.389	-8.334	23.613	11.112	11.112	-8.334	25.002	-6.945	22.224	-13.89	27.78	-11.112	19.446
-12.501	23.613	-9.723	22.224	-11.112	20.835	-11.112	19.446	-12.501	19.446	-5.556	18.057	-8.334	20.835	-6.945	26.391	-11.112	23.613	-6.945	12.501	36.114	-52.782	-8.334	15.279	-9.723	22.224	-12.501	19.446	-8.334	13.89	-11.112	16.668	-6.945	18.057	-8.334	16.668	-6.945	2.778	-9.723	19.446	16.668	18.057	-5.556	23.613	-6.945	22.224	-11.112	25.002	-11.112	15.279
-12.501	23.613	-8.334	23.613	-11.112	19.446	-11.112	19.446	-12.501	19.446	-4.167	22.224	-8.334	22.224	-6.945	26.391	-11.112	22.224	-5.556	15.279	31.947	-50.004	-8.334	15.279	-9.723	22.224	-12.501	19.446	-8.334	13.89	-11.112	16.668	-6.945	18.057	-8.334	16.668	-8.334	2.778	-9.723	20.835	8.334	18.057	-8.334	22.224	-6.945	22.224	-11.112	25.002	-12.501	19.446
-12.501	22.224	-11.112	22.224	-11.112	19.446	-11.112	18.057	-12.501	19.446	-4.167	20.835	-8.334	22.224	-6.945	27.78	-9.723	25.002	-5.556	12.501	41.67	-56.949	-8.334	15.279	-9.723	22.224	-12.501	19.446	-5.556	13.89	-11.112	16.668	-6.945	18.057	-8.334	16.668	-9.723	2.778	-9.723	23.613	8.334	18.057	-6.945	22.224	-6.945	22.224	-11.112	25.002	-9.723	19.446
-12.501	22.224	-9.723	22.224	-11.112	19.446	-11.112	18.057	-9.723	22.224	-5.556	20.835	-8.334	22.224	-6.945	27.78	-12.501	16.668	15.279	1.389	47.226	-59.727	-8.334	15.279	-9.723	22.224	-12.501	19.446	-6.945	13.89	-11.112	16.668	-5.556	20.835	-9.723	16.668	-8.334	1.389	-9.723	23.613	13.89	16.668	-6.945	22.224	-6.945	22.224	-13.89	29.169	-9.723	18.057
-12.501	23.613	-9.723	22.224	-12.501	22.224	-11.112	18.057	-9.723	22.224	-4.167	20.835	-8.334	20.835	-6.945	27.78	-9.723	23.613	36.114	15.279	55.56	-59.727	-9.723	18.057	-9.723	22.224	-12.501	19.446	-6.945	13.89	-11.112	16.668	-5.556	20.835	-9.723	16.668	-8.334	2.778	-9.723	23.613	8.334	18.057	-6.945	22.224	-6.945	22.224	-9.723	26.391	-16.668	18.057
-12.501	23.613	-8.334	22.224	-12.501	22.224	-11.112	19.446	-9.723	22.224	-5.556	20.835	-8.334	20.835	-6.945	27.78	-11.112	27.78	33.336	15.279	50.004	-58.338	-11.112	15.279	-9.723	22.224	-12.501	23.613	-6.945	13.89	-11.112	18.057	-4.167	27.78	-9.723	16.668	-9.723	5.556	-9.723	23.613	20.835	37.503	-6.945	22.224	-6.945	22.224	-13.89	26.391	-12.501	18.057
-13.89	23.613	-8.334	22.224	-12.501	20.835	-11.112	20.835	-9.723	20.835	-5.556	20.835	-8.334	20.835	-9.723	25.002	-8.334	22.224	36.114	16.668	48.615	-62.505	-6.945	13.89	-9.723	22.224	-12.501	23.613	-6.945	13.89	-11.112	18.057	-4.167	27.78	-11.112	18.057	-9.723	0	-9.723	23.613	23.613	36.114	-6.945	22.224	-6.945	22.224	-13.89	26.391	-11.112	19.446
-11.112	23.613	-8.334	20.835	-12.501	20.835	-11.112	20.835	-9.723	20.835	-6.945	19.446	-11.112	22.224	-9.723	25.002	-12.501	22.224	36.114	23.613	54.171	-62.505	-6.945	13.89	-9.723	22.224	-12.501	23.613	-6.945	13.89	-11.112	18.057	-1.389	19.446	-11.112	18.057	-8.334	0	-9.723	23.613	22.224	23.613	-6.945	22.224	-6.945	22.224	-13.89	26.391	-11.112	19.446
-11.112	23.613	-9.723	22.224	-12.501	19.446	-11.112	20.835	-9.723	20.835	-6.945	20.835	-9.723	22.224	-9.723	27.78	-9.723	16.668	34.725	27.78	62.505	-61.116	-8.334	13.89	-9.723	22.224	-12.501	22.224	-6.945	16.668	-11.112	18.057	-4.167	25.002	-9.723	19.446	-8.334	0	-9.723	23.613	20.835	33.336	-5.556	20.835	-6.945	22.224	-13.89	26.391	-9.723	20.835
-11.112	23.613	-8.334	22.224	-12.501	19.446	-12.501	19.446	-9.723	20.835	-6.945	20.835	-9.723	22.224	-8.334	29.169	-13.89	15.279	36.114	26.391	61.116	-62.505	-6.945	12.501	-9.723	22.224	-12.501	20.835	-6.945	16.668	-8.334	20.835	-6.945	13.89	-9.723	19.446	-8.334	0	-9.723	23.613	22.224	37.503	-5.556	19.446	-6.945	22.224	-13.89	27.78	-9.723	26.391
-11.112	23.613	-8.334	22.224	-12.501	19.446	-12.501	19.446	-9.723	20.835	-5.556	22.224	-9.723	22.224	-12.501	26.391	-9.723	23.613	30.558	27.78	59.727	-58.338	-6.945	12.501	-9.723	22.224	-12.501	20.835	-6.945	16.668	-12.501	18.057	-2.778	16.668	-11.112	13.89	-8.334	0	-9.723	23.613	25.002	37.503	-5.556	19.446	-6.945	22.224	-13.89	27.78	-9.723	19.446
-11.112	23.613	-6.945	22.224	-12.501	19.446	-12.501	19.446	-9.723	20.835	-5.556	22.224	-9.723	23.613	-8.334	27.78	-12.501	22.224	33.336	25.002	55.56	-59.727	-6.945	12.501	-9.723	22.224	-12.501	23.613	-6.945	16.668	-12.501	18.057	-2.778	16.668	-11.112	13.89	-6.945	5.556	-9.723	23.613	19.446	40.281	-5.556	19.446	-6.945	22.224	-13.89	27.78	-9.723	22.224
-11.112	23.613	-6.945	25.002	-12.501	19.446	-12.501	19.446	-9.723	20.835	-4.167	25.002	-13.89	27.78	-9.723	26.391	-12.501	22.224	41.67	22.224	52.782	-58.338	-6.945	12.501	-9.723	22.224	-12.501	23.613	-6.945	16.668	-12.501	18.057	-2.778	22.224	-11.112	13.89	-8.334	-1.389	-9.723	23.613	19.446	44.448	-5.556	19.446	-6.945	22.224	-13.89	27.78	-12.501	20.835
-11.112	23.613	-9.723	23.613	-12.501	19.446	-12.501	19.446	-9.723	20.835	-6.945	20.835	-11.112	26.391	-8.334	27.78	-11.112	23.613	41.67	12.501	51.393	-63.894	-6.945	12.501	-9.723	22.224	-12.501	25.002	-6.945	16.668	-11.112	18.057	-2.778	22.224	-11.112	13.89	-6.945	1.389	-9.723	23.613	23.613	38.892	-5.556	19.446	-6.945	22.224	-13.89	27.78	-12.501	22.224
-11.112	23.613	-8.334	23.613	-12.501	19.446	-12.501	19.446	-9.723	20.835	-4.167	22.224	-11.112	26.391	-9.723	25.002	-11.112	20.835	41.67	11.112	52.782	-72.228	-6.945	13.89	-9.723	22.224	-12.501	25.002	-6.945	16.668	-9.723	19.446	-6.945	19.446	-11.112	16.668	-6.945	1.389	-9.723	23.613	25.002	33.336	-5.556	19.446	-6.945	22.224	-13.89	27.78	-12.501	22.224
-9.723	26.391	-8.334	22.224	-12.501	22.224	-9.723	19.446	-9.723	19.446	-4.167	19.446	-11.112	29.169	-8.334	26.391	-11.112	25.002	33.336	25.002	54.171	-62.505	-9.723	16.668	-9.723	22.224	-12.501	25.002	-6.945	16.668	-9.723	20.835	-2.778	22.224	-11.112	15.279	-8.334	-2.778	-9.723	23.613	25.002	33.336	-5.556	19.446	-6.945	22.224	-15.279	25.002	-12.501	23.613
-12.501	26.391	-8.334	22.224	-12.501	22.224	-11.112	20.835	-13.89	13.89	-5.556	22.224	-11.112	29.169	-5.556	27.78	-13.89	23.613	38.892	16.668	56.949	-73.617	-9.723	16.668	-9.723	22.224	-12.501	25.002	-6.945	16.668	-9.723	20.835	-5.556	22.224	-11.112	15.279	-8.334	0	-9.723	23.613	26.391	27.78	-5.556	19.446	-6.945	22.224	-23.613	25.002	-6.945	19.446
-12.501	26.391	-8.334	22.224	-12.501	20.835	-11.112	20.835	-8.334	18.057	-4.167	19.446	-11.112	29.169	-5.556	26.391	-12.501	23.613	38.892	16.668	56.949	-65.283	-9.723	16.668	-9.723	22.224	-12.501	25.002	-6.945	16.668	-9.723	18.057	-8.334	16.668	-11.112	9.723	-8.334	0	-9.723	23.613	22.224	37.503	-5.556	19.446	-6.945	22.224	-27.78	34.725	-8.334	19.446
-13.89	25.002	-8.334	22.224	-12.501	20.835	-12.501	18.057	-8.334	18.057	-5.556	19.446	-11.112	26.391	-5.556	26.391	-12.501	23.613	34.725	23.613	54.171	-61.116	-11.112	13.89	-9.723	22.224	-12.501	25.002	-6.945	15.279	-9.723	18.057	-6.945	22.224	-11.112	9.723	-8.334	0	-9.723	23.613	19.446	19.446	-5.556	19.446	-6.945	22.224	-19.446	36.114	-8.334	18.057
-13.89	23.613	-8.334	23.613	-12.501	20.835	-11.112	19.446	-8.334	18.057	-5.556	19.446	-18.057	30.558	-5.556	25.002	-12.501	23.613	37.503	22.224	61.116	-68.061	-9.723	13.89	-9.723	22.224	-12.501	25.002	-6.945	15.279	-9.723	18.057	-6.945	23.613	-11.112	9.723	-8.334	4.167	-9.723	23.613	22.224	30.558	-5.556	19.446	-6.945	22.224	-25.002	41.67	-8.334	19.446
-13.89	23.613	-6.945	23.613	-12.501	20.835	-11.112	19.446	-8.334	20.835	-5.556	19.446	-13.89	31.947	-5.556	27.78	-11.112	25.002	43.059	18.057	75.006	-69.45	-9.723	13.89	-9.723	22.224	-12.501	25.002	-6.945	15.279	-9.723	18.057	-6.945	23.613	-11.112	9.723	-8.334	0	-9.723	23.613	18.057	40.281	-5.556	19.446	-6.945	22.224	-9.723	38.892	-11.112	20.835
-13.89	23.613	-6.945	23.613	-12.501	20.835	-11.112	19.446	-8.334	20.835	-5.556	19.446	-13.89	31.947	-5.556	27.78	-11.112	25.002	41.67	18.057	76.395	-66.672	-9.723	13.89	-9.723	22.224	-12.501	25.002	-6.945	15.279	-11.112	18.057	-6.945	23.613	-11.112	11.112	-6.945	2.778	-9.723	23.613	15.279	43.059	-5.556	19.446	-6.945	22.224	-15.279	37.503	-12.501	20.835
-13.89	23.613	-6.945	23.613	-12.501	20.835	-11.112	20.835	-8.334	20.835	-5.556	19.446	-13.89	30.558	-5.556	31.947	-11.112	25.002	41.67	19.446	80.562	-65.283	-9.723	13.89	-9.723	22.224	-12.501	25.002	-6.945	15.279	-11.112	18.057	-6.945	22.224	-11.112	11.112	-6.945	2.778	-9.723	23.613	22.224	40.281	-5.556	19.446	-6.945	22.224	-13.89	26.391	-12.501	20.835
-13.89	22.224	-5.556	27.78	-12.501	20.835	-11.112	20.835	-8.334	20.835	-5.556	20.835	-13.89	29.169	-9.723	30.558	-11.112	25.002	41.67	20.835	77.784	-65.283	-9.723	13.89	-9.723	22.224	-12.501	20.835	-6.945	15.279	-11.112	18.057	-5.556	22.224	-8.334	4.167	-11.112	2.778	-9.723	23.613	23.613	36.114	-5.556	19.446	-6.945	22.224	-19.446	36.114	-16.668	18.057
-13.89	22.224	-5.556	26.391	-12.501	20.835	-11.112	20.835	-8.334	20.835	-8.334	20.835	-11.112	31.947	-5.556	34.725	-11.112	25.002	41.67	20.835	80.562	-65.283	-9.723	13.89	-9.723	22.224	-12.501	20.835	-6.945	15.279	-11.112	18.057	-8.334	18.057	-8.334	6.945	-9.723	2.778	-9.723	23.613	22.224	26.391	-5.556	19.446	-6.945	22.224	-18.057	26.391	-13.89	18.057
-13.89	23.613	-6.945	20.835	-12.501	20.835	-11.112	19.446	-8.334	20.835	-6.945	20.835	-11.112	31.947	-9.723	34.725	-11.112	25.002	45.837	23.613	90.285	-55.56	-9.723	13.89	-9.723	22.224	-12.501	20.835	-6.945	15.279	-11.112	16.668	-8.334	18.057	-8.334	6.945	-8.334	2.778	-9.723	23.613	22.224	26.391	-5.556	19.446	-6.945	22.224	-19.446	25.002	-6.945	18.057
-13.89	25.002	-6.945	22.224	-12.501	20.835	-11.112	18.057	-8.334	20.835	-5.556	20.835	-12.501	31.947	-6.945	33.336	-11.112	23.613	45.837	22.224	90.285	-54.171	-9.723	13.89	-9.723	22.224	-12.501	20.835	-6.945	15.279	-11.112	16.668	-8.334	19.446	-13.89	6.945	-9.723	4.167	-9.723	23.613	25.002	20.835	-5.556	19.446	-6.945	22.224	-19.446	25.002	-12.501	19.446
-12.501	30.558	-6.945	22.224	-12.501	20.835	-11.112	20.835	-8.334	20.835	-5.556	20.835	-11.112	31.947	-5.556	36.114	-11.112	26.391	47.226	23.613	83.34	-40.281	-13.89	13.89	-9.723	22.224	-12.501	20.835	-11.112	18.057	-11.112	16.668	-8.334	19.446	-11.112	8.334	-9.723	4.167	-9.723	23.613	25.002	25.002	-5.556	19.446	-6.945	22.224	-16.668	27.78	-12.501	18.057
-13.89	26.391	-6.945	25.002	-12.501	20.835	-11.112	20.835	-8.334	20.835	-6.945	20.835	-13.89	33.336	-5.556	33.336	-11.112	26.391	45.837	27.78	87.507	-34.725	-16.668	12.501	-9.723	22.224	-12.501	20.835	-11.112	18.057	-11.112	16.668	-4.167	19.446	-11.112	8.334	-9.723	4.167	-9.723	23.613	25.002	25.002	-5.556	19.446	-6.945	22.224	-23.613	38.892	-9.723	18.057
-12.501	23.613	-6.945	27.78	-12.501	20.835	-11.112	20.835	-8.334	19.446	-6.945	20.835	-12.501	29.169	-2.778	36.114	-11.112	26.391	43.059	26.391	86.118	-44.448	-16.668	11.112	-9.723	22.224	-12.501	20.835	-11.112	18.057	-11.112	16.668	-8.334	19.446	-11.112	9.723	-5.556	0	-9.723	23.613	22.224	20.835	-5.556	19.446	-6.945	22.224	-19.446	37.503	-2.778	25.002
-12.501	23.613	-8.334	25.002	-12.501	20.835	-11.112	20.835	-8.334	19.446	-5.556	20.835	-15.279	33.336	-2.778	34.725	-11.112	26.391	41.67	23.613	77.784	-37.503	-16.668	11.112	-9.723	22.224	-12.501	20.835	-11.112	18.057	-11.112	16.668	-5.556	15.279	-11.112	9.723	-5.556	1.389	-9.723	23.613	19.446	25.002	-5.556	19.446	-6.945	22.224	-29.169	40.281	-11.112	23.613
-15.279	25.002	-8.334	25.002	-12.501	20.835	-11.112	20.835	-8.334	19.446	-5.556	20.835	-15.279	33.336	-5.556	34.725	-11.112	23.613	38.892	25.002	70.839	-31.947	-16.668	11.112	-9.723	22.224	-12.501	20.835	-6.945	18.057	-11.112	16.668	-6.945	15.279	-9.723	9.723	-5.556	5.556	-9.723	23.613	25.002	30.558	-5.556	19.446	-6.945	22.224	-26.391	38.892	-6.945	22.224
EtOH (18h)
Cell 1		Cell 2		Cell 3		Cell 4		Cell 5		Cell 6		Cell 7		Cell 8		Cell 9		Cell 10		Cell 11		Cell 12		Cell 13		Cell 14		Cell 15		Cell 16		Cell 17		Cell 18		Cell 19		Cell 20		Cell 21		Cell 22		Cell 23		Cell 24		Cell 25
X	Y	X	Y	X	Y	X	Y	X	Y	X	Y	X	Y	X	Y	X	Y	X	Y	X	Y	X	Y	X	Y	X	Y	X	Y	X	Y	X	Y	X	Y	X	Y	X	Y	X	Y	X	Y	X	Y	X	Y	X	Y
0	0	0	0	0	0	0	0	0	0	0	0	0	0	0	0	0	0	0	0	0	0	0	0	0	0	0	0	0	0	0	0	0	0	0	0	0	0	0	0	0	0	0	0	0	0	0	0	0	0
-4.167	-1.389	-5.556	4.167	-2.778	1.389	-2.778	9.723	-2.778	0	-5.556	0	-5.556	0	-4.167	-1.389	0	0	-8.334	-1.389	-1.389	5.556	-2.778	2.778	-1.389	4.167	-6.945	0	-6.945	2.778	-6.945	-4.167	-5.556	-1.389	1.389	-1.389	-2.778	6.945	-4.167	-1.389	-8.334	0	-6.945	0	0	2.778	-4.167	0	-5.556	-2.778
-4.167	0	-5.556	1.389	0	0	-2.778	8.334	-4.167	2.778	-6.945	0	-2.778	1.389	-4.167	-1.389	0	-1.389	-5.556	-2.778	-2.778	5.556	-2.778	6.945	-1.389	4.167	-6.945	-4.167	1.389	-1.389	-2.778	-2.778	-6.945	-2.778	11.112	6.945	-4.167	5.556	-4.167	2.778	-11.112	1.389	-6.945	0	0	2.778	-4.167	-2.778	-12.501	-2.778
-4.167	0	-4.167	4.167	0	-4.167	-5.556	4.167	-6.945	4.167	-6.945	0	-2.778	1.389	-5.556	5.556	-1.389	1.389	-8.334	-4.167	-5.556	2.778	-4.167	6.945	-1.389	4.167	-11.112	-2.778	-2.778	-5.556	-5.556	-6.945	-8.334	-1.389	16.668	-1.389	-4.167	0	-4.167	2.778	-11.112	2.778	-8.334	0	0	2.778	1.389	-2.778	-9.723	-2.778
-5.556	0	-5.556	2.778	1.389	-6.945	-5.556	4.167	-2.778	2.778	-6.945	1.389	-4.167	0	-5.556	2.778	8.334	6.945	-8.334	-1.389	-2.778	0	-8.334	6.945	-1.389	2.778	-11.112	1.389	-4.167	-5.556	-5.556	0	-9.723	-1.389	25.002	0	-4.167	5.556	-2.778	8.334	-11.112	1.389	-11.112	-2.778	0	2.778	-1.389	-2.778	-9.723	0
-5.556	0	-9.723	2.778	-1.389	-4.167	-5.556	2.778	-2.778	2.778	-4.167	1.389	-4.167	0	-5.556	2.778	12.501	5.556	-2.778	1.389	-2.778	0	-15.279	8.334	-1.389	0	-6.945	-2.778	-4.167	1.389	-4.167	-4.167	-8.334	0	23.613	-6.945	-2.778	1.389	1.389	12.501	-9.723	1.389	-11.112	-2.778	-5.556	4.167	-2.778	-5.556	-9.723	1.389
-5.556	0	-6.945	2.778	-2.778	0	-5.556	2.778	-2.778	2.778	-6.945	1.389	-4.167	0	-1.389	1.389	15.279	9.723	-4.167	1.389	-5.556	2.778	-11.112	8.334	-8.334	6.945	-13.89	-4.167	2.778	2.778	-4.167	0	-9.723	0	16.668	2.778	-2.778	1.389	-1.389	13.89	-13.89	1.389	-5.556	2.778	-1.389	4.167	-2.778	1.389	-9.723	1.389
-5.556	2.778	-6.945	2.778	-2.778	0	-5.556	2.778	-2.778	2.778	-6.945	1.389	-4.167	0	-5.556	0	26.391	6.945	-4.167	0	-5.556	4.167	-11.112	5.556	-8.334	2.778	-9.723	-4.167	-1.389	11.112	-2.778	-2.778	-9.723	-1.389	15.279	-1.389	-2.778	4.167	-1.389	13.89	-8.334	2.778	-9.723	-1.389	-1.389	4.167	-2.778	-4.167	-6.945	0
-2.778	2.778	-5.556	2.778	0	-1.389	-5.556	2.778	-2.778	2.778	-6.945	2.778	-4.167	0	-2.778	1.389	19.446	9.723	-5.556	-1.389	-2.778	0	-12.501	9.723	-5.556	-4.167	-8.334	-12.501	-6.945	8.334	-2.778	-2.778	-1.389	0	4.167	0	-4.167	4.167	-2.778	11.112	-9.723	-1.389	-6.945	-1.389	1.389	5.556	-5.556	-8.334	-8.334	0
-4.167	4.167	-6.945	1.389	0	-1.389	-5.556	2.778	-4.167	1.389	-6.945	2.778	-5.556	0	-5.556	0	20.835	16.668	-1.389	-4.167	-4.167	2.778	-12.501	9.723	-4.167	0	-11.112	-11.112	-6.945	1.389	-6.945	-2.778	0	-1.389	9.723	1.389	-4.167	4.167	2.778	12.501	-12.501	2.778	-6.945	-1.389	8.334	5.556	2.778	-2.778	-8.334	0
-4.167	2.778	-6.945	1.389	0	2.778	-5.556	2.778	-4.167	1.389	-6.945	5.556	-4.167	1.389	0	-1.389	29.169	4.167	-4.167	0	-4.167	2.778	-11.112	5.556	-4.167	4.167	-11.112	-12.501	0	-4.167	-5.556	-1.389	1.389	4.167	19.446	4.167	-4.167	2.778	4.167	15.279	-11.112	2.778	-6.945	-1.389	5.556	13.89	-2.778	-4.167	-11.112	0
-2.778	2.778	-4.167	-2.778	-1.389	2.778	-2.778	4.167	-4.167	4.167	-8.334	4.167	-4.167	1.389	-2.778	1.389	29.169	6.945	-4.167	0	-4.167	5.556	-11.112	12.501	-4.167	2.778	-5.556	-15.279	-5.556	5.556	-4.167	-2.778	1.389	6.945	18.057	0	-1.389	0	9.723	8.334	-12.501	4.167	-6.945	-1.389	5.556	8.334	-8.334	-11.112	-8.334	1.389
-2.778	5.556	-4.167	-1.389	0	2.778	-2.778	2.778	-4.167	4.167	-9.723	1.389	-4.167	1.389	-1.389	-1.389	36.114	0	-5.556	0	-1.389	5.556	-9.723	5.556	-8.334	2.778	-11.112	-13.89	-5.556	2.778	-4.167	-2.778	5.556	-1.389	16.668	-1.389	-1.389	0	0	13.89	-8.334	4.167	-6.945	-1.389	2.778	-5.556	-11.112	-5.556	-8.334	1.389
-4.167	5.556	0	0	-4.167	1.389	1.389	2.778	-4.167	4.167	-9.723	4.167	-4.167	0	-4.167	2.778	34.725	-6.945	-5.556	0	-1.389	1.389	-13.89	5.556	-1.389	-1.389	-6.945	-22.224	-5.556	2.778	-4.167	-2.778	5.556	1.389	16.668	0	-1.389	0	0	13.89	-12.501	4.167	-6.945	2.778	5.556	-1.389	-11.112	-1.389	-8.334	1.389
-4.167	2.778	-1.389	-1.389	-2.778	4.167	2.778	-1.389	-4.167	2.778	-9.723	2.778	-4.167	0	-4.167	1.389	29.169	5.556	-5.556	-4.167	-4.167	4.167	-15.279	1.389	0	-13.89	-4.167	-31.947	-5.556	2.778	-4.167	-2.778	12.501	1.389	19.446	-1.389	-2.778	2.778	4.167	11.112	-8.334	2.778	-6.945	2.778	9.723	0	-19.446	-1.389	-8.334	1.389
-4.167	2.778	-4.167	-1.389	-1.389	0	6.945	4.167	-2.778	1.389	-9.723	2.778	-2.778	-1.389	-1.389	-1.389	29.169	0	-8.334	0	-4.167	0	-13.89	8.334	4.167	-26.391	-6.945	-43.059	-5.556	0	-5.556	-4.167	19.446	-5.556	16.668	-2.778	-2.778	2.778	4.167	11.112	-11.112	6.945	-8.334	1.389	8.334	-11.112	-25.002	-4.167	-8.334	1.389
-2.778	5.556	-4.167	-1.389	-1.389	0	4.167	2.778	-6.945	1.389	-2.778	2.778	-2.778	-1.389	0	4.167	18.057	-1.389	-8.334	-2.778	-4.167	2.778	-9.723	9.723	8.334	-36.114	0	-44.448	-2.778	1.389	-5.556	-4.167	22.224	2.778	22.224	-5.556	-8.334	2.778	5.556	11.112	-11.112	1.389	-8.334	1.389	11.112	-6.945	-31.947	-1.389	-11.112	-1.389
-2.778	4.167	-4.167	-1.389	-2.778	2.778	5.556	6.945	-2.778	4.167	-4.167	5.556	-2.778	0	-2.778	5.556	23.613	-5.556	-4.167	0	-4.167	2.778	-12.501	6.945	6.945	-38.892	1.389	-43.059	-6.945	2.778	-9.723	-2.778	22.224	2.778	13.89	-2.778	-4.167	2.778	6.945	5.556	-9.723	4.167	-11.112	1.389	18.057	-9.723	-44.448	6.945	-9.723	0
-1.389	5.556	-4.167	0	-1.389	0	5.556	6.945	-2.778	2.778	-5.556	-1.389	-2.778	0	-2.778	5.556	13.89	0	-4.167	4.167	-6.945	1.389	-16.668	6.945	6.945	-36.114	6.945	-38.892	-11.112	2.778	-13.89	-2.778	30.558	2.778	23.613	-9.723	-5.556	1.389	9.723	5.556	-9.723	11.112	-11.112	-1.389	12.501	-9.723	-50.004	20.835	-9.723	0
-4.167	5.556	-4.167	0	-1.389	2.778	5.556	6.945	-4.167	1.389	-6.945	-6.945	-5.556	0	-4.167	2.778	18.057	-9.723	-5.556	0	-5.556	1.389	-15.279	4.167	5.556	-48.615	9.723	-50.004	-8.334	1.389	-12.501	1.389	33.336	4.167	36.114	-9.723	-2.778	1.389	8.334	5.556	-5.556	11.112	-11.112	-1.389	19.446	-4.167	-52.782	20.835	-9.723	0
-4.167	5.556	-4.167	0	-2.778	2.778	4.167	6.945	-4.167	4.167	-8.334	-13.89	-5.556	1.389	-4.167	5.556	15.279	-4.167	-9.723	0	-5.556	0	-18.057	5.556	1.389	-63.894	16.668	-56.949	-8.334	-2.778	-11.112	1.389	38.892	0	31.947	-12.501	-8.334	4.167	8.334	5.556	-8.334	18.057	-8.334	-2.778	33.336	-6.945	-59.727	20.835	-11.112	0
-4.167	9.723	-4.167	0	-5.556	2.778	4.167	4.167	-4.167	2.778	-8.334	-19.446	-1.389	-2.778	-4.167	1.389	20.835	-8.334	-8.334	0	-5.556	0	-16.668	5.556	1.389	-73.617	23.613	-55.56	-9.723	0	-12.501	-1.389	43.059	-4.167	31.947	-12.501	-4.167	4.167	6.945	8.334	-6.945	19.446	-9.723	-1.389	37.503	-9.723	-56.949	33.336	-11.112	-1.389
-5.556	9.723	-2.778	1.389	-1.389	1.389	5.556	4.167	-4.167	2.778	-6.945	-20.835	1.389	-4.167	-4.167	-1.389	16.668	-2.778	-8.334	0	-5.556	0	-18.057	5.556	-6.945	-77.784	27.78	-56.949	-4.167	-2.778	-12.501	-9.723	40.281	-8.334	30.558	-19.446	-4.167	4.167	6.945	5.556	-4.167	15.279	-13.89	-4.167	51.393	-2.778	-37.503	41.67	-8.334	-1.389
-4.167	9.723	-1.389	-2.778	-1.389	1.389	4.167	4.167	-2.778	2.778	-6.945	-20.835	-1.389	-5.556	-2.778	-6.945	12.501	-8.334	-4.167	1.389	-5.556	0	-11.112	0	-6.945	-77.784	20.835	-56.949	-4.167	-2.778	-9.723	-5.556	44.448	-4.167	30.558	-13.89	-2.778	4.167	12.501	5.556	-5.556	20.835	-16.668	-12.501	55.56	-11.112	-25.002	41.67	-8.334	-1.389
-1.389	11.112	-1.389	0	2.778	0	4.167	6.945	-2.778	2.778	-2.778	-20.835	-2.778	-5.556	-1.389	-2.778	18.057	-8.334	-4.167	-4.167	-2.778	-4.167	-12.501	-1.389	2.778	-66.672	12.501	-58.338	-4.167	1.389	-11.112	-4.167	48.615	-12.501	30.558	-16.668	-2.778	4.167	15.279	5.556	0	26.391	-16.668	-12.501	47.226	2.778	-11.112	50.004	-5.556	1.389
-1.389	11.112	-1.389	0	2.778	-2.778	6.945	5.556	-5.556	2.778	-2.778	-20.835	-2.778	-5.556	-1.389	-2.778	16.668	-5.556	-4.167	-4.167	-2.778	-1.389	-9.723	-8.334	8.334	-65.283	0	-54.171	-8.334	-5.556	-11.112	-4.167	51.393	-12.501	43.059	-13.89	-5.556	4.167	16.668	8.334	-1.389	25.002	-19.446	-12.501	41.67	8.334	-18.057	44.448	0	2.778
-4.167	11.112	-1.389	0	-4.167	0	6.945	5.556	-5.556	2.778	-2.778	-20.835	-8.334	-2.778	-5.556	-2.778	20.835	-4.167	-6.945	-4.167	-2.778	-1.389	-12.501	-22.224	11.112	-43.059	1.389	-65.283	-4.167	2.778	-6.945	-9.723	52.782	-11.112	44.448	-6.945	-5.556	5.556	22.224	6.945	4.167	29.169	-18.057	-19.446	47.226	-5.556	-6.945	47.226	-6.945	1.389
-1.389	9.723	-2.778	0	5.556	-2.778	5.556	2.778	-5.556	2.778	-8.334	-16.668	-11.112	5.556	-6.945	-2.778	19.446	-1.389	-1.389	-2.778	-4.167	4.167	-12.501	-22.224	6.945	-47.226	4.167	-63.894	-4.167	-2.778	-9.723	-12.501	62.505	-8.334	36.114	-9.723	-8.334	4.167	22.224	6.945	15.279	22.224	-19.446	-23.613	40.281	-8.334	-9.723	54.171	-11.112	0
-4.167	9.723	-2.778	0	5.556	-2.778	5.556	8.334	-5.556	2.778	-8.334	-16.668	-20.835	2.778	0	-5.556	12.501	-1.389	-4.167	-2.778	-4.167	1.389	-9.723	-33.336	12.501	-27.78	6.945	-56.949	-6.945	1.389	-5.556	-8.334	61.116	-12.501	43.059	-9.723	-4.167	9.723	18.057	4.167	6.945	29.169	-23.613	-29.169	45.837	-15.279	-16.668	54.171	-13.89	-1.389
0	9.723	-2.778	1.389	-1.389	-2.778	5.556	8.334	-4.167	4.167	-4.167	-19.446	-20.835	8.334	0	-2.778	19.446	-5.556	-2.778	2.778	-4.167	4.167	-8.334	-41.67	25.002	-15.279	8.334	-51.393	-8.334	1.389	-5.556	-12.501	61.116	-12.501	38.892	-11.112	-8.334	2.778	23.613	15.279	5.556	19.446	-23.613	-30.558	51.393	-25.002	-26.391	54.171	-6.945	1.389
5.556	9.723	-2.778	1.389	-1.389	4.167	1.389	8.334	-4.167	4.167	-5.556	-18.057	-23.613	2.778	-4.167	-2.778	19.446	-12.501	-2.778	-5.556	2.778	2.778	1.389	-45.837	18.057	-22.224	11.112	-61.116	-2.778	0	-5.556	-15.279	63.894	-13.89	37.503	-15.279	-2.778	2.778	26.391	20.835	4.167	16.668	-25.002	-36.114	40.281	-26.391	-23.613	54.171	-9.723	0
0	11.112	-2.778	0	0	1.389	4.167	9.723	-4.167	4.167	-5.556	-18.057	-13.89	-1.389	-5.556	-1.389	22.224	-11.112	-9.723	-6.945	-4.167	2.778	-2.778	-45.837	22.224	-11.112	11.112	-61.116	-5.556	0	-4.167	-18.057	65.283	-18.057	41.67	-15.279	-2.778	2.778	22.224	22.224	4.167	15.279	-25.002	-41.67	51.393	-29.169	-16.668	50.004	-8.334	-2.778
0	11.112	0	0	0	-5.556	4.167	9.723	-4.167	4.167	-5.556	-18.057	-9.723	-1.389	-11.112	-2.778	20.835	-15.279	-4.167	-4.167	-5.556	0	-4.167	-56.949	25.002	-4.167	12.501	-52.782	-6.945	-5.556	-2.778	-13.89	77.784	-16.668	31.947	-19.446	-2.778	0	26.391	20.835	16.668	5.556	-22.224	-45.837	44.448	-33.336	2.778	61.116	-13.89	-5.556
0	11.112	0	-2.778	1.389	-1.389	0	11.112	-4.167	4.167	-5.556	-19.446	-9.723	-1.389	-9.723	-1.389	15.279	-15.279	-4.167	4.167	-1.389	2.778	-6.945	-56.949	34.725	0	18.057	-45.837	-6.945	-11.112	-12.501	-8.334	77.784	-20.835	33.336	-23.613	-4.167	0	20.835	27.78	15.279	0	-22.224	-48.615	41.67	-19.446			-9.723	-1.389
0	11.112	2.778	-4.167	-2.778	4.167	-4.167	11.112	-4.167	4.167	-4.167	-19.446	-12.501	-2.778	-11.112	4.167	20.835	-9.723	-2.778	-2.778	-1.389	6.945	-4.167	-55.56	47.226	5.556	15.279	-47.226	-12.501	-12.501	-11.112	-11.112	84.729	-18.057	19.446	-33.336	0	0	31.947	29.169	0	-1.389	-31.947	-54.171	51.393	-30.558			-8.334	-1.389
1.389	11.112	2.778	-2.778	-8.334	6.945	-4.167	6.945	-4.167	4.167	-4.167	-19.446	-1.389	-12.501	-6.945	12.501	16.668	-9.723	-6.945	-2.778	-4.167	5.556	-6.945	-59.727	58.338	11.112	11.112	-47.226	-13.89	-12.501	-16.668	-8.334	83.34	-18.057	22.224	-34.725	-4.167	0	30.558	41.67	4.167	2.778	-34.725	-54.171	59.727	-31.947			-18.057	-8.334
1.389	13.89	2.778	-2.778	-16.668	12.501	-5.556	6.945	-4.167	4.167	-8.334	-25.002	-12.501	-11.112	-19.446	12.501	20.835	-9.723	-6.945	-4.167	0	4.167	-18.057	-56.949	70.839	18.057	6.945	-61.116	-9.723	-11.112	-13.89	-6.945	77.784	-4.167	20.835	-22.224	-13.89	2.778	25.002	27.78	-2.778	-1.389	-43.059	-62.505	75.006	-34.725			-16.668	-11.112
5.556	16.668	2.778	-4.167	-15.279	15.279	-5.556	6.945	-4.167	4.167	-9.723	-22.224	-1.389	-2.778	-13.89	15.279	18.057	-8.334	-6.945	6.945	-2.778	6.945	-18.057	-66.672	66.672	19.446	8.334	-65.283	-6.945	-6.945	-18.057	0	77.784	-4.167	20.835	-27.78	-13.89	2.778	25.002	25.002	12.501	-4.167	-45.837	-69.45	77.784	-23.613			-16.668	-5.556
2.778	11.112	4.167	-2.778	-20.835	26.391	-5.556	6.945	-4.167	4.167	-9.723	-22.224	6.945	2.778	-13.89	15.279	20.835	-8.334	-2.778	1.389	-2.778	4.167	-23.613	-72.228	62.505	20.835	27.78	-56.949	-11.112	-9.723	-11.112	-2.778	81.951	-1.389	13.89	-23.613	-16.668	0	34.725	36.114	12.501	-6.945	-41.67	-72.228	88.896	-9.723			-13.89	-8.334
4.167	13.89	0	-1.389	-25.002	31.947	-5.556	6.945	-4.167	4.167	-9.723	-30.558	15.279	2.778	-19.446	12.501	18.057	-8.334	-8.334	5.556	0	8.334	-20.835	-80.562	55.56	15.279	27.78	-62.505	-6.945	-12.501	-20.835	-5.556	86.118	-6.945	6.945	-26.391	-12.501	2.778	47.226	31.947	-13.89	-11.112	-41.67	-69.45	83.34	-9.723			-15.279	-12.501
5.556	13.89	0	2.778	-11.112	37.503	-4.167	4.167	-4.167	1.389	-8.334	-34.725	6.945	6.945	-23.613	20.835	15.279	-5.556	-5.556	2.778	-5.556	2.778	-19.446	-75.006	58.338	9.723	33.336	-80.562	-12.501	-6.945	-15.279	-1.389	87.507	-4.167	5.556	-18.057	-11.112	1.389	51.393	29.169	-23.613	-19.446	-38.892	-73.617	70.839	-18.057			-15.279	-12.501
15.279	12.501	1.389	1.389	-13.89	30.558	-4.167	4.167	-4.167	4.167	-11.112	-37.503	2.778	-4.167	-22.224	15.279	12.501	-11.112	-2.778	1.389	-5.556	5.556	5.556	-66.672	54.171	5.556	31.947	-69.45	-8.334	-16.668	-15.279	-9.723	90.285	4.167	0	-18.057	2.778	1.389	56.949	20.835	-37.503	-16.668	-37.503	-83.34	83.34	-15.279			-13.89	-27.78
13.89	15.279	0	-1.389	-20.835	41.67	-5.556	4.167	-4.167	4.167	-19.446	-44.448	0	0	-15.279	25.002	8.334	-12.501	-5.556	0	-1.389	4.167	19.446	-51.393	56.949	1.389	30.558	-80.562	-13.89	-18.057	-16.668	-4.167	93.063	1.389	1.389	-19.446	6.945	1.389	54.171	25.002	-30.558	-6.945	-41.67	-94.452	88.896	-27.78			-15.279	-23.613
13.89	15.279	0	0	-26.391	40.281	-4.167	6.945	-4.167	2.778	-22.224	-45.837	0	-12.501	-4.167	26.391	12.501	-8.334	-5.556	0	-2.778	1.389	13.89	-45.837	44.448	5.556	23.613	-79.173	-15.279	-25.002	-4.167	0	83.34	-6.945	-15.279	-15.279	-4.167	6.945	55.56	18.057	-26.391	-1.389	-43.059	-100.008	76.395	-30.558			-13.89	-11.112
15.279	16.668	8.334	0	-26.391	36.114	-4.167	8.334	-5.556	2.778	-20.835	-55.56	0	-12.501	-2.778	20.835	16.668	-15.279	-4.167	1.389	2.778	1.389	20.835	-37.503	50.004	5.556	43.059	-88.896	-16.668	-20.835	-15.279	-4.167	73.617	-9.723	-20.835	-18.057	2.778	8.334	75.006	16.668	-26.391	2.778	-47.226	-100.008	104.175	-27.78			-15.279	-18.057
16.668	15.279	0	5.556	-38.892	25.002	-4.167	8.334	-5.556	1.389	-22.224	-51.393	-6.945	-8.334	-8.334	26.391	9.723	-2.778	-8.334	4.167	-8.334	8.334	18.057	-38.892	62.505	6.945	40.281	-97.23	-16.668	-15.279	-6.945	-5.556	75.006	-20.835	-16.668	-15.279	0	9.723	73.617	13.89	-33.336	4.167	-50.004	-106.953	125.01	-29.169			-20.835	-23.613
15.279	13.89	2.778	-2.778	-37.503	40.281	-5.556	2.778	-4.167	0	-20.835	-45.837	-9.723	-5.556	0	23.613	-9.723	13.89	-4.167	6.945	-13.89	6.945	15.279	-43.059	70.839	11.112	44.448	-105.564	-20.835	-15.279	-8.334	-4.167	77.784	-11.112	-19.446	-8.334	4.167	4.167	63.894	13.89	-34.725	4.167	-45.837	-102.786	130.566	-29.169			-18.057	-23.613
16.668	9.723	-2.778	-4.167	-45.837	37.503	-5.556	-4.167	-4.167	0	-20.835	-50.004	-9.723	-8.334	-2.778	16.668	-5.556	9.723	-4.167	4.167	-16.668	13.89	15.279	-47.226	66.672	18.057	36.114	-112.509	-15.279	-18.057	-12.501	1.389	56.949	-16.668	-19.446	-8.334	4.167	1.389	72.228	1.389	-37.503	13.89	-48.615	-113.898	123.621	-23.613			-9.723	-26.391
19.446	15.279	-9.723	0	-50.004	31.947	-5.556	0	-2.778	2.778	-25.002	-51.393	-11.112	-13.89	1.389	23.613	-1.389	20.835	-9.723	0	-16.668	13.89	13.89	-44.448	66.672	13.89	26.391	-106.953	-16.668	-23.613	-12.501	0	61.116	-9.723	-18.057	-2.778	4.167	-2.778	75.006	-9.723	-33.336	15.279	-51.393	-97.23	116.676	-13.89			-12.501	-26.391
26.391	18.057	-5.556	1.389	-37.503	38.892	-11.112	0	-4.167	2.778	-22.224	-55.56	-12.501	-8.334	-1.389	23.613	6.945	6.945	-5.556	8.334	-16.668	11.112	13.89	-54.171	68.061	13.89	22.224	-111.12	-11.112	-12.501	-11.112	2.778	58.338	-16.668	-19.446	-6.945	-5.556	-5.556	75.006	-5.556	-41.67	20.835	-50.004	-123.621	106.953	-8.334			-20.835	-20.835
30.558	19.446	-8.334	-1.389	-33.336	40.281	-12.501	-2.778	-1.389	1.389	-19.446	-45.837	-15.279	-1.389	-1.389	23.613	-2.778	13.89	-5.556	4.167	-16.668	19.446	8.334	-52.782	63.894	5.556	6.945	-100.008	-1.389	1.389	-12.501	0	58.338	-41.67	-13.89	-1.389	-12.501	-5.556	73.617	1.389	-36.114	13.89	-56.949	-136.122	97.23	1.389			-18.057	-25.002
31.947	25.002	-4.167	2.778	-36.114	44.448	-9.723	-2.778	-4.167	1.389	-13.89	-36.114	-16.668	6.945	1.389	23.613	-2.778	16.668	-8.334	9.723	-16.668	19.446	5.556	-38.892	65.283	12.501	25.002	-101.397	-1.389	-4.167	-15.279	1.389	56.949	-47.226	-18.057	-6.945	-12.501	-5.556	65.283	11.112	-33.336	12.501	-62.505	-137.511	94.452	-4.167			-23.613	-27.78
34.725	20.835	0	-4.167	-36.114	51.393	-5.556	-1.389	-4.167	1.389	-11.112	-34.725	-18.057	6.945	-2.778	23.613	1.389	16.668	-16.668	2.778	-20.835	26.391	2.778	-29.169	52.782	2.778	33.336	-113.898	-2.778	-8.334	-13.89	-2.778	55.56	-45.837	-19.446	-4.167	-15.279	-1.389	58.338	11.112	-13.89	-2.778	-63.894	-141.678	88.896	-4.167			-30.558	-22.224
44.448	33.336	0	-1.389	-34.725	47.226	-8.334	-1.389	-2.778	2.778	-20.835	-37.503	-15.279	9.723	-16.668	30.558	-30.558	16.668	-9.723	2.778	-20.835	26.391	-1.389	-47.226	45.837	-4.167	38.892	-126.399	-1.389	-1.389	-13.89	-2.778	65.283	-51.393	-23.613	-13.89	-15.279	-2.778	56.949	15.279	-16.668	-2.778	-77.784	-140.289	83.34	-5.556			-37.503	-18.057
45.837	36.114	0	0	-36.114	47.226	-11.112	0	-4.167	2.778	-16.668	-37.503	-18.057	9.723	-18.057	38.892	-40.281	26.391	-13.89	5.556	-23.613	26.391	5.556	-50.004	37.503	-2.778	22.224	-122.232	2.778	-4.167	-13.89	2.778	61.116	-55.56	-26.391	-25.002	-11.112	-5.556	51.393	11.112	-20.835	5.556	-63.894	-131.955	76.395	4.167			-41.67	-8.334
62.505	34.725	-1.389	-1.389	-37.503	41.67	-11.112	0	-2.778	2.778	-16.668	-36.114	-25.002	8.334	-25.002	48.615	-52.782	33.336	-9.723	0	-16.668	18.057	18.057	-55.56	26.391	-23.613	29.169	-143.067	-8.334	-2.778	-12.501	-5.556	69.45	-56.949	-36.114	-20.835	-1.389	-5.556	56.949	23.613	-18.057	-2.778	-65.283	-133.344	73.617	-5.556			-44.448	-2.778
72.228	30.558	2.778	2.778	-22.224	40.281	-8.334	-4.167	-2.778	1.389	-20.835	-31.947	-33.336	8.334	-38.892	38.892	-45.837	29.169	-11.112	4.167	-22.224	23.613	25.002	-55.56	20.835	-30.558	22.224	-140.289	-8.334	-2.778	-12.501	-4.167	79.173	-62.505	-44.448	-12.501	0	0	55.56	18.057	-40.281	2.778	-66.672	-143.067	77.784	1.389			-54.171	2.778
77.784	23.613	0	5.556	-27.78	47.226	-8.334	-4.167	-2.778	1.389	-13.89	-36.114	-27.78	15.279	-47.226	29.169	-29.169	30.558	-11.112	0	-25.002	22.224	34.725	-55.56	6.945	-41.67	18.057	-137.511	-20.835	-5.556	-13.89	1.389	79.173	-69.45	-47.226	-5.556	2.778	0	51.393	13.89	-40.281	-11.112	-66.672	-143.067	72.228	-4.167			-51.393	-6.945
87.507	15.279	-5.556	12.501	-18.057	48.615	-9.723	-2.778	-2.778	2.778	-16.668	-41.67	-23.613	13.89	-40.281	20.835	-34.725	19.446	-11.112	0	-20.835	22.224	36.114	-51.393	15.279	-34.725	5.556	-126.399	-22.224	-4.167	-8.334	-4.167	79.173	-62.505	-23.613	-4.167	6.945	2.778	58.338	6.945	-50.004	-6.945	-66.672	-136.122	76.395	-8.334			-50.004	-13.89
83.34	25.002	6.945	13.89	-15.279	38.892	-9.723	-2.778	-4.167	6.945	-19.446	-36.114	-13.89	-6.945	-56.949	2.778	-36.114	33.336	-8.334	-5.556	-19.446	20.835	38.892	-59.727	23.613	-16.668	1.389	-127.788	-26.391	5.556	-5.556	-6.945	75.006	-70.839	-20.835	4.167	6.945	-2.778	68.061	-1.389	-38.892	-6.945	-63.894	-141.678	80.562	-18.057			-31.947	-13.89
79.173	29.169	8.334	18.057	-18.057	31.947	-11.112	-8.334	-1.389	4.167	-25.002	-43.059	-13.89	-11.112	-69.45	11.112	-50.004	29.169	-9.723	-1.389	-19.446	20.835	37.503	-73.617	26.391	-15.279	-6.945	-127.788	-25.002	-1.389	-6.945	-5.556	76.395	-86.118	-20.835	4.167	6.945	-8.334	62.505	-15.279	-50.004	-11.112	-63.894	-137.511	75.006	-1.389			-56.949	12.501
80.562	34.725	8.334	18.057	-18.057	31.947	-8.334	-4.167	-2.778	2.778	-13.89	-38.892	-1.389	4.167	-87.507	-2.778	-38.892	30.558	-8.334	0	-27.78	22.224	34.725	-72.228	30.558	-23.613	-25.002	-127.788	-19.446	9.723	-9.723	-1.389	87.507	-95.841	-16.668	0	18.057	-4.167	68.061	-11.112	-56.949	-20.835	-69.45	-143.067	73.617	-6.945			-66.672	12.501
76.395	31.947	0	23.613	-23.613	41.67	-9.723	-5.556	-2.778	2.778	-13.89	-38.892	-6.945	6.945	-101.397	-6.945	-33.336	33.336	-16.668	8.334	-34.725	29.169	33.336	-69.45	26.391	-2.778	-13.89	-130.566	-16.668	18.057	-2.778	0	80.562	-87.507	-19.446	-5.556	12.501	-6.945	62.505	-8.334	-63.894	-31.947	-79.173	-151.401	73.617	-1.389			-75.006	9.723
72.228	31.947	4.167	25.002	-31.947	40.281	-8.334	-11.112	-2.778	2.778	-15.279	-37.503	-9.723	6.945	-102.786	-4.167	-9.723	37.503	-8.334	5.556	-25.002	26.391	44.448	-70.839	27.78	26.391	5.556	-133.344	-27.78	12.501	-6.945	4.167	90.285	-97.23	-15.279	-5.556	11.112	-16.668	61.116	-1.389	-45.837	-34.725	-84.729	-148.623	80.562	-1.389			-69.45	19.446
72.228	43.059	12.501	27.78	-26.391	33.336	-9.723	-9.723	-2.778	4.167	-15.279	-37.503	-12.501	-2.778	-112.509	-9.723	-19.446	29.169	-1.389	0	-20.835	30.558	47.226	-63.894	12.501	40.281	16.668	-133.344	-18.057	1.389	-12.501	4.167	97.23	-95.841	-13.89	4.167	16.668	-6.945	66.672	-1.389	-43.059	-31.947	-90.285	-151.401	81.951	-8.334			-69.45	26.391
66.672	45.837	5.556	30.558	-29.169	37.503	-11.112	-6.945	0	5.556	-15.279	-37.503	-11.112	5.556	-111.12	-6.945	-18.057	29.169	-5.556	0	-22.224	26.391	52.782	-75.006	23.613	72.228	16.668	-133.344	-22.224	0	-16.668	1.389	105.564	-87.507	-15.279	-5.556	8.334	-12.501	68.061	-1.389	-43.059	-20.835	-102.786	-154.179	81.951	-5.556			-66.672	33.336
63.894	50.004	1.389	38.892	-37.503	40.281	-11.112	-8.334	11.112	2.778	-12.501	-37.503	-2.778	2.778	-119.454	-15.279	-13.89	44.448	-6.945	5.556	-22.224	25.002	59.727	-79.173	18.057	79.173	20.835	-140.289	-18.057	-1.389	-12.501	0	116.676	-87.507	-20.835	-13.89	18.057	-9.723	69.45	8.334	-45.837	-30.558	-102.786	-154.179	83.34	-15.279			-73.617	36.114
69.45	58.338	-2.778	47.226	-38.892	47.226	-12.501	-6.945	12.501	-2.778	-15.279	-37.503	-15.279	9.723	-109.731	-20.835	-8.334	43.059	-8.334	0	-25.002	27.78	58.338	-81.951	15.279	90.285	22.224	-130.566	-20.835	-2.778	-5.556	-4.167	109.731	-87.507	-22.224	-8.334	18.057	-5.556	69.45	19.446	-41.67	-18.057	-102.786	-156.957	83.34	-15.279			-75.006	33.336
58.338	58.338	-5.556	50.004	-34.725	38.892	-9.723	-6.945	18.057	-2.778	-13.89	-38.892	4.167	4.167	-104.175	-15.279	-8.334	47.226	-8.334	0	-26.391	23.613	59.727	-88.896	22.224	83.34	22.224	-131.955	-22.224	-12.501	-5.556	-8.334	122.232	-94.452	-22.224	-8.334	29.169	-15.279	83.34	30.558	-45.837	-12.501	-105.564	-158.346	83.34	-11.112			-81.951	36.114
51.393	70.839	-12.501	61.116	-41.67	50.004	-6.945	-6.945	20.835	-2.778	-15.279	-41.67	-12.501	11.112	-109.731	-19.446	-4.167	55.56	-8.334	2.778	-20.835	19.446	44.448	-75.006	54.171	83.34	18.057	-120.843	-36.114	-16.668	-2.778	-4.167	130.566	-83.34	-26.391	-12.501	23.613	-11.112	75.006	27.78	-50.004	-2.778	-100.008	-156.957	81.951	-11.112			-98.619	45.837
65.283	73.617	-15.279	61.116	-30.558	51.393	-6.945	-6.945	19.446	0	-22.224	-37.503	-6.945	5.556	-112.509	-13.89	-22.224	54.171	-8.334	1.389	-20.835	19.446	22.224	-75.006	81.951	83.34	25.002	-106.953	-59.727	-31.947	2.778	-2.778	141.678	-83.34	-22.224	-15.279	1.389	-9.723	83.34	22.224	-40.281	12.501	-86.118	-155.568	80.562	-4.167			-104.175	40.281
58.338	83.34	-18.057	65.283	-34.725	56.949	-6.945	-6.945	22.224	4.167	-23.613	-25.002	-6.945	6.945	-112.509	-15.279	-9.723	56.949	-11.112	4.167	-25.002	16.668	37.503	-81.951	97.23	95.841	23.613	-106.953	-56.949	-27.78	-1.389	-4.167	147.234	-87.507	-23.613	-9.723	16.668	-12.501	69.45	22.224	-51.393	12.501	-83.34	-145.845	80.562	-4.167			-104.175	40.281
63.894	84.729	-8.334	81.951	-36.114	55.56	-8.334	-4.167	27.78	6.945	-20.835	-26.391	-2.778	11.112	-112.509	-15.279	-15.279	68.061	-12.501	4.167	-18.057	20.835	45.837	-66.672	106.953	95.841	29.169	-87.507	-75.006	-37.503	-4.167	-4.167	145.845	-81.951	-23.613	-11.112	29.169	-2.778	61.116	22.224	-40.281	15.279	-81.951	-144.456	79.173	-12.501			-119.454	61.116
51.393	87.507	-8.334	91.674	-37.503	55.56	-8.334	-4.167	27.78	8.334	-20.835	-26.391	-4.167	1.389	-113.898	-18.057	-19.446	72.228	-18.057	1.389	-18.057	23.613	62.505	-56.949	112.509	87.507	31.947	-100.008	-79.173	-47.226	-4.167	-4.167	158.346	-81.951	-23.613	-4.167	31.947	2.778	56.949	16.668	-30.558	11.112	-75.006	-144.456	77.784	15.279			-115.287	63.894
43.059	86.118	-1.389	97.23	-41.67	56.949	-9.723	-2.778	31.947	12.501	-23.613	-30.558	-4.167	1.389	-112.509	-13.89	-20.835	91.674	-9.723	1.389	-23.613	19.446	75.006	-52.782	118.065	88.896	33.336	-108.342	-79.173	-48.615	-16.668	-8.334	166.68	-76.395	-25.002	-4.167	38.892	8.334	72.228	2.778	-40.281	13.89	-73.617	-131.955	86.118	43.059			-122.232	75.006
54.171	87.507	11.112	100.008	-38.892	61.116	-13.89	-2.778	36.114	11.112	-25.002	-37.503	-6.945	1.389	-116.676	-12.501	-19.446	100.008	-16.668	-8.334	-23.613	18.057	79.173	-51.393	101.397	136.122	23.613	-101.397	-86.118	-66.672	-6.945	-2.778	166.68	-72.228	-26.391	-6.945	51.393	11.112	72.228	9.723	-47.226	-1.389	-69.45	-127.788	93.063	41.67			-123.621	93.063
62.505	84.729	12.501	112.509	-29.169	56.949	-9.723	-2.778	37.503	12.501	-29.169	-34.725	-1.389	8.334	-113.898	-16.668	-15.279	120.843	-12.501	-1.389	-18.057	25.002	77.784	-55.56	100.008	125.01	22.224	-98.619	-87.507	-83.34	1.389	-18.057	166.68	-70.839	-33.336	-5.556	55.56	8.334	75.006	-1.389	-36.114	-4.167	-69.45	-127.788	102.786	47.226			-131.955	102.786
56.949	87.507	-4.167	95.841	-37.503	56.949	-11.112	-1.389	47.226	11.112	-20.835	-37.503	-8.334	-6.945	-118.065	-13.89	-13.89	127.788	-6.945	1.389	-18.057	25.002	76.395	-58.338	80.562	133.344	34.725	-94.452	-97.23	-75.006	1.389	-5.556	166.68	-70.839	-37.503	-5.556	56.949	18.057	81.951	-4.167	-51.393	-2.778	-69.45	-123.621	104.175	48.615			-129.177	90.285
58.338	83.34	-11.112	87.507	-41.67	56.949	-11.112	-6.945	50.004	5.556	-34.725	-51.393	-13.89	-4.167	-112.509	-13.89	-11.112	145.845	1.389	-2.778	-18.057	23.613	68.061	-50.004	65.283	147.234	33.336	-95.841	-98.619	-87.507	0	-6.945	161.124	-63.894	-37.503	-5.556	55.56	16.668	80.562	-1.389	-65.283	6.945	-81.951	-115.287					-129.177	95.841
56.949	72.228	-6.945	70.839	-41.67	63.894	-8.334	0	55.56	13.89	-44.448	-48.615	-26.391	-6.945	-113.898	-11.112	-18.057	165.291	2.778	-1.389	-23.613	25.002	63.894	-54.171	56.949	170.847	33.336	-100.008	-76.395	-75.006	2.778	-11.112	159.735	-61.116	-37.503	-5.556	52.782	12.501	80.562	0	-48.615	-8.334	-86.118	-113.898					-129.177	91.674
41.67	61.116	-22.224	66.672	-41.67	59.727	-8.334	0	51.393	15.279	-44.448	-61.116	-27.78	9.723	-109.731	-13.89	-25.002	165.291	4.167	-4.167	-22.224	18.057	73.617	-59.727	58.338	169.458	41.67	-104.175	-79.173	-84.729	2.778	-11.112	155.568	-58.338	-40.281	-12.501	56.949	15.279	86.118	-8.334	-41.67	8.334	-94.452	-115.287					-137.511	81.951
26.391	37.503	-37.503	52.782	-41.67	59.727	-8.334	0	44.448	9.723	-50.004	-84.729	-36.114	8.334	-104.175	-9.723	-27.78	170.847	13.89	-1.389	-26.391	19.446	73.617	-52.782	77.784	194.46	47.226	-115.287	-101.397	-94.452	4.167	-13.89	155.568	-58.338	-45.837	-16.668	56.949	12.501	97.23	-6.945	-44.448	11.112	-98.619	-115.287					-148.623	81.951
37.503	33.336	-23.613	43.059	-38.892	54.171	-8.334	0	50.004	2.778	-63.894	-102.786	-26.391	-11.112	-109.731	-11.112	-37.503	161.124	13.89	-1.389	-20.835	20.835	73.617	-63.894	77.784	187.515	55.56	-129.177			5.556	-13.89	155.568	-63.894	-51.393	-18.057	56.949	9.723	109.731	-8.334	-65.283	6.945	-90.285	-130.566					-143.067	90.285
38.892	29.169	-33.336	19.446	-36.114	50.004	-13.89	0	40.281	-9.723	-69.45	-83.34	-18.057	4.167	-108.342	-12.501	-40.281	161.124	22.224	-5.556	-25.002	22.224	75.006	-63.894	66.672	190.293	54.171	-123.621			5.556	-15.279	155.568	-69.45	-58.338	-16.668	59.727	5.556	101.397	-15.279	-79.173	2.778	-84.729	-129.177					-140.289	98.619
26.391	15.279	-34.725	19.446	-31.947	48.615	-11.112	-5.556	47.226	-2.778	-80.562	-83.34	-26.391	0	-104.175	-12.501	-47.226	148.623	20.835	1.389	-15.279	26.391	65.283	-69.45	66.672	186.126	41.67	-123.621			11.112	-5.556	150.012	-59.727	-48.615	-13.89	52.782	4.167	113.898	-27.78	-66.672	5.556	-95.841	-122.232					-134.733	98.619
26.391	25.002	-37.503	20.835	-30.558	47.226	-11.112	-4.167	56.949	-13.89	-93.063	-81.951	-30.558	12.501	-101.397	-16.668	-54.171	156.957	19.446	-1.389	-20.835	18.057	77.784	-61.116	62.505	187.515	52.782	-127.788			2.778	-13.89	154.179	-63.894	-56.949	-20.835	63.894	5.556	122.232	-25.002	-56.949	9.723	-90.285	-129.177					-137.511	104.175
40.281	23.613	-30.558	19.446	-25.002	47.226	-11.112	-8.334	56.949	0	-102.786	-72.228	-34.725	11.112	-105.564	-9.723	-59.727	154.179	19.446	-9.723	-18.057	26.391	80.562	-68.061	62.505	188.904	55.56	-141.678			8.334	-9.723	148.623	-68.061	-66.672	-19.446	62.505	1.389	129.177	-26.391	-56.949	9.723	-91.674	-130.566
54.171	37.503	-25.002	33.336	-31.947	48.615	-12.501	-5.556	56.949	9.723	-93.063	-79.173	-33.336	13.89	-102.786	-11.112	-38.892	156.957	13.89	-6.945	-13.89	26.391	70.839	-61.116	61.116	195.849	55.56	-130.566			5.556	-15.279	148.623	-61.116	-65.283	-16.668	58.338	1.389	141.678	-15.279	-51.393	-4.167	-97.23	-130.566
54.171	55.56	-5.556	52.782	-23.613	48.615	-12.501	-6.945	55.56	26.391	-77.784	-91.674	-37.503	22.224	-104.175	-11.112	-41.67	158.346	13.89	5.556	-19.446	26.391	59.727	-59.727	66.672	188.904	68.061	-141.678			12.501	-11.112	156.957	-61.116	-69.45	-9.723	43.059	11.112	147.234	-27.78	-59.727	8.334	-84.729	-131.955
54.171	70.839	-4.167	66.672	-18.057	43.059	-15.279	-6.945	52.782	18.057	-61.116	-100.008	-37.503	30.558	-104.175	-11.112	-40.281	155.568	15.279	5.556	-19.446	26.391	54.171	-58.338	65.283	187.515	72.228	-143.067			15.279	-9.723	166.68	-61.116	-63.894	-8.334	41.67	5.556	136.122	-18.057	-59.727	8.334	-84.729	-127.788
48.615	77.784	-1.389	87.507	-20.835	48.615	-15.279	-6.945	52.782	18.057	-56.949	-118.065	-34.725	29.169	-115.287	-12.501	-50.004	155.568	8.334	1.389	-16.668	38.892	68.061	-62.505	65.283	184.737	66.672	-141.678			16.668	-16.668	158.346	-63.894	-63.894	-12.501	50.004	6.945	138.9	-8.334	-52.782	-1.389	-88.896	-129.177
55.56	69.45	-1.389	80.562	-20.835	50.004	-9.723	-8.334	58.338	6.945	-56.949	-106.953	-31.947	36.114	-119.454	-13.89	-54.171	147.234	9.723	1.389	-12.501	38.892	75.006	-68.061	65.283	190.293	63.894	-140.289			12.501	-20.835	156.957	-59.727	-69.45	-19.446	61.116	-2.778	147.234	-5.556	-65.283	12.501	-95.841	-123.621
51.393	79.173	5.556	84.729	-25.002	52.782	-9.723	-8.334	61.116	12.501	-41.67	-116.676	-23.613	19.446	-118.065	-4.167	-62.505	150.012	2.778	4.167	-16.668	37.503	80.562	-68.061	72.228	181.959	58.338	-144.456			12.501	-23.613	150.012	-52.782	-66.672	-15.279	51.393	1.389	156.957	-5.556	-61.116	22.224	-100.008	-122.232
54.171	80.562	8.334	76.395	-27.78	62.505	-15.279	-8.334	68.061	20.835	-38.892	-115.287	-26.391	29.169	-118.065	-6.945	-55.56	151.401	2.778	6.945	-16.668	47.226	72.228	-63.894	61.116	190.293	65.283	-136.122			11.112	-19.446	156.957	-52.782	-55.56	-18.057	58.338	5.556	170.847	6.945	-59.727	23.613	-88.896	-125.01
58.338	88.896	15.279	75.006	-36.114	63.894	-16.668	-6.945	62.505	18.057	-36.114	-104.175	-27.78	33.336	-118.065	-8.334	-45.837	148.623	-2.778	5.556	-19.446	38.892	62.505	-66.672	62.505	201.405	68.061	-134.733			5.556	-15.279	151.401	-68.061	-55.56	-18.057	47.226	2.778	166.68	-6.945	-55.56	34.725	-95.841	-137.511
66.672	108.342	6.945	77.784	-36.114	63.894	-18.057	-1.389	69.45	15.279	-41.67	-109.731	-26.391	37.503	-122.232	-8.334	-45.837	141.678	6.945	5.556	-20.835	45.837	63.894	-61.116	41.67	184.737	55.56	-118.065			1.389	-18.057	152.79	-55.56	-55.56	-25.002	47.226	8.334	154.179	1.389	-55.56	34.725	-87.507	-127.788
90.285	95.841	19.446	75.006	-38.892	61.116	-13.89	-2.778	80.562	16.668	-43.059	-129.177	-29.169	29.169	-122.232	-6.945	-44.448	143.067	16.668	9.723	-20.835	43.059	56.949	-52.782	30.558	173.625	61.116	-130.566			12.501	-25.002	156.957	-62.505	-51.393	-15.279	37.503	15.279	123.621	12.501	-44.448	36.114	-90.285	-133.344
Bacillamide C (18h)
Cell 1		Cell 2		Cell 3		Cell 4		Cell 5		Cell 6		Cell 7		Cell 8		Cell 9		Cell 10		Cell 11		Cell 12		Cell 13		Cell 14		Cell 15		Cell 16		Cell 17		Cell 18		Cell 19		Cell 20
X	Y	X	Y	X	Y	X	Y	X	Y	X	Y	X	Y	X	Y	X	Y	X	Y	X	Y	X	Y	X	Y	X	Y	X	Y	X	Y	X	Y	X	Y	X	Y	X	Y
0	0	0	0	0	0	0	0	0	0	0	0	0	0	0	0	0	0	0	0	0	0	0	0	0	0	0	0	0	0	0	0	0	0	0	0	0	0	0	0
-6.945	6.945	-6.945	5.556	-4.167	5.556	-5.556	5.556	-8.334	4.167	-5.556	5.556	-8.334	5.556	-9.723	6.945	-1.389	6.945	-9.723	1.389	-11.112	5.556	1.389	6.945	-1.389	13.89	-4.167	4.167	-8.334	2.778	-5.556	4.167	-9.723	4.167	-2.778	12.501	-5.556	2.778	-1.389	11.112
-9.723	8.334	16.668	15.279	-6.945	6.945	-8.334	11.112	-8.334	4.167	-5.556	11.112	-11.112	12.501	-8.334	6.945	-5.556	8.334	-11.112	0	-11.112	11.112	1.389	6.945	-6.945	16.668	-9.723	11.112	-9.723	4.167	9.723	9.723	-13.89	8.334	-16.668	0	-9.723	8.334	0	13.89
-12.501	12.501	40.281	9.723	-6.945	12.501	-9.723	8.334	-2.778	9.723	-5.556	15.279	-15.279	13.89	-11.112	9.723	-8.334	8.334	-11.112	-8.334	-13.89	18.057	8.334	1.389	-5.556	20.835	-9.723	11.112	-12.501	9.723	9.723	13.89	-13.89	8.334	-1.389	-8.334	-9.723	8.334	-4.167	13.89
-12.501	16.668	40.281	16.668	-9.723	8.334	-12.501	9.723	-5.556	6.945	-6.945	13.89	-12.501	12.501	-12.501	13.89	-8.334	16.668	-11.112	2.778	-13.89	18.057	8.334	1.389	-5.556	20.835	-9.723	11.112	-8.334	6.945	9.723	16.668	-13.89	9.723	2.778	-8.334	-9.723	13.89	-4.167	12.501
-12.501	16.668	40.281	18.057	-9.723	13.89	-9.723	6.945	-5.556	6.945	-9.723	13.89	-12.501	12.501	-12.501	12.501	-1.389	11.112	-16.668	-1.389	-13.89	16.668	8.334	1.389	-2.778	22.224	-9.723	11.112	-5.556	8.334	15.279	18.057	-12.501	6.945	1.389	-6.945	-9.723	13.89	-4.167	13.89
-12.501	16.668	41.67	19.446	-8.334	13.89	-9.723	12.501	0	6.945	-9.723	13.89	-12.501	12.501	-12.501	11.112	-1.389	15.279	-4.167	5.556	-13.89	16.668	6.945	9.723	-2.778	20.835	-11.112	8.334	-5.556	6.945	15.279	20.835	-16.668	1.389	-1.389	-4.167	-9.723	13.89	-4.167	20.835
-11.112	16.668	41.67	19.446	-8.334	11.112	-9.723	11.112	-4.167	13.89	-9.723	15.279	-12.501	13.89	-8.334	11.112	-1.389	15.279	-4.167	4.167	-13.89	16.668	6.945	9.723	-5.556	20.835	-9.723	16.668	-6.945	5.556	15.279	20.835	-11.112	6.945	-4.167	8.334	-15.279	11.112	-6.945	19.446
-12.501	27.78	41.67	19.446	-8.334	13.89	-9.723	11.112	-4.167	13.89	-9.723	15.279	-6.945	13.89	-12.501	11.112	-5.556	8.334	-2.778	4.167	-13.89	16.668	6.945	9.723	-6.945	16.668	-6.945	11.112	-13.89	5.556	15.279	20.835	-11.112	9.723	0	6.945	-13.89	19.446	-5.556	26.391
-16.668	25.002	41.67	19.446	-4.167	16.668	-11.112	8.334	0	13.89	-8.334	15.279	-16.668	15.279	-12.501	11.112	-5.556	9.723	-2.778	4.167	-13.89	16.668	4.167	9.723	-5.556	19.446	-8.334	11.112	-9.723	5.556	13.89	18.057	-15.279	6.945	-2.778	1.389	-9.723	9.723	0	19.446
-20.835	15.279	41.67	18.057	-5.556	13.89	-11.112	8.334	0	13.89	-9.723	13.89	-13.89	16.668	-12.501	11.112	-4.167	12.501	-4.167	1.389	-13.89	15.279	4.167	9.723	-5.556	18.057	-9.723	13.89	-9.723	5.556	13.89	18.057	-12.501	6.945	-2.778	4.167	-9.723	13.89	-2.778	19.446
-20.835	15.279	41.67	15.279	-9.723	15.279	-11.112	8.334	-1.389	11.112	-9.723	15.279	-9.723	16.668	-12.501	9.723	-4.167	13.89	-9.723	2.778	-13.89	15.279	4.167	9.723	-8.334	13.89	-12.501	9.723	-9.723	6.945	13.89	18.057	-11.112	6.945	-1.389	5.556	-12.501	13.89	-8.334	22.224
-20.835	16.668	41.67	15.279	-5.556	15.279	-13.89	9.723	-1.389	11.112	-9.723	15.279	-6.945	8.334	-12.501	9.723	-4.167	12.501	-2.778	1.389	-11.112	16.668	4.167	9.723	-5.556	13.89	-9.723	9.723	-9.723	5.556	13.89	18.057	-15.279	9.723	0	5.556	-5.556	15.279	-12.501	22.224
-18.057	12.501	41.67	16.668	-5.556	18.057	-13.89	11.112	-1.389	11.112	-11.112	13.89	4.167	2.778	-12.501	12.501	-15.279	5.556	-1.389	-1.389	-12.501	16.668	5.556	9.723	1.389	16.668	-9.723	12.501	-9.723	5.556	13.89	18.057	-15.279	9.723	2.778	8.334	-11.112	13.89	-9.723	20.835
-15.279	8.334	41.67	16.668	-8.334	9.723	-13.89	9.723	0	12.501	-8.334	16.668	4.167	6.945	-12.501	15.279	5.556	6.945	-1.389	8.334	-15.279	18.057	5.556	9.723	0	16.668	-9.723	8.334	-11.112	5.556	13.89	18.057	-11.112	8.334	1.389	8.334	-11.112	15.279	-8.334	25.002
-15.279	5.556	41.67	16.668	-8.334	9.723	-13.89	9.723	2.778	15.279	-8.334	16.668	4.167	8.334	-12.501	12.501	5.556	11.112	0	2.778	-15.279	18.057	5.556	9.723	0	16.668	-9.723	12.501	-11.112	5.556	13.89	18.057	-8.334	11.112	6.945	8.334	-9.723	15.279	-4.167	25.002
-15.279	5.556	44.448	22.224	-8.334	16.668	-13.89	9.723	1.389	9.723	-8.334	16.668	1.389	8.334	-12.501	15.279	8.334	5.556	0	2.778	-12.501	18.057	5.556	9.723	0	16.668	-6.945	12.501	-11.112	5.556	15.279	23.613	-9.723	8.334	9.723	11.112	-9.723	15.279	-5.556	23.613
-18.057	5.556	44.448	22.224	-9.723	15.279	-11.112	8.334	0	9.723	-9.723	15.279	0	15.279	-12.501	15.279	8.334	9.723	0	5.556	-12.501	18.057	5.556	9.723	-1.389	16.668	-8.334	11.112	-9.723	6.945	13.89	23.613	-11.112	9.723	6.945	11.112	-9.723	15.279	-6.945	23.613
-13.89	15.279	44.448	19.446	-9.723	15.279	-11.112	8.334	-1.389	11.112	-8.334	18.057	1.389	19.446	-12.501	15.279	0	8.334	0	5.556	-13.89	18.057	5.556	9.723	-2.778	16.668	-9.723	9.723	-9.723	6.945	13.89	23.613	-11.112	8.334	6.945	8.334	-5.556	15.279	-15.279	23.613
-18.057	15.279	44.448	22.224	-5.556	13.89	-9.723	11.112	-1.389	11.112	-8.334	18.057	0	12.501	-12.501	11.112	2.778	5.556	0	5.556	-13.89	18.057	5.556	9.723	-2.778	20.835	-9.723	11.112	-9.723	6.945	13.89	23.613	-13.89	8.334	1.389	8.334	-11.112	13.89	-12.501	22.224
-20.835	15.279	41.67	19.446	-5.556	13.89	-9.723	11.112	-1.389	11.112	-9.723	16.668	1.389	12.501	-12.501	12.501	1.389	4.167	0	4.167	-13.89	16.668	5.556	9.723	-1.389	20.835	-6.945	11.112	-9.723	6.945	13.89	23.613	-15.279	8.334	4.167	9.723	-6.945	13.89	-15.279	22.224
-19.446	20.835	44.448	19.446	-5.556	15.279	-9.723	11.112	-2.778	11.112	-11.112	15.279	1.389	9.723	-13.89	12.501	1.389	2.778	-2.778	4.167	-13.89	16.668	5.556	9.723	-1.389	20.835	-8.334	11.112	-9.723	6.945	15.279	25.002	-16.668	8.334	4.167	11.112	-13.89	12.501	-15.279	22.224
-20.835	15.279	44.448	19.446	-5.556	12.501	-9.723	11.112	-2.778	11.112	-9.723	16.668	1.389	8.334	-13.89	12.501	-4.167	-1.389	-2.778	4.167	-11.112	20.835	5.556	9.723	-1.389	23.613	-8.334	11.112	-9.723	6.945	13.89	23.613	-18.057	11.112	5.556	11.112	-13.89	13.89	-15.279	22.224
-15.279	11.112	43.059	19.446	-5.556	13.89	-9.723	11.112	-2.778	11.112	-9.723	16.668	4.167	6.945	-11.112	15.279	-1.389	-1.389	-4.167	4.167	-11.112	20.835	5.556	9.723	-5.556	20.835	-9.723	11.112	-9.723	6.945	13.89	23.613	-18.057	9.723	4.167	13.89	-2.778	16.668	-12.501	27.78
-19.446	13.89	43.059	20.835	-2.778	15.279	-12.501	11.112	-2.778	11.112	-9.723	18.057	5.556	8.334	-12.501	15.279	-2.778	-1.389	-4.167	4.167	-11.112	20.835	5.556	9.723	-5.556	20.835	-8.334	11.112	-9.723	6.945	13.89	23.613	-15.279	11.112	8.334	12.501	-12.501	18.057	-12.501	25.002
-22.224	15.279	41.67	19.446	-2.778	15.279	-12.501	11.112	-2.778	13.89	-9.723	16.668	4.167	11.112	-12.501	13.89	-4.167	-1.389	-2.778	4.167	-11.112	18.057	5.556	9.723	-2.778	18.057	-11.112	8.334	-9.723	6.945	13.89	23.613	-12.501	11.112	4.167	13.89	-8.334	16.668	-12.501	25.002
-22.224	20.835	41.67	19.446	-4.167	15.279	-12.501	11.112	-2.778	13.89	-9.723	16.668	2.778	11.112	-12.501	13.89	-4.167	0	-1.389	4.167	-11.112	18.057	5.556	9.723	-2.778	18.057	-6.945	8.334	-6.945	11.112	13.89	23.613	-5.556	13.89	5.556	6.945	-9.723	15.279	-6.945	25.002
-22.224	19.446	41.67	19.446	-4.167	15.279	-12.501	11.112	-2.778	13.89	-9.723	16.668	5.556	8.334	-12.501	12.501	-4.167	0	-1.389	4.167	-11.112	18.057	5.556	9.723	-1.389	20.835	-8.334	9.723	-5.556	11.112	13.89	23.613	-9.723	13.89	5.556	8.334	-11.112	18.057	-6.945	25.002
-20.835	22.224	41.67	19.446	-4.167	16.668	-12.501	11.112	-2.778	13.89	-9.723	16.668	4.167	13.89	-12.501	12.501	-5.556	-2.778	0	5.556	-11.112	18.057	5.556	9.723	-8.334	19.446	-8.334	9.723	-6.945	11.112	12.501	20.835	-9.723	11.112	5.556	6.945	-11.112	18.057	-2.778	23.613
-20.835	20.835	41.67	19.446	-2.778	15.279	-12.501	11.112	-2.778	9.723	-6.945	19.446	2.778	13.89	-11.112	12.501	-5.556	-1.389	0	5.556	-11.112	18.057	5.556	8.334	-5.556	22.224	-8.334	12.501	-11.112	12.501	12.501	20.835	-6.945	11.112	2.778	8.334	-5.556	18.057	-2.778	23.613
-22.224	19.446	41.67	19.446	-2.778	16.668	-12.501	11.112	-2.778	9.723	-6.945	19.446	1.389	13.89	-11.112	11.112	-2.778	5.556	0	5.556	-11.112	18.057	5.556	8.334	-5.556	22.224	-8.334	12.501	-11.112	12.501	12.501	20.835	-6.945	11.112	2.778	8.334	-9.723	18.057	-4.167	23.613
-22.224	16.668	41.67	19.446	-5.556	15.279	-12.501	11.112	-1.389	9.723	-8.334	15.279	1.389	12.501	-11.112	11.112	-4.167	1.389	0	5.556	-11.112	18.057	5.556	8.334	-5.556	19.446	-5.556	12.501	-11.112	12.501	12.501	20.835	-6.945	9.723	4.167	4.167	-16.668	18.057	0	25.002
-22.224	18.057	41.67	19.446	-4.167	18.057	-13.89	9.723	-1.389	8.334	-6.945	16.668	4.167	15.279	-11.112	13.89	-4.167	0	0	4.167	-11.112	20.835	5.556	8.334	-6.945	22.224	-6.945	12.501	-11.112	12.501	12.501	20.835	-2.778	9.723	4.167	6.945	-6.945	18.057	0	25.002
-22.224	20.835	41.67	19.446	-4.167	18.057	-13.89	9.723	-1.389	8.334	-6.945	16.668	5.556	12.501	-11.112	13.89	-4.167	0	0	2.778	-11.112	20.835	5.556	8.334	-6.945	22.224	-8.334	11.112	-11.112	12.501	12.501	20.835	-2.778	11.112	5.556	6.945	-6.945	16.668	0	23.613
-18.057	20.835	41.67	19.446	-2.778	18.057	-13.89	9.723	-1.389	11.112	-6.945	16.668	4.167	9.723	-11.112	12.501	-4.167	0	0	2.778	-11.112	19.446	4.167	6.945	-6.945	16.668	-8.334	11.112	-11.112	12.501	12.501	19.446	-4.167	11.112	6.945	5.556	-9.723	16.668	2.778	23.613
-18.057	16.668	43.059	19.446	-1.389	18.057	-13.89	9.723	-1.389	9.723	-6.945	16.668	4.167	8.334	-11.112	12.501	-4.167	0	0	4.167	-11.112	19.446	4.167	6.945	-6.945	18.057	-8.334	11.112	-8.334	12.501	11.112	19.446	-6.945	6.945	6.945	6.945	-2.778	18.057	2.778	22.224
-18.057	18.057	41.67	18.057	-1.389	18.057	-13.89	9.723	-1.389	9.723	-8.334	13.89	8.334	8.334	-11.112	12.501	-4.167	0	-1.389	4.167	-11.112	19.446	12.501	6.945	-2.778	20.835	-8.334	11.112	-8.334	12.501	11.112	20.835	-4.167	6.945	6.945	6.945	-2.778	15.279	2.778	18.057
-18.057	18.057	41.67	18.057	-1.389	18.057	-13.89	9.723	-2.778	8.334	-6.945	13.89	5.556	6.945	-11.112	12.501	-4.167	0	-1.389	5.556	-11.112	19.446	12.501	6.945	-2.778	19.446	-8.334	12.501	-8.334	12.501	11.112	20.835	-4.167	6.945	5.556	6.945	-8.334	13.89	2.778	15.279
-18.057	18.057	43.059	18.057	-1.389	15.279	-13.89	11.112	-2.778	8.334	-6.945	13.89	2.778	9.723	-11.112	12.501	-2.778	0	-1.389	4.167	-11.112	19.446	12.501	6.945	-4.167	19.446	-8.334	12.501	-8.334	12.501	11.112	20.835	1.389	6.945	5.556	6.945	-5.556	16.668	4.167	19.446
-18.057	16.668	43.059	18.057	-6.945	18.057	-13.89	11.112	-2.778	8.334	-6.945	15.279	2.778	9.723	-11.112	13.89	-2.778	0	-1.389	4.167	-11.112	19.446	8.334	6.945	-4.167	19.446	-8.334	12.501	-5.556	12.501	11.112	20.835	0	5.556	-1.389	4.167	-5.556	15.279	2.778	22.224
-18.057	16.668	43.059	19.446	-2.778	18.057	-13.89	11.112	-2.778	8.334	-6.945	15.279	6.945	6.945	-11.112	13.89	-5.556	-2.778	-1.389	4.167	-11.112	19.446	8.334	6.945	-1.389	19.446	-6.945	12.501	-5.556	12.501	11.112	20.835	0	5.556	2.778	6.945	-6.945	20.835	6.945	22.224
-18.057	16.668	43.059	19.446	-2.778	18.057	-12.501	12.501	-2.778	11.112	-6.945	15.279	6.945	6.945	-11.112	13.89	-5.556	-2.778	-1.389	4.167	-11.112	19.446	8.334	6.945	-1.389	20.835	-6.945	12.501	-5.556	12.501	11.112	20.835	5.556	2.778	2.778	6.945	-6.945	20.835	1.389	20.835
-18.057	16.668	43.059	19.446	-2.778	18.057	-12.501	12.501	-2.778	11.112	-6.945	18.057	4.167	9.723	-9.723	13.89	-2.778	-1.389	-1.389	4.167	-11.112	19.446	8.334	6.945	0	23.613	-6.945	12.501	-5.556	11.112	11.112	20.835	11.112	1.389	2.778	6.945	-4.167	20.835	5.556	20.835
-18.057	16.668	43.059	19.446	-4.167	18.057	-12.501	12.501	0	12.501	-6.945	18.057	4.167	8.334	-9.723	12.501	-2.778	-1.389	-2.778	2.778	-11.112	19.446	6.945	6.945	-2.778	23.613	-6.945	12.501	-5.556	5.556	11.112	20.835	16.668	0	2.778	9.723	-5.556	22.224	5.556	20.835
-19.446	16.668	43.059	19.446	-8.334	18.057	-12.501	12.501	0	13.89	-6.945	18.057	4.167	8.334	-9.723	12.501	-4.167	-1.389	-2.778	2.778	-11.112	19.446	6.945	6.945	-2.778	19.446	-6.945	12.501	-5.556	5.556	11.112	20.835	22.224	4.167	2.778	8.334	-8.334	19.446	8.334	29.169
-16.668	20.835	43.059	19.446	-4.167	18.057	-12.501	12.501	-1.389	12.501	-6.945	16.668	1.389	11.112	-9.723	12.501	-4.167	-1.389	-2.778	2.778	-11.112	19.446	6.945	6.945	-2.778	23.613	-6.945	12.501	-4.167	5.556	9.723	22.224	22.224	5.556	2.778	6.945	-6.945	19.446	8.334	30.558
-16.668	18.057	43.059	19.446	-4.167	18.057	-12.501	12.501	-4.167	9.723	-5.556	18.057	2.778	11.112	-9.723	12.501	-4.167	-1.389	-1.389	4.167	-11.112	19.446	6.945	6.945	-4.167	20.835	-6.945	12.501	-4.167	5.556	9.723	22.224	22.224	5.556	2.778	6.945	-12.501	13.89	5.556	27.78
-18.057	13.89	43.059	19.446	-4.167	18.057	-12.501	12.501	-4.167	9.723	-5.556	18.057	2.778	8.334	-9.723	12.501	-4.167	-1.389	-1.389	4.167	-11.112	19.446	6.945	6.945	-4.167	23.613	-8.334	12.501	-4.167	5.556	9.723	22.224	15.279	8.334	1.389	11.112	-12.501	13.89	5.556	27.78
-18.057	13.89	43.059	18.057	-5.556	18.057	-12.501	12.501	-4.167	9.723	-4.167	20.835	2.778	8.334	-9.723	13.89	-4.167	-1.389	-1.389	4.167	-11.112	19.446	6.945	6.945	1.389	23.613	-8.334	12.501	-2.778	6.945	9.723	22.224	15.279	8.334	1.389	11.112	-8.334	16.668	4.167	20.835
-18.057	18.057	43.059	18.057	-5.556	20.835	-12.501	13.89	-1.389	13.89	-2.778	23.613	2.778	8.334	-9.723	12.501	-4.167	-2.778	-1.389	4.167	-11.112	19.446	6.945	6.945	1.389	31.947	-8.334	12.501	-2.778	6.945	9.723	22.224	15.279	8.334	2.778	4.167	-11.112	16.668	4.167	20.835
-18.057	18.057	43.059	18.057	-5.556	18.057	-12.501	13.89	-1.389	13.89	1.389	25.002	5.556	8.334	-9.723	12.501	-4.167	-2.778	-1.389	2.778	-13.89	19.446	6.945	6.945	-4.167	20.835	-8.334	12.501	-2.778	6.945	9.723	22.224	15.279	6.945	2.778	8.334	-11.112	16.668	2.778	20.835
-18.057	20.835	43.059	18.057	-4.167	20.835	-12.501	12.501	-2.778	11.112	0	25.002	1.389	8.334	-9.723	12.501	-4.167	-2.778	-1.389	2.778	-9.723	20.835	6.945	6.945	-4.167	19.446	-8.334	12.501	-2.778	6.945	12.501	22.224	8.334	5.556	2.778	8.334	-8.334	15.279	1.389	19.446
-18.057	20.835	43.059	18.057	-5.556	19.446	-12.501	12.501	-2.778	11.112	0	25.002	0	11.112	-9.723	12.501	-4.167	-2.778	-1.389	2.778	-11.112	20.835	6.945	6.945	-5.556	18.057	-8.334	12.501	-2.778	6.945	12.501	22.224	6.945	2.778	6.945	2.778	-11.112	15.279	-2.778	16.668
-18.057	20.835	43.059	18.057	-5.556	19.446	-15.279	12.501	-2.778	11.112	0	25.002	0	9.723	-9.723	11.112	-4.167	-2.778	-1.389	2.778	-11.112	20.835	6.945	6.945	-5.556	18.057	-5.556	13.89	-2.778	6.945	12.501	22.224	6.945	0	2.778	5.556	-11.112	15.279	-4.167	13.89
-18.057	18.057	43.059	18.057	-8.334	16.668	-15.279	12.501	-1.389	11.112	0	25.002	0	9.723	-9.723	12.501	-4.167	-2.778	-1.389	2.778	-11.112	20.835	6.945	6.945	-5.556	18.057	-5.556	13.89	-2.778	6.945	12.501	22.224	9.723	4.167	2.778	8.334	-6.945	15.279	-1.389	15.279
-18.057	18.057	43.059	18.057	-6.945	18.057	-15.279	12.501	-1.389	11.112	0	25.002	0	11.112	-9.723	9.723	-5.556	-2.778	-1.389	2.778	-11.112	20.835	6.945	6.945	-4.167	19.446	-6.945	12.501	-2.778	6.945	12.501	22.224	9.723	0	2.778	8.334	-6.945	15.279	0	19.446
-18.057	18.057	43.059	18.057	-5.556	19.446	-15.279	12.501	-1.389	11.112	0	25.002	0	9.723	-9.723	9.723	-5.556	-2.778	-1.389	2.778	-11.112	20.835	6.945	6.945	-4.167	19.446	-6.945	12.501	-2.778	6.945	12.501	22.224	11.112	2.778	2.778	8.334	-6.945	11.112	0	23.613
-19.446	18.057	43.059	18.057	-5.556	19.446	-15.279	12.501	-1.389	8.334	-2.778	23.613	0	4.167	-9.723	11.112	-5.556	-2.778	-1.389	2.778	-11.112	20.835	6.945	6.945	-5.556	20.835	-6.945	12.501	-2.778	6.945	12.501	22.224	15.279	4.167	2.778	8.334	-6.945	13.89	0	20.835
-19.446	18.057	43.059	18.057	-5.556	19.446	-15.279	12.501	-1.389	8.334	-2.778	23.613	0	4.167	-9.723	11.112	-4.167	0	-1.389	2.778	-9.723	20.835	6.945	6.945	-1.389	20.835	-4.167	15.279	-2.778	6.945	12.501	22.224	15.279	4.167	0	8.334	-6.945	13.89	0	20.835
-18.057	18.057	43.059	18.057	-5.556	19.446	-15.279	12.501	-1.389	8.334	-2.778	23.613	0	4.167	-9.723	12.501	-4.167	0	-1.389	2.778	-9.723	20.835	6.945	6.945	-2.778	20.835	-4.167	15.279	-2.778	6.945	12.501	22.224	13.89	1.389	2.778	11.112	-6.945	13.89	0	20.835
-18.057	18.057	43.059	18.057	-1.389	19.446	-15.279	12.501	-1.389	9.723	-2.778	23.613	0	4.167	-9.723	12.501	-4.167	0	-1.389	2.778	-9.723	20.835	9.723	8.334	-4.167	20.835	-4.167	15.279	-2.778	6.945	12.501	22.224	13.89	2.778	2.778	6.945	-6.945	13.89	-1.389	18.057
-18.057	18.057	43.059	23.613	-4.167	19.446	-15.279	12.501	-1.389	9.723	-2.778	23.613	0	4.167	-9.723	12.501	-4.167	0	-1.389	2.778	-9.723	20.835	9.723	8.334	-4.167	16.668	-4.167	15.279	-2.778	6.945	12.501	22.224	12.501	0	2.778	9.723	-9.723	16.668	-4.167	13.89
-16.668	18.057	43.059	23.613	-2.778	19.446	-15.279	12.501	-1.389	9.723	-2.778	23.613	0	6.945	-12.501	12.501	-5.556	0	1.389	6.945	-9.723	20.835	9.723	8.334	-4.167	16.668	-4.167	13.89	-2.778	6.945	12.501	22.224	12.501	-1.389	0	6.945	-9.723	16.668	-5.556	13.89
-16.668	18.057	43.059	23.613	-2.778	18.057	-15.279	12.501	-1.389	9.723	-2.778	23.613	4.167	2.778	-12.501	12.501	-5.556	0	0	5.556	-9.723	20.835	9.723	8.334	-4.167	16.668	-4.167	13.89	-2.778	6.945	12.501	22.224	11.112	1.389	2.778	6.945	-4.167	15.279	-8.334	20.835
-12.501	18.057	43.059	23.613	-2.778	20.835	-15.279	12.501	0	12.501	-2.778	23.613	4.167	2.778	-12.501	12.501	-5.556	0	0	5.556	-9.723	20.835	9.723	8.334	-4.167	18.057	-4.167	13.89	-2.778	6.945	12.501	22.224	11.112	1.389	6.945	5.556	-8.334	18.057	-4.167	18.057
-12.501	16.668	44.448	26.391	-2.778	20.835	-15.279	12.501	0	11.112	-1.389	25.002	4.167	6.945	-12.501	12.501	-5.556	0	0	5.556	-9.723	20.835	9.723	8.334	-4.167	19.446	-4.167	9.723	-2.778	6.945	15.279	26.391	11.112	2.778	4.167	6.945	-6.945	12.501	-5.556	18.057
-12.501	19.446	44.448	26.391	-2.778	18.057	-13.89	13.89	0	11.112	-1.389	25.002	4.167	5.556	-12.501	12.501	-5.556	0	-2.778	4.167	-9.723	20.835	9.723	8.334	-5.556	15.279	-4.167	9.723	-2.778	6.945	13.89	20.835	11.112	4.167	-1.389	9.723	-2.778	13.89	-4.167	15.279
-12.501	19.446	44.448	26.391	-2.778	18.057	-13.89	13.89	-2.778	8.334	-1.389	25.002	4.167	2.778	-12.501	12.501	-5.556	0	-2.778	4.167	-8.334	20.835	9.723	8.334	-4.167	19.446	-4.167	9.723	-2.778	6.945	13.89	22.224	8.334	2.778	1.389	9.723	-8.334	13.89	-5.556	22.224
-12.501	16.668	44.448	23.613	-2.778	18.057	-13.89	13.89	0	9.723	-1.389	25.002	2.778	2.778	-12.501	12.501	-5.556	0	-2.778	4.167	-8.334	20.835	20.835	13.89	-2.778	16.668	-4.167	9.723	-2.778	6.945	16.668	22.224	8.334	1.389	0	9.723	-6.945	9.723	-4.167	16.668
-12.501	19.446	44.448	23.613	0	19.446	-13.89	13.89	0	9.723	-1.389	25.002	2.778	2.778	-12.501	12.501	-4.167	2.778	-2.778	4.167	-8.334	20.835	20.835	13.89	-1.389	19.446	-4.167	9.723	-2.778	6.945	12.501	19.446	8.334	1.389	5.556	5.556	-2.778	12.501	-4.167	16.668
-13.89	16.668	44.448	23.613	0	19.446	-13.89	13.89	0	9.723	-1.389	25.002	2.778	2.778	-12.501	12.501	-4.167	2.778	-1.389	4.167	-8.334	20.835	20.835	13.89	-1.389	19.446	-4.167	9.723	-2.778	6.945	12.501	19.446	8.334	1.389	5.556	5.556	-4.167	12.501	-4.167	16.668
-13.89	18.057	43.059	23.613	0	19.446	-13.89	13.89	0	8.334	-1.389	25.002	2.778	4.167	-9.723	9.723	-4.167	2.778	-1.389	4.167	-8.334	20.835	15.279	13.89	-4.167	16.668	-4.167	9.723	-2.778	6.945	12.501	19.446	8.334	1.389	2.778	8.334	-4.167	12.501	-4.167	16.668
-13.89	16.668	43.059	23.613	-1.389	20.835	-13.89	13.89	0	8.334	0	26.391	-1.389	5.556	-11.112	9.723	-4.167	2.778	-1.389	4.167	-8.334	20.835	15.279	13.89	-2.778	19.446	-4.167	9.723	-2.778	6.945	12.501	19.446	8.334	2.778	2.778	6.945	-5.556	16.668	-5.556	20.835
-12.501	16.668	40.281	18.057	-1.389	19.446	-13.89	13.89	0	8.334	0	26.391	-1.389	1.389	-11.112	9.723	-4.167	2.778	-1.389	4.167	-8.334	20.835	15.279	13.89	-2.778	18.057	-4.167	9.723	-2.778	6.945	12.501	19.446	8.334	2.778	0	9.723	-15.279	18.057	-5.556	16.668
-12.501	16.668	40.281	18.057	-1.389	18.057	-13.89	13.89	0	9.723	0	26.391	-1.389	1.389	-9.723	12.501	-4.167	2.778	-1.389	4.167	-8.334	20.835	15.279	13.89	1.389	19.446	-4.167	9.723	-4.167	6.945	12.501	19.446	8.334	2.778	0	5.556	-15.279	18.057	-5.556	16.668
-12.501	16.668	43.059	22.224	-1.389	19.446	-13.89	13.89	0	9.723	0	26.391	-1.389	4.167	-9.723	12.501	-4.167	2.778	-1.389	2.778	-8.334	20.835	15.279	13.89	0	18.057	-4.167	9.723	-4.167	6.945	18.057	25.002	8.334	2.778	0	5.556	-19.446	18.057	-5.556	16.668
-12.501	18.057	43.059	22.224	-1.389	19.446	-13.89	13.89	1.389	12.501	-1.389	25.002	-1.389	2.778	-9.723	12.501	-4.167	2.778	-1.389	2.778	-8.334	20.835	16.668	13.89	-1.389	20.835	-4.167	9.723	-4.167	6.945	16.668	20.835	5.556	2.778	0	9.723	-16.668	26.391	-5.556	16.668
-12.501	18.057	43.059	22.224	-1.389	19.446	-13.89	13.89	1.389	12.501	-1.389	25.002	0	2.778	-9.723	12.501	-2.778	4.167	-1.389	2.778	-8.334	20.835	16.668	13.89	-1.389	18.057	-4.167	9.723	-4.167	6.945	16.668	20.835	5.556	2.778	0	9.723	-15.279	25.002	-5.556	16.668
-12.501	16.668	43.059	23.613	-1.389	19.446	-13.89	13.89	1.389	12.501	-1.389	25.002	0	2.778	-9.723	12.501	-2.778	4.167	-1.389	2.778	-8.334	20.835	16.668	13.89	0	19.446	-4.167	9.723	-4.167	6.945	16.668	20.835	5.556	2.778	0	9.723	-12.501	23.613	-5.556	16.668
-12.501	16.668	43.059	23.613	-1.389	19.446	-13.89	13.89	1.389	12.501	-1.389	25.002	0	2.778	-9.723	12.501	-2.778	4.167	-1.389	4.167	-8.334	20.835	16.668	13.89	-2.778	19.446	-4.167	9.723	-4.167	6.945	15.279	18.057	5.556	2.778	2.778	9.723	-16.668	22.224	-11.112	19.446
-13.89	15.279	51.393	11.112	-1.389	18.057	-13.89	13.89	1.389	11.112	-1.389	25.002	0	6.945	-9.723	12.501	-2.778	4.167	-1.389	5.556	-8.334	20.835	72.228	41.67	-4.167	16.668	-4.167	9.723	-4.167	6.945	26.391	36.114	5.556	4.167	1.389	9.723	-16.668	22.224	-9.723	18.057
-13.89	15.279	51.393	9.723	-1.389	18.057	-13.89	13.89	1.389	9.723	-1.389	25.002	0	6.945	-9.723	12.501	-2.778	4.167	-1.389	5.556	-8.334	20.835	131.955	63.894	-4.167	16.668	-11.112	15.279	-4.167	6.945	47.226	30.558	5.556	4.167	0	15.279	-16.668	25.002	-9.723	18.057
-13.89	16.668	51.393	12.501	-1.389	18.057	-13.89	13.89	4.167	8.334	-1.389	25.002	0	6.945	-9.723	12.501	-2.778	4.167	-1.389	5.556	-8.334	20.835			-2.778	18.057	-11.112	15.279	-4.167	6.945	5.556	-13.89	5.556	-1.389	-1.389	8.334	-19.446	25.002	-8.334	11.112
-13.89	16.668	51.393	11.112	-1.389	18.057	-13.89	13.89	4.167	8.334	-1.389	25.002	0	6.945	-9.723	12.501	-2.778	4.167	-1.389	5.556	-12.501	15.279			0	19.446	-11.112	13.89	-4.167	6.945	5.556	-15.279	6.945	-5.556	-1.389	8.334	-16.668	26.391	-8.334	15.279
-13.89	16.668	51.393	11.112	-1.389	18.057	-13.89	13.89	8.334	12.501	-1.389	25.002	0	5.556	-9.723	12.501	-2.778	4.167	-1.389	5.556	-12.501	15.279			-2.778	18.057	-11.112	13.89	-4.167	6.945	11.112	-5.556	9.723	-6.945	0	9.723	-18.057	25.002	-9.723	12.501
-13.89	16.668	54.171	18.057	-1.389	18.057	-13.89	11.112	8.334	11.112	-5.556	27.78	0	5.556	-9.723	12.501	0	4.167	-1.389	5.556	-12.501	15.279			-5.556	15.279	-11.112	13.89	-4.167	6.945	2.778	-13.89	11.112	-6.945	1.389	8.334	-18.057	25.002	-9.723	12.501
-13.89	15.279	51.393	15.279	-1.389	18.057	-13.89	11.112	6.945	9.723	-5.556	26.391	0	5.556	-9.723	13.89	0	4.167	2.778	6.945	-12.501	15.279			-1.389	18.057	-11.112	13.89	-4.167	6.945	8.334	-9.723	11.112	-1.389	1.389	6.945	-18.057	25.002	-8.334	13.89
-13.89	15.279	51.393	20.835	0	18.057	-13.89	11.112	6.945	9.723	-5.556	26.391	0	5.556	-8.334	13.89	0	4.167	2.778	6.945	-13.89	15.279			-1.389	18.057	-11.112	12.501	-4.167	8.334	5.556	-15.279	5.556	2.778	2.778	6.945	-18.057	25.002	-8.334	13.89
-13.89	15.279	51.393	25.002	0	18.057	41.67	19.446	6.945	8.334	-5.556	25.002	0	5.556	-8.334	13.89	0	4.167	0	5.556	-13.89	15.279			-1.389	19.446	-11.112	12.501	-5.556	9.723	12.501	-11.112	1.389	6.945	2.778	11.112	-18.057	26.391	-6.945	16.668
-13.89	16.668	51.393	25.002	0	18.057	45.837	19.446	1.389	8.334	-5.556	25.002	0	5.556	-8.334	13.89	0	4.167	0	5.556	-13.89	15.279			4.167	25.002	-11.112	12.501	-5.556	9.723	15.279	-9.723	-2.778	5.556	1.389	11.112	-18.057	26.391	-9.723	11.112
-13.89	16.668	51.393	25.002	0	18.057	43.059	18.057	5.556	8.334	-5.556	25.002	5.556	4.167	-8.334	13.89	0	4.167	0	5.556	-13.89	15.279			1.389	19.446	-11.112	12.501	-5.556	9.723	16.668	-16.668	0	4.167	2.778	11.112	-19.446	27.78	-8.334	13.89
-13.89	16.668	51.393	25.002	0	18.057	65.283	29.169	5.556	8.334	-5.556	25.002	5.556	4.167	-9.723	13.89	0	4.167	-1.389	5.556	-13.89	15.279			-1.389	22.224	-11.112	12.501	-5.556	9.723	12.501	-20.835	2.778	2.778	1.389	8.334	-19.446	27.78	-11.112	11.112
-15.279	16.668	48.615	20.835	2.778	20.835	63.894	27.78	5.556	8.334	-5.556	25.002	1.389	4.167	-9.723	13.89	0	4.167	-1.389	5.556	-13.89	15.279			0	19.446	-11.112	12.501	-5.556	9.723	12.501	-23.613	5.556	-1.389	0	8.334	-19.446	25.002	-11.112	11.112
-16.668	18.057	48.615	20.835	2.778	19.446	68.061	26.391	5.556	6.945	-5.556	25.002	1.389	4.167	-9.723	13.89	0	4.167	-1.389	5.556	-13.89	15.279			-1.389	19.446	-11.112	12.501	-5.556	9.723	11.112	-19.446	6.945	-1.389	5.556	8.334	-19.446	25.002	-11.112	11.112
-16.668	18.057	48.615	19.446	2.778	19.446	65.283	26.391	5.556	6.945	-5.556	25.002	0	4.167	-9.723	12.501	0	4.167	-1.389	5.556	-13.89	15.279			1.389	20.835	-11.112	12.501	-5.556	9.723	5.556	-15.279	5.556	-1.389	1.389	12.501	-15.279	22.224	-11.112	11.112
-16.668	18.057	48.615	19.446	2.778	18.057	63.894	26.391	8.334	9.723	-5.556	25.002	0	4.167	-9.723	12.501	0	4.167	1.389	8.334	-13.89	15.279			-2.778	22.224	-11.112	12.501	-6.945	9.723	1.389	-18.057	1.389	-1.389	1.389	11.112	-16.668	34.725	-11.112	11.112
-16.668	18.057	48.615	19.446	2.778	18.057	63.894	26.391	6.945	9.723	-5.556	25.002	0	4.167	-9.723	12.501	0	4.167	-2.778	4.167	-13.89	15.279			-4.167	19.446	-11.112	12.501	-6.945	9.723	12.501	-25.002	1.389	-1.389	1.389	11.112	-11.112	36.114	-11.112	9.723
Bacillamide D (18h)
Cell 1		Cell 3		Cell 4		Cell 5		Cell 6		Cell 7		Cell 8		Cell 9		Cell 10		Cell 11		Cell 12		Cell 13		Cell 14		Cell 15		Cell 16		Cell 17		Cell 18		Cell 19		Cell 20		Cell 21		Cell 22		Cell 23		Cell 24		Cell 25		Cell 26
X	Y	X	Y	X	Y	X	Y	X	Y	X	Y	X	Y	X	Y	X	Y	X	Y	X	Y	X	Y	X	Y	X	Y	X	Y	X	Y	X	Y	X	Y	X	Y	X	Y	X	Y	X	Y	X	Y	X	Y	X	Y
0	0	0	0	0	0	0	0	0	0	0	0	0	0	0	0	0	0	0	0	0	0	0	0	0	0	0	0	0	0	0	0	0	0	0	0	0	0	0	0	0	0	0	0	0	0	0	0	0	0
-8.334	13.89	-2.778	9.723	-12.501	11.112	-6.945	5.556	-5.556	5.556	0	6.945	-4.167	4.167	-6.945	13.89	-1.389	6.945	-1.389	4.167	-1.389	-18.057	-4.167	8.334	-4.167	8.334	-6.945	11.112	-5.556	11.112	-6.945	6.945	-1.389	6.945	-2.778	9.723	-4.167	0	-6.945	6.945	-1.389	11.112	-5.556	11.112	-5.556	12.501	-5.556	13.89	-6.945	11.112
-11.112	22.224	-6.945	15.279	-12.501	15.279	-13.89	12.501	-8.334	15.279	-6.945	11.112	-6.945	12.501	-5.556	11.112	-6.945	11.112	-6.945	12.501	18.057	-45.837	-9.723	18.057	-8.334	15.279	-11.112	16.668	-6.945	15.279	-8.334	12.501	-5.556	13.89	-4.167	16.668	-9.723	1.389	-9.723	13.89	-4.167	13.89	-6.945	18.057	-5.556	12.501	-6.945	16.668	-12.501	11.112
-9.723	22.224	-6.945	16.668	-12.501	20.835	-9.723	15.279	-8.334	18.057	-6.945	16.668	-13.89	15.279	-5.556	15.279	-9.723	15.279	-6.945	13.89	12.501	-48.615	-9.723	16.668	-9.723	20.835	-11.112	16.668	-12.501	16.668	-11.112	15.279	-5.556	13.89	-6.945	19.446	-9.723	1.389	-12.501	15.279	-2.778	12.501	-6.945	18.057	-6.945	15.279	-8.334	18.057	-6.945	16.668
-9.723	23.613	-6.945	19.446	-12.501	20.835	-9.723	16.668	-8.334	18.057	-6.945	16.668	-12.501	18.057	-11.112	20.835	-9.723	19.446	-5.556	15.279	11.112	-45.837	-9.723	15.279	-9.723	20.835	-11.112	16.668	-9.723	18.057	-11.112	15.279	-5.556	15.279	-9.723	19.446	-6.945	0	-11.112	18.057	1.389	15.279	-6.945	18.057	-8.334	18.057	-9.723	20.835	-11.112	16.668
-12.501	23.613	-6.945	19.446	-11.112	20.835	-9.723	16.668	-11.112	15.279	-6.945	16.668	-9.723	18.057	-12.501	20.835	-9.723	19.446	-5.556	15.279	11.112	-45.837	-9.723	13.89	-9.723	20.835	-12.501	19.446	-8.334	18.057	-11.112	16.668	-4.167	19.446	-9.723	16.668	-6.945	0	-11.112	18.057	2.778	9.723	-8.334	20.835	-5.556	19.446	-11.112	19.446	-11.112	15.279
-9.723	23.613	-6.945	22.224	-11.112	19.446	-9.723	16.668	-11.112	15.279	-6.945	16.668	-9.723	18.057	-11.112	20.835	-9.723	19.446	-5.556	19.446	22.224	-43.059	-9.723	13.89	-9.723	20.835	-12.501	19.446	-6.945	18.057	-9.723	16.668	-4.167	19.446	-6.945	18.057	-8.334	0	-11.112	22.224	1.389	11.112	-8.334	20.835	-5.556	19.446	-11.112	19.446	-11.112	15.279
-12.501	23.613	-6.945	20.835	-11.112	19.446	-11.112	16.668	-11.112	16.668	-5.556	18.057	-9.723	18.057	-11.112	23.613	-11.112	22.224	-11.112	20.835	25.002	-43.059	-9.723	13.89	-9.723	20.835	-12.501	18.057	-6.945	18.057	-9.723	16.668	-4.167	15.279	-5.556	19.446	-8.334	0	-11.112	26.391	1.389	6.945	-8.334	20.835	-5.556	19.446	-11.112	19.446	-11.112	18.057
-12.501	23.613	-8.334	20.835	-11.112	19.446	-11.112	16.668	-11.112	20.835	-2.778	20.835	-9.723	18.057	-4.167	27.78	-11.112	22.224	-9.723	18.057	36.114	-55.56	-9.723	13.89	-9.723	20.835	-8.334	20.835	-13.89	15.279	-12.501	19.446	-6.945	18.057	-9.723	19.446	-8.334	0	-6.945	19.446	9.723	11.112	-8.334	20.835	-5.556	19.446	-11.112	20.835	-11.112	18.057
-11.112	23.613	-9.723	20.835	-11.112	19.446	-11.112	16.668	-11.112	20.835	-6.945	19.446	-8.334	20.835	-9.723	22.224	-11.112	22.224	-4.167	15.279	34.725	-56.949	-9.723	15.279	-9.723	20.835	-12.501	22.224	-8.334	15.279	-12.501	15.279	-6.945	18.057	-9.723	19.446	-8.334	0	-6.945	19.446	11.112	11.112	-8.334	20.835	-6.945	19.446	-11.112	20.835	-11.112	18.057
-11.112	25.002	-9.723	20.835	-11.112	20.835	-11.112	18.057	-11.112	20.835	-6.945	19.446	-11.112	20.835	-6.945	22.224	-11.112	22.224	-4.167	18.057	36.114	-56.949	-9.723	13.89	-9.723	20.835	-12.501	22.224	-8.334	16.668	-11.112	16.668	-6.945	18.057	-8.334	19.446	-8.334	0	-6.945	19.446	12.501	11.112	-8.334	20.835	-6.945	19.446	-11.112	20.835	-11.112	18.057
-11.112	25.002	-9.723	20.835	-11.112	20.835	-8.334	19.446	-11.112	19.446	-6.945	19.446	-11.112	20.835	-6.945	25.002	-11.112	22.224	-5.556	15.279	40.281	-61.116	-8.334	13.89	-9.723	20.835	-12.501	20.835	-4.167	16.668	-11.112	16.668	-6.945	18.057	-8.334	19.446	-8.334	1.389	-6.945	22.224	13.89	11.112	-5.556	19.446	-6.945	19.446	-11.112	20.835	-11.112	22.224
-16.668	22.224	-8.334	20.835	-11.112	22.224	-8.334	19.446	-11.112	19.446	-6.945	19.446	-11.112	20.835	-9.723	27.78	-11.112	19.446	-5.556	16.668	36.114	-61.116	-8.334	13.89	-9.723	22.224	-12.501	20.835	-9.723	20.835	-11.112	16.668	-6.945	12.501	-8.334	19.446	-9.723	1.389	-6.945	26.391	11.112	8.334	-5.556	19.446	-6.945	19.446	-12.501	20.835	-11.112	20.835
-12.501	25.002	-5.556	23.613	-11.112	22.224	-9.723	20.835	-11.112	18.057	-2.778	19.446	-11.112	19.446	-8.334	23.613	-11.112	22.224	-4.167	22.224	37.503	-51.393	-8.334	13.89	-9.723	22.224	-12.501	20.835	-9.723	20.835	-11.112	16.668	-6.945	12.501	-12.501	15.279	-9.723	1.389	-9.723	23.613	-6.945	15.279	-8.334	23.613	-6.945	19.446	-12.501	23.613	-11.112	16.668
-13.89	25.002	-9.723	20.835	-11.112	22.224	-13.89	16.668	-11.112	16.668	-6.945	18.057	-11.112	20.835	-5.556	26.391	-12.501	23.613	-8.334	18.057	34.725	-50.004	-8.334	13.89	-9.723	22.224	-12.501	20.835	-2.778	13.89	-11.112	16.668	-6.945	12.501	-12.501	16.668	-11.112	1.389	-9.723	27.78	12.501	9.723	-6.945	23.613	-6.945	25.002	-12.501	22.224	-11.112	19.446
-11.112	26.391	-9.723	22.224	-11.112	20.835	-12.501	16.668	-11.112	19.446	-6.945	18.057	-11.112	20.835	-5.556	26.391	-15.279	22.224	-5.556	16.668	37.503	-56.949	-8.334	13.89	-9.723	22.224	-12.501	20.835	-6.945	16.668	-11.112	16.668	-6.945	16.668	-12.501	16.668	-8.334	1.389	-9.723	26.391	11.112	15.279	-6.945	23.613	-6.945	25.002	-12.501	22.224	-11.112	19.446
-12.501	25.002	-9.723	22.224	-11.112	20.835	-9.723	18.057	-11.112	19.446	-5.556	18.057	-11.112	20.835	-5.556	26.391	-11.112	25.002	-6.945	11.112	36.114	-54.171	-8.334	15.279	-9.723	22.224	-16.668	20.835	-8.334	15.279	-11.112	16.668	-6.945	18.057	-8.334	16.668	-4.167	1.389	-8.334	23.613	11.112	11.112	-8.334	25.002	-6.945	22.224	-13.89	27.78	-11.112	19.446
-12.501	23.613	-9.723	22.224	-11.112	20.835	-11.112	19.446	-12.501	19.446	-5.556	18.057	-8.334	20.835	-6.945	26.391	-11.112	23.613	-6.945	12.501	36.114	-52.782	-8.334	15.279	-9.723	22.224	-12.501	19.446	-8.334	13.89	-11.112	16.668	-6.945	18.057	-8.334	16.668	-6.945	2.778	-9.723	19.446	16.668	18.057	-5.556	23.613	-6.945	22.224	-11.112	25.002	-11.112	15.279
-12.501	23.613	-8.334	23.613	-11.112	19.446	-11.112	19.446	-12.501	19.446	-4.167	22.224	-8.334	22.224	-6.945	26.391	-11.112	22.224	-5.556	15.279	31.947	-50.004	-8.334	15.279	-9.723	22.224	-12.501	19.446	-8.334	13.89	-11.112	16.668	-6.945	18.057	-8.334	16.668	-8.334	2.778	-9.723	20.835	8.334	18.057	-8.334	22.224	-6.945	22.224	-11.112	25.002	-12.501	19.446
-12.501	22.224	-11.112	22.224	-11.112	19.446	-11.112	18.057	-12.501	19.446	-4.167	20.835	-8.334	22.224	-6.945	27.78	-9.723	25.002	-5.556	12.501	41.67	-56.949	-8.334	15.279	-9.723	22.224	-12.501	19.446	-5.556	13.89	-11.112	16.668	-6.945	18.057	-8.334	16.668	-9.723	2.778	-9.723	23.613	8.334	18.057	-6.945	22.224	-6.945	22.224	-11.112	25.002	-9.723	19.446
-12.501	22.224	-9.723	22.224	-11.112	19.446	-11.112	18.057	-9.723	22.224	-5.556	20.835	-8.334	22.224	-6.945	27.78	-12.501	16.668	15.279	1.389	47.226	-59.727	-8.334	15.279	-9.723	22.224	-12.501	19.446	-6.945	13.89	-11.112	16.668	-5.556	20.835	-9.723	16.668	-8.334	1.389	-9.723	23.613	13.89	16.668	-6.945	22.224	-6.945	22.224	-13.89	29.169	-9.723	18.057
-12.501	23.613	-9.723	22.224	-12.501	22.224	-11.112	18.057	-9.723	22.224	-4.167	20.835	-8.334	20.835	-6.945	27.78	-9.723	23.613	36.114	15.279	55.56	-59.727	-9.723	18.057	-9.723	22.224	-12.501	19.446	-6.945	13.89	-11.112	16.668	-5.556	20.835	-9.723	16.668	-8.334	2.778	-9.723	23.613	8.334	18.057	-6.945	22.224	-6.945	22.224	-9.723	26.391	-16.668	18.057
-12.501	23.613	-8.334	22.224	-12.501	22.224	-11.112	19.446	-9.723	22.224	-5.556	20.835	-8.334	20.835	-6.945	27.78	-11.112	27.78	33.336	15.279	50.004	-58.338	-11.112	15.279	-9.723	22.224	-12.501	23.613	-6.945	13.89	-11.112	18.057	-4.167	27.78	-9.723	16.668	-9.723	5.556	-9.723	23.613	20.835	37.503	-6.945	22.224	-6.945	22.224	-13.89	26.391	-12.501	18.057
-13.89	23.613	-8.334	22.224	-12.501	20.835	-11.112	20.835	-9.723	20.835	-5.556	20.835	-8.334	20.835	-9.723	25.002	-8.334	22.224	36.114	16.668	48.615	-62.505	-6.945	13.89	-9.723	22.224	-12.501	23.613	-6.945	13.89	-11.112	18.057	-4.167	27.78	-11.112	18.057	-9.723	0	-9.723	23.613	23.613	36.114	-6.945	22.224	-6.945	22.224	-13.89	26.391	-11.112	19.446
-11.112	23.613	-8.334	20.835	-12.501	20.835	-11.112	20.835	-9.723	20.835	-6.945	19.446	-11.112	22.224	-9.723	25.002	-12.501	22.224	36.114	23.613	54.171	-62.505	-6.945	13.89	-9.723	22.224	-12.501	23.613	-6.945	13.89	-11.112	18.057	-1.389	19.446	-11.112	18.057	-8.334	0	-9.723	23.613	22.224	23.613	-6.945	22.224	-6.945	22.224	-13.89	26.391	-11.112	19.446
-11.112	23.613	-9.723	22.224	-12.501	19.446	-11.112	20.835	-9.723	20.835	-6.945	20.835	-9.723	22.224	-9.723	27.78	-9.723	16.668	34.725	27.78	62.505	-61.116	-8.334	13.89	-9.723	22.224	-12.501	22.224	-6.945	16.668	-11.112	18.057	-4.167	25.002	-9.723	19.446	-8.334	0	-9.723	23.613	20.835	33.336	-5.556	20.835	-6.945	22.224	-13.89	26.391	-9.723	20.835
-11.112	23.613	-8.334	22.224	-12.501	19.446	-12.501	19.446	-9.723	20.835	-6.945	20.835	-9.723	22.224	-8.334	29.169	-13.89	15.279	36.114	26.391	61.116	-62.505	-6.945	12.501	-9.723	22.224	-12.501	20.835	-6.945	16.668	-8.334	20.835	-6.945	13.89	-9.723	19.446	-8.334	0	-9.723	23.613	22.224	37.503	-5.556	19.446	-6.945	22.224	-13.89	27.78	-9.723	26.391
-11.112	23.613	-8.334	22.224	-12.501	19.446	-12.501	19.446	-9.723	20.835	-5.556	22.224	-9.723	22.224	-12.501	26.391	-9.723	23.613	30.558	27.78	59.727	-58.338	-6.945	12.501	-9.723	22.224	-12.501	20.835	-6.945	16.668	-12.501	18.057	-2.778	16.668	-11.112	13.89	-8.334	0	-9.723	23.613	25.002	37.503	-5.556	19.446	-6.945	22.224	-13.89	27.78	-9.723	19.446
-11.112	23.613	-6.945	22.224	-12.501	19.446	-12.501	19.446	-9.723	20.835	-5.556	22.224	-9.723	23.613	-8.334	27.78	-12.501	22.224	33.336	25.002	55.56	-59.727	-6.945	12.501	-9.723	22.224	-12.501	23.613	-6.945	16.668	-12.501	18.057	-2.778	16.668	-11.112	13.89	-6.945	5.556	-9.723	23.613	19.446	40.281	-5.556	19.446	-6.945	22.224	-13.89	27.78	-9.723	22.224
-11.112	23.613	-6.945	25.002	-12.501	19.446	-12.501	19.446	-9.723	20.835	-4.167	25.002	-13.89	27.78	-9.723	26.391	-12.501	22.224	41.67	22.224	52.782	-58.338	-6.945	12.501	-9.723	22.224	-12.501	23.613	-6.945	16.668	-12.501	18.057	-2.778	22.224	-11.112	13.89	-8.334	-1.389	-9.723	23.613	19.446	44.448	-5.556	19.446	-6.945	22.224	-13.89	27.78	-12.501	20.835
-11.112	23.613	-9.723	23.613	-12.501	19.446	-12.501	19.446	-9.723	20.835	-6.945	20.835	-11.112	26.391	-8.334	27.78	-11.112	23.613	41.67	12.501	51.393	-63.894	-6.945	12.501	-9.723	22.224	-12.501	25.002	-6.945	16.668	-11.112	18.057	-2.778	22.224	-11.112	13.89	-6.945	1.389	-9.723	23.613	23.613	38.892	-5.556	19.446	-6.945	22.224	-13.89	27.78	-12.501	22.224
-11.112	23.613	-8.334	23.613	-12.501	19.446	-12.501	19.446	-9.723	20.835	-4.167	22.224	-11.112	26.391	-9.723	25.002	-11.112	20.835	41.67	11.112	52.782	-72.228	-6.945	13.89	-9.723	22.224	-12.501	25.002	-6.945	16.668	-9.723	19.446	-6.945	19.446	-11.112	16.668	-6.945	1.389	-9.723	23.613	25.002	33.336	-5.556	19.446	-6.945	22.224	-13.89	27.78	-12.501	22.224
-9.723	26.391	-8.334	22.224	-12.501	22.224	-9.723	19.446	-9.723	19.446	-4.167	19.446	-11.112	29.169	-8.334	26.391	-11.112	25.002	33.336	25.002	54.171	-62.505	-9.723	16.668	-9.723	22.224	-12.501	25.002	-6.945	16.668	-9.723	20.835	-2.778	22.224	-11.112	15.279	-8.334	-2.778	-9.723	23.613	25.002	33.336	-5.556	19.446	-6.945	22.224	-15.279	25.002	-12.501	23.613
-12.501	26.391	-8.334	22.224	-12.501	22.224	-11.112	20.835	-13.89	13.89	-5.556	22.224	-11.112	29.169	-5.556	27.78	-13.89	23.613	38.892	16.668	56.949	-73.617	-9.723	16.668	-9.723	22.224	-12.501	25.002	-6.945	16.668	-9.723	20.835	-5.556	22.224	-11.112	15.279	-8.334	0	-9.723	23.613	26.391	27.78	-5.556	19.446	-6.945	22.224	-23.613	25.002	-6.945	19.446
-12.501	26.391	-8.334	22.224	-12.501	20.835	-11.112	20.835	-8.334	18.057	-4.167	19.446	-11.112	29.169	-5.556	26.391	-12.501	23.613	38.892	16.668	56.949	-65.283	-9.723	16.668	-9.723	22.224	-12.501	25.002	-6.945	16.668	-9.723	18.057	-8.334	16.668	-11.112	9.723	-8.334	0	-9.723	23.613	22.224	37.503	-5.556	19.446	-6.945	22.224	-27.78	34.725	-8.334	19.446
-13.89	25.002	-8.334	22.224	-12.501	20.835	-12.501	18.057	-8.334	18.057	-5.556	19.446	-11.112	26.391	-5.556	26.391	-12.501	23.613	34.725	23.613	54.171	-61.116	-11.112	13.89	-9.723	22.224	-12.501	25.002	-6.945	15.279	-9.723	18.057	-6.945	22.224	-11.112	9.723	-8.334	0	-9.723	23.613	19.446	19.446	-5.556	19.446	-6.945	22.224	-19.446	36.114	-8.334	18.057
-13.89	23.613	-8.334	23.613	-12.501	20.835	-11.112	19.446	-8.334	18.057	-5.556	19.446	-18.057	30.558	-5.556	25.002	-12.501	23.613	37.503	22.224	61.116	-68.061	-9.723	13.89	-9.723	22.224	-12.501	25.002	-6.945	15.279	-9.723	18.057	-6.945	23.613	-11.112	9.723	-8.334	4.167	-9.723	23.613	22.224	30.558	-5.556	19.446	-6.945	22.224	-25.002	41.67	-8.334	19.446
-13.89	23.613	-6.945	23.613	-12.501	20.835	-11.112	19.446	-8.334	20.835	-5.556	19.446	-13.89	31.947	-5.556	27.78	-11.112	25.002	43.059	18.057	75.006	-69.45	-9.723	13.89	-9.723	22.224	-12.501	25.002	-6.945	15.279	-9.723	18.057	-6.945	23.613	-11.112	9.723	-8.334	0	-9.723	23.613	18.057	40.281	-5.556	19.446	-6.945	22.224	-9.723	38.892	-11.112	20.835
-13.89	23.613	-6.945	23.613	-12.501	20.835	-11.112	19.446	-8.334	20.835	-5.556	19.446	-13.89	31.947	-5.556	27.78	-11.112	25.002	41.67	18.057	76.395	-66.672	-9.723	13.89	-9.723	22.224	-12.501	25.002	-6.945	15.279	-11.112	18.057	-6.945	23.613	-11.112	11.112	-6.945	2.778	-9.723	23.613	15.279	43.059	-5.556	19.446	-6.945	22.224	-15.279	37.503	-12.501	20.835
-13.89	23.613	-6.945	23.613	-12.501	20.835	-11.112	20.835	-8.334	20.835	-5.556	19.446	-13.89	30.558	-5.556	31.947	-11.112	25.002	41.67	19.446	80.562	-65.283	-9.723	13.89	-9.723	22.224	-12.501	25.002	-6.945	15.279	-11.112	18.057	-6.945	22.224	-11.112	11.112	-6.945	2.778	-9.723	23.613	22.224	40.281	-5.556	19.446	-6.945	22.224	-13.89	26.391	-12.501	20.835
-13.89	22.224	-5.556	27.78	-12.501	20.835	-11.112	20.835	-8.334	20.835	-5.556	20.835	-13.89	29.169	-9.723	30.558	-11.112	25.002	41.67	20.835	77.784	-65.283	-9.723	13.89	-9.723	22.224	-12.501	20.835	-6.945	15.279	-11.112	18.057	-5.556	22.224	-8.334	4.167	-11.112	2.778	-9.723	23.613	23.613	36.114	-5.556	19.446	-6.945	22.224	-19.446	36.114	-16.668	18.057
-13.89	22.224	-5.556	26.391	-12.501	20.835	-11.112	20.835	-8.334	20.835	-8.334	20.835	-11.112	31.947	-5.556	34.725	-11.112	25.002	41.67	20.835	80.562	-65.283	-9.723	13.89	-9.723	22.224	-12.501	20.835	-6.945	15.279	-11.112	18.057	-8.334	18.057	-8.334	6.945	-9.723	2.778	-9.723	23.613	22.224	26.391	-5.556	19.446	-6.945	22.224	-18.057	26.391	-13.89	18.057
-13.89	23.613	-6.945	20.835	-12.501	20.835	-11.112	19.446	-8.334	20.835	-6.945	20.835	-11.112	31.947	-9.723	34.725	-11.112	25.002	45.837	23.613	90.285	-55.56	-9.723	13.89	-9.723	22.224	-12.501	20.835	-6.945	15.279	-11.112	16.668	-8.334	18.057	-8.334	6.945	-8.334	2.778	-9.723	23.613	22.224	26.391	-5.556	19.446	-6.945	22.224	-19.446	25.002	-6.945	18.057
-13.89	25.002	-6.945	22.224	-12.501	20.835	-11.112	18.057	-8.334	20.835	-5.556	20.835	-12.501	31.947	-6.945	33.336	-11.112	23.613	45.837	22.224	90.285	-54.171	-9.723	13.89	-9.723	22.224	-12.501	20.835	-6.945	15.279	-11.112	16.668	-8.334	19.446	-13.89	6.945	-9.723	4.167	-9.723	23.613	25.002	20.835	-5.556	19.446	-6.945	22.224	-19.446	25.002	-12.501	19.446
-12.501	30.558	-6.945	22.224	-12.501	20.835	-11.112	20.835	-8.334	20.835	-5.556	20.835	-11.112	31.947	-5.556	36.114	-11.112	26.391	47.226	23.613	83.34	-40.281	-13.89	13.89	-9.723	22.224	-12.501	20.835	-11.112	18.057	-11.112	16.668	-8.334	19.446	-11.112	8.334	-9.723	4.167	-9.723	23.613	25.002	25.002	-5.556	19.446	-6.945	22.224	-16.668	27.78	-12.501	18.057
-13.89	26.391	-6.945	25.002	-12.501	20.835	-11.112	20.835	-8.334	20.835	-6.945	20.835	-13.89	33.336	-5.556	33.336	-11.112	26.391	45.837	27.78	87.507	-34.725	-16.668	12.501	-9.723	22.224	-12.501	20.835	-11.112	18.057	-11.112	16.668	-4.167	19.446	-11.112	8.334	-9.723	4.167	-9.723	23.613	25.002	25.002	-5.556	19.446	-6.945	22.224	-23.613	38.892	-9.723	18.057
-12.501	23.613	-6.945	27.78	-12.501	20.835	-11.112	20.835	-8.334	19.446	-6.945	20.835	-12.501	29.169	-2.778	36.114	-11.112	26.391	43.059	26.391	86.118	-44.448	-16.668	11.112	-9.723	22.224	-12.501	20.835	-11.112	18.057	-11.112	16.668	-8.334	19.446	-11.112	9.723	-5.556	0	-9.723	23.613	22.224	20.835	-5.556	19.446	-6.945	22.224	-19.446	37.503	-2.778	25.002
-12.501	23.613	-8.334	25.002	-12.501	20.835	-11.112	20.835	-8.334	19.446	-5.556	20.835	-15.279	33.336	-2.778	34.725	-11.112	26.391	41.67	23.613	77.784	-37.503	-16.668	11.112	-9.723	22.224	-12.501	20.835	-11.112	18.057	-11.112	16.668	-5.556	15.279	-11.112	9.723	-5.556	1.389	-9.723	23.613	19.446	25.002	-5.556	19.446	-6.945	22.224	-29.169	40.281	-11.112	23.613
-15.279	25.002	-8.334	25.002	-12.501	20.835	-11.112	20.835	-8.334	19.446	-5.556	20.835	-15.279	33.336	-5.556	34.725	-11.112	23.613	38.892	25.002	70.839	-31.947	-16.668	11.112	-9.723	22.224	-12.501	20.835	-6.945	18.057	-11.112	16.668	-6.945	15.279	-9.723	9.723	-5.556	5.556	-9.723	23.613	25.002	30.558	-5.556	19.446	-6.945	22.224	-26.391	38.892	-6.945	22.224
-13.89	25.002	-8.334	23.613	-11.112	22.224	-11.112	20.835	-8.334	19.446	-5.556	20.835	-15.279	31.947	-1.389	34.725	-11.112	20.835	37.503	23.613	65.283	-34.725	-15.279	12.501	-9.723	22.224	-12.501	20.835	-6.945	18.057	-11.112	16.668	-2.778	15.279	-9.723	9.723	-5.556	5.556	-9.723	23.613	20.835	30.558	-5.556	19.446	-9.723	20.835	-29.169	45.837	-12.501	22.224
-13.89	25.002	-5.556	25.002	-11.112	22.224	-11.112	20.835	-8.334	19.446	-4.167	22.224	-15.279	31.947	-4.167	41.67	-6.945	23.613	44.448	27.78	73.617	-34.725	-15.279	12.501	-9.723	22.224	-12.501	20.835	-6.945	18.057	-11.112	16.668	-2.778	16.668	-9.723	9.723	-5.556	2.778	-9.723	23.613	23.613	40.281	-5.556	19.446	-9.723	20.835	-33.336	41.67	-12.501	22.224
-13.89	25.002	-5.556	22.224	-11.112	22.224	-11.112	20.835	-8.334	19.446	-4.167	22.224	-15.279	31.947	-6.945	38.892	-8.334	23.613	40.281	23.613	73.617	-33.336	-15.279	12.501	-9.723	22.224	-12.501	20.835	-6.945	18.057	-11.112	16.668	-2.778	16.668	-9.723	9.723	-5.556	1.389	-9.723	23.613	26.391	43.059	-5.556	19.446	-9.723	20.835	-36.114	41.67	-12.501	22.224
-13.89	25.002	-8.334	25.002	-11.112	22.224	-11.112	20.835	-8.334	19.446	-4.167	22.224	-15.279	31.947	-8.334	27.78	-9.723	20.835	40.281	23.613	68.061	-38.892	-15.279	12.501	-9.723	22.224	-12.501	20.835	-6.945	18.057	-11.112	16.668	-5.556	15.279	-9.723	9.723	-5.556	1.389	-9.723	23.613	22.224	38.892	-5.556	19.446	-9.723	20.835	-43.059	34.725	-11.112	22.224
-11.112	25.002	-8.334	26.391	-11.112	19.446	-11.112	20.835	-8.334	19.446	-4.167	22.224	-15.279	31.947	-8.334	23.613	-9.723	20.835	40.281	23.613	73.617	-40.281	-15.279	12.501	-9.723	22.224	-12.501	20.835	-6.945	18.057	-11.112	16.668	-5.556	15.279	-9.723	9.723	-5.556	1.389	-9.723	23.613	22.224	40.281	-5.556	19.446	-9.723	20.835	-45.837	31.947	-11.112	18.057
-11.112	25.002	-8.334	23.613	-12.501	19.446	-11.112	20.835	-8.334	19.446	-4.167	20.835	-15.279	31.947	-8.334	22.224	-9.723	22.224	41.67	27.78	70.839	-33.336	-15.279	9.723	-9.723	22.224	-12.501	20.835	-6.945	18.057	-11.112	16.668	-4.167	18.057	-9.723	9.723	-5.556	-1.389	-9.723	23.613	20.835	38.892	-5.556	19.446	-9.723	20.835	-45.837	23.613	-13.89	20.835
-11.112	25.002	-8.334	25.002	-12.501	19.446	-11.112	20.835	-8.334	19.446	-4.167	20.835	-15.279	31.947	-8.334	22.224	-12.501	22.224	41.67	27.78	63.894	-33.336	-15.279	9.723	-9.723	22.224	-12.501	20.835	-6.945	18.057	-11.112	16.668	-4.167	18.057	-9.723	9.723	-1.389	-1.389	-9.723	23.613	22.224	37.503	-5.556	19.446	-9.723	20.835	-51.393	29.169	-13.89	19.446
-11.112	25.002	-6.945	23.613	-12.501	19.446	-11.112	20.835	-8.334	19.446	-4.167	20.835	-13.89	30.558	-5.556	20.835	-9.723	25.002	43.059	26.391	63.894	-33.336	-15.279	9.723	-9.723	22.224	-12.501	20.835	-6.945	18.057	-11.112	16.668	0	20.835	-9.723	8.334	0	-2.778	-9.723	23.613	22.224	37.503	-5.556	19.446	-9.723	20.835	-48.615	25.002	-16.668	19.446
-11.112	25.002	-6.945	23.613	-12.501	19.446	-11.112	20.835	-8.334	19.446	-4.167	20.835	-13.89	30.558	-8.334	19.446	-12.501	26.391	43.059	27.78	66.672	-33.336	-15.279	9.723	-9.723	22.224	-12.501	20.835	-6.945	18.057	-11.112	16.668	-2.778	23.613	-9.723	8.334	0	-2.778	-9.723	23.613	20.835	37.503	-5.556	19.446	-9.723	20.835	-48.615	23.613	-13.89	19.446
-12.501	25.002	-6.945	25.002	-12.501	19.446	-11.112	20.835	-8.334	19.446	-4.167	20.835	-13.89	30.558	-6.945	20.835	-12.501	23.613	43.059	27.78	61.116	-37.503	-15.279	12.501	-8.334	22.224	-12.501	20.835	-6.945	18.057	-11.112	16.668	-4.167	18.057	-9.723	8.334	0	-2.778	-9.723	23.613	19.446	38.892	-5.556	19.446	-9.723	20.835	-47.226	19.446	-9.723	16.668
-13.89	23.613	-6.945	26.391	-12.501	19.446	-11.112	20.835	-8.334	19.446	-4.167	20.835	-13.89	30.558	-6.945	19.446	-12.501	22.224	41.67	26.391	66.672	-33.336	-16.668	8.334	-8.334	22.224	-12.501	20.835	-6.945	18.057	-11.112	16.668	-4.167	18.057	-9.723	8.334	5.556	-2.778	-9.723	23.613	19.446	36.114	-5.556	19.446	-9.723	20.835	-44.448	26.391	-11.112	16.668
-12.501	25.002	-9.723	29.169	-12.501	19.446	-11.112	20.835	-8.334	19.446	-4.167	19.446	-13.89	30.558	-5.556	18.057	-11.112	23.613	43.059	26.391	62.505	-36.114	-16.668	8.334	-4.167	23.613	-12.501	20.835	-6.945	18.057	-11.112	16.668	-4.167	18.057	-9.723	8.334	5.556	-2.778	-9.723	23.613	18.057	40.281	-5.556	19.446	-9.723	20.835	-44.448	16.668	-11.112	16.668
-12.501	26.391	-9.723	23.613	-12.501	19.446	-11.112	20.835	-8.334	19.446	-5.556	19.446	-13.89	33.336	-5.556	26.391	-12.501	23.613	43.059	25.002	63.894	-36.114	-16.668	8.334	-4.167	23.613	-12.501	20.835	-6.945	18.057	-11.112	16.668	-1.389	20.835	-9.723	8.334	5.556	-2.778	-11.112	23.613	20.835	38.892	-5.556	19.446	-9.723	20.835	-44.448	15.279	-8.334	22.224
-12.501	26.391	-9.723	23.613	-12.501	19.446	-11.112	20.835	-8.334	19.446	-5.556	19.446	-13.89	34.725	-11.112	26.391	-13.89	20.835	43.059	25.002	66.672	-36.114	-16.668	8.334	-4.167	23.613	-12.501	20.835	-6.945	18.057	-11.112	19.446	-2.778	20.835	-9.723	8.334	5.556	-2.778	-11.112	23.613	19.446	40.281	-5.556	19.446	-9.723	20.835	-44.448	27.78	-13.89	22.224
-13.89	25.002	-8.334	20.835	-12.501	19.446	-11.112	20.835	-8.334	19.446	-5.556	19.446	-13.89	34.725	-8.334	30.558	-11.112	23.613	43.059	25.002	69.45	-34.725	-18.057	8.334	-4.167	23.613	-12.501	20.835	-6.945	18.057	-11.112	19.446	-2.778	20.835	-4.167	5.556	2.778	-1.389	-11.112	23.613	20.835	34.725	-5.556	19.446	-9.723	20.835	-40.281	30.558	-12.501	20.835
-15.279	25.002	-8.334	20.835	-12.501	19.446	-11.112	20.835	-8.334	19.446	-5.556	19.446	-13.89	34.725	-6.945	26.391	-12.501	23.613	40.281	25.002	68.061	-36.114	-16.668	9.723	-4.167	23.613	-12.501	20.835	-6.945	18.057	-11.112	19.446	-2.778	22.224	-4.167	5.556	2.778	-1.389	-11.112	23.613	26.391	34.725	-5.556	19.446	-9.723	20.835	-45.837	33.336	-11.112	19.446
-13.89	22.224	-8.334	23.613	-12.501	19.446	-11.112	23.613	-8.334	19.446	-5.556	19.446	-13.89	34.725	-2.778	25.002	-8.334	27.78	40.281	25.002	72.228	-36.114	-16.668	9.723	-4.167	23.613	-13.89	25.002	-6.945	18.057	-11.112	19.446	-2.778	27.78	-4.167	6.945	2.778	-1.389	-11.112	23.613	20.835	31.947	-5.556	19.446	-9.723	20.835	-50.004	27.78	-12.501	18.057
-13.89	23.613	-8.334	23.613	-12.501	19.446	-9.723	25.002	-8.334	19.446	-5.556	19.446	-13.89	34.725	-11.112	25.002	-11.112	26.391	38.892	20.835	75.006	-36.114	-16.668	9.723	-6.945	30.558	-13.89	25.002	-6.945	18.057	-11.112	19.446	-2.778	22.224	-4.167	6.945	0	0	-12.501	23.613	26.391	31.947	-5.556	19.446	-9.723	20.835	-44.448	30.558	-12.501	18.057
-11.112	26.391	-8.334	22.224	-12.501	19.446	-11.112	22.224	-8.334	19.446	-5.556	19.446	-13.89	34.725	-4.167	26.391	-11.112	26.391	43.059	22.224	84.729	-41.67	-15.279	11.112	-6.945	30.558	-13.89	22.224	-6.945	18.057	-11.112	19.446	-2.778	22.224	-4.167	8.334	6.945	-5.556	-12.501	23.613	18.057	33.336	-5.556	19.446	-9.723	20.835	-41.67	33.336	-9.723	19.446
-13.89	27.78	-8.334	23.613	-12.501	19.446	-11.112	22.224	-8.334	19.446	-5.556	19.446	-13.89	34.725	0	27.78	-8.334	26.391	40.281	22.224	76.395	-37.503	-15.279	11.112	-8.334	19.446	-13.89	22.224	-6.945	18.057	-11.112	19.446	-2.778	25.002	-4.167	6.945	6.945	-4.167	-12.501	23.613	23.613	41.67	-5.556	19.446	-9.723	19.446	-40.281	36.114	-11.112	19.446
-13.89	25.002	-8.334	22.224	-12.501	19.446	-11.112	20.835	-8.334	19.446	-5.556	19.446	-13.89	34.725	-4.167	27.78	-9.723	26.391	40.281	22.224	76.395	-38.892	-15.279	11.112	-11.112	25.002	-13.89	22.224	-6.945	18.057	-11.112	16.668	-2.778	25.002	-4.167	6.945	6.945	-4.167	-12.501	23.613	22.224	47.226	-5.556	19.446	-9.723	19.446	-41.67	33.336	-16.668	22.224
-13.89	23.613	-8.334	22.224	-12.501	19.446	-11.112	19.446	-8.334	19.446	-5.556	18.057	-13.89	34.725	-6.945	29.169	-9.723	26.391	40.281	20.835	80.562	-40.281	-15.279	11.112	-12.501	22.224	-13.89	22.224	-6.945	18.057	-11.112	16.668	-2.778	23.613	-4.167	6.945	6.945	-4.167	-12.501	23.613	23.613	52.782	-5.556	19.446	-9.723	19.446	-41.67	40.281	-12.501	22.224
-13.89	25.002	-8.334	22.224	-12.501	19.446	-11.112	19.446	-8.334	19.446	-5.556	18.057	-16.668	29.169	-6.945	29.169	-9.723	26.391	40.281	23.613	79.173	-36.114	-15.279	11.112	-8.334	22.224	-13.89	22.224	-6.945	18.057	-11.112	16.668	-2.778	23.613	-4.167	8.334	6.945	-4.167	-12.501	23.613	22.224	52.782	-5.556	19.446	-9.723	19.446	-43.059	45.837	-16.668	16.668
-12.501	25.002	-8.334	22.224	-13.89	30.558	-11.112	19.446	-8.334	19.446	-5.556	18.057	-5.556	25.002	-4.167	29.169	-9.723	26.391	40.281	26.391	77.784	-36.114	-15.279	12.501	-8.334	22.224	-13.89	22.224	-6.945	18.057	-11.112	16.668	-2.778	23.613	-4.167	8.334	9.723	-4.167	-12.501	23.613	12.501	48.615	-5.556	19.446	-9.723	19.446	-44.448	43.059	-9.723	16.668
-12.501	22.224	-8.334	23.613	-15.279	25.002	-11.112	19.446	-8.334	19.446	-5.556	18.057	-6.945	25.002	-4.167	29.169	-9.723	25.002	40.281	26.391	80.562	-40.281	-15.279	12.501	-8.334	22.224	-13.89	22.224	-6.945	18.057	-11.112	16.668	-2.778	23.613	-4.167	8.334	9.723	-4.167	-12.501	23.613	12.501	44.448	-5.556	19.446	-9.723	19.446	-40.281	37.503	-12.501	16.668
-12.501	25.002	-8.334	23.613	-15.279	25.002	-11.112	19.446	-8.334	19.446	-5.556	18.057	-8.334	25.002	-4.167	26.391	-9.723	25.002	40.281	19.446	68.061	-34.725	-13.89	12.501	-8.334	18.057	-13.89	22.224	-6.945	18.057	-11.112	18.057	-2.778	23.613	-4.167	8.334	9.723	-4.167	-12.501	23.613	13.89	45.837	-5.556	19.446	-9.723	19.446	-38.892	40.281	-12.501	16.668
-12.501	25.002	-8.334	23.613	-15.279	25.002	-11.112	20.835	-8.334	19.446	-5.556	18.057	-16.668	25.002	-8.334	29.169	-9.723	25.002	40.281	25.002	86.118	-41.67	-13.89	12.501	-6.945	22.224	-13.89	22.224	-6.945	18.057	-11.112	18.057	-2.778	23.613	-6.945	9.723	9.723	-4.167	-12.501	23.613	13.89	44.448	-5.556	19.446	-9.723	19.446	-43.059	47.226	-12.501	15.279
-12.501	23.613	-8.334	23.613	-15.279	18.057	-11.112	20.835	-8.334	19.446	-5.556	18.057	-16.668	25.002	-5.556	25.002	-11.112	25.002	40.281	25.002	86.118	-50.004	-13.89	12.501	-6.945	22.224	-13.89	22.224	-6.945	18.057	-9.723	23.613	-2.778	23.613	-4.167	8.334	9.723	-4.167	-12.501	23.613	15.279	41.67	9.723	19.446	-9.723	19.446	-40.281	50.004	-12.501	18.057
-12.501	25.002	-8.334	23.613	-15.279	20.835	-11.112	20.835	-8.334	19.446	-5.556	19.446	-15.279	25.002	-5.556	27.78	-13.89	23.613	40.281	22.224	86.118	-48.615	-13.89	12.501	-6.945	22.224	-13.89	22.224	-6.945	18.057	-9.723	22.224	-5.556	22.224	-4.167	8.334	13.89	-2.778	-12.501	23.613	15.279	41.67	8.334	19.446	-9.723	19.446	-40.281	44.448	-12.501	18.057
-12.501	25.002	-8.334	23.613	-15.279	20.835	-11.112	20.835	-8.334	19.446	-5.556	19.446	1.389	19.446	-6.945	23.613	-12.501	25.002	41.67	25.002	84.729	-55.56	-13.89	12.501	-6.945	19.446	-13.89	22.224	-6.945	18.057	-9.723	22.224	-5.556	22.224	-4.167	8.334	20.835	-2.778	-12.501	23.613	12.501	44.448	5.556	13.89	-5.556	22.224	-38.892	51.393	-12.501	19.446
-12.501	25.002	-9.723	25.002	-15.279	20.835	-11.112	20.835	-8.334	19.446	-5.556	19.446	1.389	19.446	-1.389	23.613	-12.501	25.002	36.114	19.446	84.729	-48.615	-18.057	9.723	-6.945	19.446	-13.89	22.224	-6.945	18.057	-9.723	19.446	-1.389	26.391	-6.945	8.334	33.336	-5.556	-12.501	23.613	18.057	45.837	-1.389	18.057	-5.556	22.224	-41.67	45.837	-13.89	20.835
-12.501	25.002	-6.945	19.446	-15.279	20.835	-11.112	20.835	-8.334	19.446	-5.556	19.446	1.389	19.446	-4.167	30.558	-12.501	25.002	43.059	19.446	86.118	-55.56	-9.723	18.057	-6.945	19.446	-13.89	22.224	-6.945	18.057	-9.723	19.446	-5.556	22.224	-6.945	8.334	31.947	-5.556	-12.501	23.613	20.835	48.615	-13.89	19.446	-6.945	22.224	-44.448	40.281	-8.334	16.668
-12.501	25.002	-6.945	19.446	-15.279	20.835	-11.112	20.835	-8.334	19.446	-5.556	19.446	-2.778	22.224	-6.945	37.503	-12.501	25.002	45.837	27.78	87.507	-54.171	-9.723	15.279	-8.334	19.446	-13.89	22.224	-6.945	18.057	-9.723	19.446	-5.556	22.224	-6.945	4.167	31.947	-5.556	-12.501	25.002	31.947	47.226	-16.668	19.446	-6.945	22.224	-48.615	37.503	-8.334	16.668
-15.279	25.002	-5.556	20.835	-16.668	19.446	-11.112	20.835	-8.334	19.446	-5.556	19.446	0	22.224	-6.945	33.336	-12.501	23.613	43.059	23.613	87.507	-54.171	-9.723	15.279	-8.334	19.446	-13.89	22.224	-6.945	18.057	-9.723	19.446	-4.167	22.224	-5.556	4.167	31.947	-5.556	-12.501	25.002	62.505	55.56	-13.89	19.446	-6.945	22.224	-48.615	37.503	-8.334	16.668
-15.279	25.002	-5.556	20.835	-13.89	19.446	-11.112	20.835	-8.334	26.391	-5.556	19.446	2.778	18.057	-5.556	30.558	-12.501	23.613	41.67	22.224	86.118	-54.171	-9.723	16.668	-8.334	23.613	-13.89	22.224	-6.945	18.057	-9.723	19.446	-2.778	22.224	-5.556	5.556	37.503	-5.556	-12.501	25.002	73.617	59.727	-18.057	15.279	-6.945	22.224	-48.615	38.892	-12.501	19.446
-15.279	25.002	-5.556	20.835	-13.89	19.446	-11.112	20.835	-8.334	26.391	-5.556	18.057	1.389	20.835	-5.556	30.558	-11.112	23.613	44.448	25.002	86.118	-58.338	-1.389	18.057	-8.334	23.613	-13.89	22.224	-6.945	18.057	-9.723	19.446	-2.778	22.224	-2.778	6.945	37.503	-5.556	-12.501	25.002	79.173	52.782	-18.057	18.057	-9.723	22.224	-48.615	38.892	-8.334	18.057
-13.89	25.002	-5.556	20.835	-13.89	19.446	-11.112	20.835	-8.334	25.002	-5.556	18.057	2.778	23.613	-4.167	33.336	-11.112	23.613	44.448	23.613	87.507	-48.615	-1.389	19.446	-8.334	23.613	-13.89	22.224	-6.945	18.057	-9.723	19.446	-2.778	22.224	-2.778	6.945	37.503	-5.556	-12.501	23.613	87.507	48.615	-19.446	22.224	-9.723	22.224	-43.059	41.67	-8.334	18.057
-13.89	23.613	-5.556	22.224	-12.501	23.613	-11.112	20.835	-9.723	8.334	-5.556	18.057	2.778	23.613	-4.167	27.78	-11.112	23.613	44.448	27.78	81.951	-59.727	-2.778	19.446	-8.334	23.613	-13.89	22.224	-6.945	18.057	-9.723	16.668	-2.778	22.224	1.389	6.945	37.503	-5.556	-5.556	23.613	86.118	54.171	-4.167	15.279	-9.723	20.835	-43.059	50.004	-11.112	18.057
-12.501	23.613	-5.556	23.613	-12.501	23.613	-11.112	20.835	-8.334	16.668	-4.167	20.835	-5.556	22.224	-5.556	29.169	-11.112	23.613	44.448	27.78	83.34	-56.949	-2.778	19.446	-8.334	23.613	-13.89	22.224	-6.945	18.057	-9.723	16.668	-2.778	22.224	-5.556	5.556	37.503	-5.556	-5.556	23.613	81.951	59.727	9.723	13.89	-9.723	20.835	-37.503	50.004	-11.112	18.057
-12.501	23.613	-5.556	22.224	-12.501	19.446	-11.112	20.835	-8.334	16.668	-6.945	18.057	-6.945	11.112	-6.945	29.169	-11.112	23.613	44.448	27.78	84.729	-56.949	-8.334	19.446	-8.334	22.224	-12.501	26.391	-6.945	18.057	-9.723	16.668	-4.167	22.224	-5.556	5.556	37.503	-5.556	-5.556	23.613	88.896	50.004	9.723	13.89	-9.723	20.835	-38.892	52.782	-11.112	18.057
-12.501	25.002	-5.556	22.224	-12.501	19.446	-11.112	20.835	-8.334	19.446	-6.945	18.057	-15.279	22.224	-2.778	30.558	-11.112	23.613	40.281	25.002	84.729	-55.56	-9.723	19.446	-8.334	22.224	-12.501	26.391	-6.945	18.057	-9.723	16.668	-4.167	22.224	-1.389	6.945	37.503	-5.556	-5.556	23.613	87.507	50.004	-4.167	13.89	-9.723	20.835	-43.059	43.059	-11.112	15.279
-12.501	25.002	-5.556	22.224	-12.501	19.446	-11.112	20.835	-8.334	19.446	-6.945	18.057	-8.334	15.279	-4.167	30.558	-12.501	25.002	44.448	26.391	81.951	-65.283	-9.723	19.446	-8.334	22.224	-12.501	26.391	-6.945	18.057	-9.723	16.668	-2.778	22.224	-1.389	8.334	37.503	-5.556	-5.556	23.613	87.507	50.004	-11.112	12.501	-9.723	20.835	-51.393	45.837	-9.723	18.057
-12.501	25.002	-5.556	25.002	-12.501	20.835	-11.112	20.835	-8.334	19.446	-6.945	18.057	-8.334	12.501	2.778	30.558	-12.501	25.002	48.615	27.78	81.951	-63.894	-8.334	19.446	-9.723	16.668	-12.501	26.391	-6.945	18.057	-9.723	16.668	-4.167	22.224	-2.778	8.334	29.169	-5.556	-5.556	23.613	87.507	50.004	-11.112	12.501	-9.723	20.835	-47.226	47.226	-8.334	15.279
-12.501	25.002	-5.556	23.613	-12.501	20.835	-11.112	20.835	-8.334	19.446	-6.945	18.057	-9.723	9.723	1.389	29.169	-12.501	25.002	50.004	29.169	76.395	-62.505	-8.334	19.446	-9.723	18.057	-12.501	26.391	-6.945	18.057	-9.723	16.668	-4.167	22.224	-2.778	6.945	33.336	-6.945	-5.556	23.613	83.34	52.782	-11.112	22.224	-9.723	20.835	-47.226	55.56	-12.501	19.446
-12.501	25.002	-4.167	29.169	-12.501	20.835	-11.112	23.613	-8.334	19.446	-6.945	18.057	-9.723	13.89	-1.389	30.558	-12.501	25.002	50.004	29.169	81.951	-59.727	-8.334	19.446	-9.723	18.057	-12.501	25.002	-6.945	18.057	-9.723	18.057	-4.167	22.224	-2.778	6.945	33.336	-6.945	-6.945	23.613	87.507	50.004	-5.556	9.723	-9.723	20.835	-47.226	43.059	-12.501	19.446
-12.501	25.002	-4.167	25.002	-12.501	22.224	-12.501	22.224	-8.334	19.446	-6.945	18.057	-6.945	8.334	-2.778	29.169	-12.501	25.002	47.226	25.002	79.173	-61.116	-8.334	19.446	-8.334	20.835	-12.501	25.002	-6.945	18.057	-9.723	18.057	-4.167	22.224	-5.556	4.167	23.613	-6.945	-6.945	23.613	86.118	47.226	-18.057	9.723	-9.723	20.835	-48.615	36.114	-12.501	19.446
-12.501	25.002	-4.167	23.613	-12.501	22.224	-12.501	22.224	-8.334	19.446	-6.945	18.057	-8.334	6.945	-2.778	29.169	-12.501	25.002	50.004	30.558	69.45	-56.949	-8.334	20.835	-8.334	20.835	-12.501	25.002	-6.945	18.057	-9.723	18.057	-4.167	22.224	0	4.167	23.613	-6.945	-9.723	27.78	81.951	48.615	-18.057	9.723	-9.723	20.835	-47.226	29.169	-12.501	19.446
-12.501	26.391	-4.167	22.224	-12.501	22.224	-12.501	22.224	-8.334	19.446	-6.945	18.057	-5.556	9.723	-2.778	29.169	-12.501	25.002	45.837	26.391	80.562	-63.894	-8.334	18.057	-8.334	20.835	-12.501	25.002	-6.945	18.057	-9.723	18.057	-4.167	22.224	-4.167	2.778	19.446	-4.167	-9.723	25.002	80.562	45.837	-18.057	9.723	-6.945	29.169	-43.059	33.336	-12.501	18.057
Total distance traveled (12h)				Total distance traveled (18h)
EtOH	Bacillamide C	Bacillamide D		EtOH	Bacillamide C	Bacillamide D
100	46.972	23.522		100	33.003	17.307
100	30.63	43.391		100	24.618	26.39
100	56.211	26.671		100	32.667	32.537
Figure 4c
MODE-K
Conc. µM	EtOH (24h)			EtOH (72h)			Bacillamide D (24h)			Bacillamide D (72h)
500	107.723	119.673	79.6564	114.415	107.743	80.0481	0.162088	0.122714	0.086574	0.781584	0.077299	0.160869
250							22.8518	18.6108	5.47114	11.0933	9.34353	4.78517
100							45.1533	51.0282	20.9718	43.2728	34.6067	13.8001
50							64.4837	65.4512	33.7389	73.4933	67.7377	36.1203
10							88.4162	80.834	40.7225	77.0975	70.3751	35.0383
5							90.2224	98.806	51.3657	89.4126	72.9121	48.9739
Figure 4d
Healthy intestinal organoids (72h)
Conc. µM	Duodenum + EtOH			Duodenum + Bacillamide D			Colon + EtOH			Colon + Bacillamide D
500	100.776	84.2009	115.023	0.730594	0.821918	0.730594	79.6687	81.7135	138.618	0.465899	0.362366	0.362366
250				8.63014	6.80365	5.98173				3.84367	3.00246	3.37777
100				16.3014	21.2329	23.105				20.3831	17.9371	21.3537
50				27.4429	24.8402	17.8082				35.3177	16.1253	29.1187
10				27.8082	15.0685	33.0137				38.9414	28.6398	39.0967
5				46.347	34.7945	28.7671				45.7616	79.3581	42.4486
Figure 4e
Intestinal tumor organoids (72h)
Conc. µM	Duodenum + EtOH			Duodenum + Bacillamide D			Colon + EtOH			Colon + Bacillamide D
500	107.175	105.725	87.1002	45.9782	44.4224	28.8649	102.738	97.6813	99.5806	12.7888	16.4065	18.748
250				70.9036	53.4014	47.8118				38.919	34.7565	38.111
100				94.7734	65.2084	70.8925				74.8573	58.7161	60.9651
50				103.252	86.7779	69.8813				83.6364	63.6403	72.148
10				125.616	101.185	114.082				91.1251	71.736	85.9517
5				134.051	108.925	112.526				85.4453	89.4147	86.2693
[truncated: 6 more columns]

## Sheet: Figure S1
Figure S1
Sample	Strain	DSM	NRPS	PKS/NRPS	T3PKS	Terpene	Siderophore	Arylpolyene	RiPPs	Resorcinol	Sactipeptide	Bacteriocin	Other	Ladderane	Ectoine	Total
1			0	0	0	0	0	0	0	0	0	0	0	0	0	0
2			0	0	0	0	0	0	0	0	0	0	0	0	0	0
3			0	0	0	0	0	0	0	0	0	5	1	0	0	6
4			0	0	0	0	0	0	0	0	0	0	0	0	0	0
5			0	0	0	0	0	0	0	0	0	0	0	0	0	0
6			0	0	0	0	0	1	0	0	0	1	0	0	0	2
7			0	0	0	0	0	0	0	0	0	0	0	0	0	0
8			0	0	0	0	0	0	0	0	0	0	0	0	0	0
9			0	0	0	0	0	0	0	0	0	1	0	0	0	1
10			0	0	0	0	0	0	0	0	0	0	0	0	0	0
11			0	0	0	0	0	0	0	0	0	0	0	0	0	0
12			0	0	0	0	0	0	0	0	1	0	0	0	0	1
13			0	0	0	0	0	0	0	0	0	0	0	0	0	0
14			0	0	0	0	0	0	0	0	0	0	0	0	0	0
15			0	0	0	0	0	0	0	0	0	0	0	0	0	0
16			0	0	0	0	0	0	0	0	1	1	0	0	0	2
17			0	0	0	0	0	0	0	0	0	1	0	0	0	1
18			0	0	0	0	0	0	0	0	1	0	0	0	0	1
19	Lachnospiracae sp.	29356	0	0	0	0	0	0	1	0	1	0	0	0	0	2
20			0	0	0	0	0	0	0	0	0	0	0	0	0	0
21	Paenibacillus lactis	28626	1	3	2	1	1	0	3	0	0	1	1	0	0	13
22	Lachnospiracae sp.	28559	0	0	0	0	0	0	2	0	1	0	0	0	0	3
23	Enterococcus hirae	28619	0	0	0	0	0	0	3	0	1	0	0	0	0	4
24			0	0	0	0	0	0	0	0	0	0	0	0	0	0
25			0	0	0	1	0	0	0	0	0	0	0	0	0	1
26			0	0	0	0	0	0	0	0	0	0	0	0	0	0
27			0	0	0	0	0	0	0	0	0	1	0	0	0	1
28	Clostridium boltae	29485	1	0	0	0	0	0	0	0	1	0	0	0	0	2
29			0	0	0	0	0	0	0	0	0	4	0	0	0	4
30	Escherichia coli	28618	1	1	0	0	0	1	1	0	0	0	0	0	0	4
31	Enterococcus hirae	32036	0	0	0	1	0	0	1	0	0	1	0	0	0	3
32	Staphylococcus xylosis	28566	3	0	0	2	1	0	0	0	0	0	0	0	0	6
33	Enterococcus gallinarum	100110	1	0	0	0	0	0	1	0	0	0	0	0	0	2
34			0	0	0	0	0	1	0	2	0	0	0	0	0	3
35			0	0	0	0	0	1	0	0	0	0	0	0	0	1
36	Clostridium bifermentans	29423	0	0	0	0	0	0	1	0	2	2	0	0	0	5
37	Lactobacillus taiwanesis	100220	0	0	0	0	0	0	1	0	0	2	0	0	0	3
38			0	0	0	0	0	0	0	0	0	0	0	0	0	0
39			0	0	0	0	0	0	0	0	0	0	0	0	0	0
40			0	0	0	0	0	0	0	0	0	0	0	0	0	0
41			0	0	0	0	0	1	0	1	0	0	0	0	0	2
42	Cellulosimicrobium cellulans	29131	1	0	1	1	0	0	0	0	1	1	0	0	0	5
43			0	0	0	0	0	0	0	0	0	0	0	0	0	0
44			0	0	0	0	0	0	0	0	0	0	0	0	0	0
45			0	0	0	0	0	0	0	0	0	0	0	0	0	0
46			0	0	0	0	0	0	0	0	1	0	0	0	0	1
47	Blautia coccoides	28737	4	1	0	0	0	0	2	0	0	0	0	0	0	7
48			0	0	0	0	0	0	0	0	0	0	0	0	0	0
49			0	0	0	0	0	0	0	0	0	2	0	0	0	2
50			0	0	0	0	0	1	0	0	0	0	0	0	0	1
51	Proteus mirabilis	28629	0	1	0	0	1	0	1	0	0	0	0	1	0	4
52			0	0	0	0	0	1	0	0	0	0	0	0	0	1
53			0	0	0	0	0	0	0	0	0	0	0	0	0	0
54			0	0	0	0	0	0	0	0	1	0	0	0	0	1
55			0	0	0	0	0	0	0	0	0	0	0	0	0	0
56			0	0	0	0	0	0	0	0	1	1	0	0	0	2
57			0	0	0	0	0	0	0	0	0	0	0	0	0	0
58			0	0	0	0	0	0	0	0	0	0	0	0	0	0
59			0	0	0	0	0	0	0	0	0	0	0	0	0	0
60			0	0	0	0	0	0	0	0	0	0	0	0	0	0
61			0	0	0	0	0	0	0	0	0	0	0	0	0	0
62			0	0	0	0	0	0	0	0	0	0	0	0	0	0
63			0	0	0	0	0	0	0	0	0	0	0	0	0	0
64			0	0	0	0	0	0	0	0	0	0	0	0	0	0
65			0	0	0	0	0	0	0	0	0	0	0	0	0	0
66			0	0	0	0	0	0	0	0	0	0	0	0	0	0
67			0	0	0	0	0	0	0	0	0	0	0	0	0	0
68	Oceanobacillus caeni	28620	0	0	1	2	0	0	0	0	0	0	0	0	1	4
69			0	0	0	0	0	0	0	0	1	0	0	0	0	1
70			0	0	0	0	0	0	0	0	0	0	0	0	0	0
71			0	0	0	0	0	0	0	0	1	0	0	0	0	1
72	Bacillus cereus	28590	3	0	0	1	1	0	0	0	0	3	1	0	0	9
73			0	0	0	0	0	0	0	0	1	0	0	0	0	1
74			0	0	0	0	0	0	0	0	1	0	0	0	0	1
75			0	0	0	0	0	0	0	0	0	0	0	0	0	0
76			0	0	0	0	0	0	0	0	0	0	0	0	0	0
77			0	0	0	0	0	0	0	0	0	0	0	0	0	0
78			0	0	0	0	0	0	0	0	0	0	0	0	0	0
Total			15	6	4	9	4	7	17	3	17	27	3	1	1	114

## Sheet: Figure S2
Figure S3
Crystal Violet staining. Colorimetric assay
Absorbance values
Bacillamide D	HCT116	HEK293	Control	HCT116	HEK293
0	1	1	#1	1	1
10 µM	0.920857	0.831515	#2	1.11558	1.08491
250 µM	0.0535861	0.0482582	#3	1.05193	1.00659

## Sheet: Figure S3
Figure S3
Crystal Violet staining. Colorimetric assay
Absorbance values
Tryptamine	HCT116	HEK293	DMSO	HCT116	HEK293
0	1	1	#1	1	1
10 µM	0.844374	1.08491	#2	0.8805	1.2115
250 µM	0.604276	1.00659	#3	1.0225	1.129
XTT relative cell growth assay
Conc. µM	Tryptamine - 24h						DMSO - 24h
0.001	0.933775	1.04056	0.953642	0.795053	0.782938	0.849571	1.04056	0.946192	1.01324	1.01767	1.00555	0.976779
1	0.715232	0.978477	0.985927	0.92529	1.00707	0.979808	0.985927	1.00579	0.90149	0.651186	0.885916	0.634528
5	1.12003	1.05298	0.971027	0.937405	0.905603	0.845028	0.971027	1.05795	1.0654	0.654215	0.778395	0.693589
10	1.06043	1.04801	1.08278	0.826855	0.837456	0.817769	1.13245	1.06291	1.06788	0.732963	0.767794	0.660273
50	0.918874	0.998344	0.978477	0.708733	0.698132	0.801111	1.06788	1.08775	1.20199	0.784452	0.754165	0.602726
100	1.42798	1.56209	1.42053	0.745078	0.716305	0.710247	1.07285	1.00331	0.97351	0.881373	0.816254	0.716305
250	1.04553	1.38824	0.946192	0.781424	0.699647	0.633014	0.876656	0.869205	0.82202	0.910146	0.911661	0.682988
500	0.514073	0.504139	0.697848	0.436143	0.361938	0.319536	0.578642	0.568709	0.491722	0.885916	0.829884	0.693589

## Sheet: Figure S5
[Min.]	48h	Bacillamide D standard	24h	2h	Empty-cy-48 h	EtOH control 24h	empty-cy-2h
0	28.426	39.252	18.583	43.657	18.679	-10	0
0.0166667	10	20	0	10	0	-10	0
0.0333333	10	20	0	10	0	-9.477	0.457
0.05	10.506	20.468	0.506	10.606	0.726	-8.843	0.755
0.0666667	11.135	21.047	1.144	11.009	1.155	-8.173	0.93
0.0833333	11.807	21.66	1.823	11.241	1.749	-7.519	1.053
0.1	12.473	22.271	2.485	11.381	2.36	-6.889	1.151
0.116667	13.111	22.806	3.103	11.482	2.957	-6.308	0.495
0.133333	13.691	23.336	3.69	11.139	3.512	-5.798	-0.104
0.15	14.219	23.822	4.217	10.401	4.031	-5.321	-0.434
0.166667	14.712	24.267	4.697	9.99	4.495	-4.878	-0.59
0.183333	15.175	24.681	5.135	9.797	4.923	-4.469	-0.661
0.2	15.589	25.051	5.546	9.717	5.315	-4.102	-0.684
0.216667	15.98	25.412	5.922	9.687	5.694	-3.765	-0.676
0.233333	16.337	25.731	6.269	9.693	6.029	-3.46	-0.658
0.25	16.666	26.046	6.584	9.7	6.342	-3.161	-0.628
0.266667	16.976	26.336	6.877	9.736	6.63	-2.892	-0.585
0.283333	17.271	26.607	7.152	9.771	6.906	-2.638	-0.539
0.3	17.549	26.852	7.414	9.817	7.152	-2.4	-0.487
0.316667	17.799	27.077	7.657	9.852	7.379	-2.187	-0.452
0.333333	18.028	27.295	7.881	9.892	7.603	-1.978	-0.42
0.35	18.246	27.497	8.097	9.919	7.81	-1.776	-0.387
0.366667	18.464	27.694	8.292	9.945	7.998	-1.595	-0.365
0.383333	18.652	27.879	8.478	9.976	8.182	-1.435	-0.35
0.4	18.839	28.05	8.66	9.994	8.359	-1.263	-0.333
0.416667	19.005	28.203	8.827	10.006	8.527	-1.102	-0.313
0.433333	19.175	28.348	8.986	10.028	8.685	-0.957	-0.302
0.45	19.33	28.504	9.142	10.049	8.838	-0.813	-0.295
0.466667	19.465	28.646	9.288	10.064	8.979	-0.679	-0.284
0.483333	19.602	28.787	9.422	10.08	9.113	-0.545	-0.271
0.5	19.732	28.911	9.538	10.09	9.248	-0.419	-0.256
0.516667	19.855	29.039	9.656	10.101	9.375	-0.299	-0.236
0.533333	19.969	29.153	9.775	10.123	9.497	-0.187	-0.218
0.55	20.077	29.257	9.883	10.146	9.601	-0.0710001	-0.206
0.566667	20.185	29.364	9.982	10.163	9.714	0.026	-0.184
0.583333	20.277	29.465	10.087	10.183	9.81	0.124	-0.171
0.6	20.367	29.565	10.187	10.198	9.906	0.22	-0.142
0.616667	20.458	29.644	10.296	10.216	9.998	0.313	-0.129
0.633333	20.537	29.728	10.392	10.226	10.09	0.397	-0.12
0.65	20.624	29.808	10.477	10.237	10.175	0.476	-0.103
0.666667	20.703	29.891	10.564	10.234	10.256	0.546	-0.088
0.683333	20.778	29.96	10.641	10.233	10.331	0.624	-0.079
0.7	20.849	30.03	10.708	10.225	10.407	0.687	-0.083
0.716667	20.92	30.09	10.783	10.233	10.476	0.757	-0.083
0.733333	20.988	30.154	10.86	10.229	10.543	0.82	-0.077
0.75	21.058	30.208	10.927	10.228	10.613	0.887	-0.075
0.766667	21.129	30.264	10.988	10.241	10.677	0.945	-0.069
0.783333	21.191	30.322	11.043	10.242	10.734	1.014	-0.067
0.8	21.252	30.371	11.101	10.254	10.802	1.074	-0.063
0.816667	21.317	30.421	11.157	10.268	10.867	1.138	-0.062
0.833333	21.368	30.471	11.199	10.284	10.924	1.193	-0.059
0.85	21.413	30.513	11.252	10.299	10.979	1.258	-0.061
0.866667	21.46	30.562	11.299	10.3	11.033	1.312	-0.054
0.883333	21.505	30.607	11.342	10.312	11.081	1.355	-0.055
0.9	21.547	30.656	11.392	10.314	11.126	1.405	-0.052
0.916667	21.581	30.701	11.448	10.319	11.167	1.456	-0.044
0.933333	21.63	30.752	11.493	10.331	11.209	1.5	-0.031
0.95	21.683	30.797	11.533	10.342	11.256	1.541	-0.029
0.966667	21.723	30.84	11.568	10.351	11.292	1.575	-0.025
0.983333	21.77	30.88	11.597	10.363	11.335	1.614	-0.02
1	21.816	30.919	11.634	10.377	11.373	1.656	-0.028
1.01667	21.863	30.956	11.668	10.372	11.41	1.688	-0.018
1.03333	21.912	30.991	11.704	10.373	11.439	1.725	-0.014
1.05	21.944	31.03	11.737	10.372	11.48	1.759	-0.005
1.06667	21.997	31.069	11.765	10.374	11.512	1.789	-0.009
1.08333	22.035	31.101	11.8	10.369	11.542	1.809	-0.018
1.1	22.061	31.141	11.818	10.377	11.577	1.837	-0.022
1.11667	22.085	31.162	11.848	10.38	11.597	1.867	-0.023
1.13333	22.105	31.197	11.883	10.39	11.618	1.892	-0.033
1.15	22.125	31.226	11.901	10.394	11.637	1.919	-0.034
1.16667	22.149	31.25	11.93	10.407	11.657	1.95	-0.038
1.18333	22.166	31.282	11.956	10.414	11.675	1.971	-0.028
1.2	22.187	31.315	11.989	10.413	11.698	2.001	-0.011
1.21667	22.212	31.33	12.012	10.417	11.714	2.024	-0.009
1.23333	22.245	31.36	12.034	10.414	11.741	2.048	-0.004
1.25	22.281	31.392	12.06	10.427	11.768	2.077	0.003
1.26667	22.309	31.421	12.078	10.426	11.786	2.097	0.01
1.28333	22.334	31.441	12.094	10.435	11.809	2.105	0.017
1.3	22.351	31.473	12.128	10.449	11.823	2.118	0.018
1.31667	22.369	31.503	12.164	10.457	11.845	2.126	0.015
1.33333	22.388	31.517	12.185	10.453	11.866	2.136	0.006
1.35	22.406	31.543	12.205	10.442	11.888	2.144	0.02
1.36667	22.417	31.564	12.228	10.444	11.906	2.155	0.012
1.38333	22.432	31.575	12.245	10.444	11.917	2.165	0.014
1.4	22.456	31.599	12.256	10.442	11.938	2.179	0.016
1.41667	22.469	31.615	12.267	10.442	11.95	2.194	0.021
1.43333	22.475	31.622	12.284	10.444	11.961	2.218	0.016
1.45	22.485	31.633	12.296	10.445	11.975	2.234	0.022
1.46667	22.492	31.642	12.302	10.445	11.98	2.251	0.03
1.48333	22.494	31.648	12.314	10.449	11.98	2.263	0.035
1.5	22.497	31.655	12.318	10.447	11.978	2.268	0.049
1.51667	22.504	31.667	12.317	10.446	11.981	2.28	0.061
1.53333	22.514	31.678	12.331	10.438	11.986	2.288	0.063
1.55	22.527	31.685	12.335	10.44	11.998	2.301	0.056
1.56667	22.539	31.692	12.34	10.444	12.001	2.312	0.067
1.58333	22.545	31.705	12.354	10.448	12.02	2.316	0.076
1.6	22.564	31.706	12.379	10.452	12.041	2.401	0.085
1.61667	22.579	31.726	12.469	10.451	12.114	2.661	0.092
1.63333	22.623	31.731	12.732	10.455	12.291	3.251	0.087
1.65	22.693	31.746	13.29	10.459	12.618	4.158	0.091
1.66667	22.797	31.765	14.116	10.471	13.073	5.239	0.09
1.68333	22.933	31.769	15.103	10.476	13.572	6.331	0.09
1.7	23.082	31.781	16.104	10.484	14.04	7.254	0.107
1.71667	23.185	31.786	16.979	10.495	14.387	7.748	0.132
1.73333	22.939	31.791	17.408	10.516	14.301	7.34	0.18
1.75	21.717	31.789	16.911	10.542	13.232	6.06	0.251
1.76667	19.328	31.795	15.554	10.591	11.18	5.075	0.332
1.78333	16.831	31.802	14.533	10.658	9.057	3.947	0.406
1.8	13.744	31.822	13.252	10.719	6.408	2.44	0.442
1.81667	9.084	31.856	11.456	10.771	3.363	5.102	0.183
1.83333	5.257	31.912	13.805	10.62	2.46	27.531	-0.767
1.85	7.294	32.014	36.495	9.893	31.693	172.466	-2.35
1.86667	86.785	32.15	211.632	8.455	122.074	364.772	-3.718
1.88333	295.926	32.299	397.161	6.899	286.201	375.974	-3.471
1.9	358.248	33.112	394.821	6.599	349.375	322.025	-1.311
1.91667	353.343	38.569	334.328	8.158	337.528	303.238	2.791
1.93333	436.022	45.292	319.809	11.468	378.871	310.165	6.249
1.95	501.115	44.258	337.603	15.116	373.001	262.033	7.274
1.96667	390.884	43.742	286.555	16.54	275.503	206.546	8.043
1.98333	276.364	52.603	226.394	17.208	197.266	166.597	10.65
2	202.502	66.365	183.733	19.134	159.26	141.112	20.79
2.01667	190.709	81.103	153.667	25.612	239.082	303.594	43.493
2.03333	445.963	100.877	348.254	43.344	506.837	949.777	66.397
2.05	793.055	92.711	1093.49	66.247	617.642	1328.87	75.124
2.06667	605.013	75.765	1459.1	79.535	509.924	1180.52	71.782
2.08333	415.811	58.9	1307.07	79.343	384.323	896.391	66.76
2.1	317.085	45.675	958.646	74.45	286.892	667.47	63.374
2.11667	264.952	35.697	745.569	71.463	226.229	509.609	56.545
2.13333	221.545	27.812	609.824	66.523	183.613	408.938	54.147
2.15	181.926	22.289	511.701	61.089	153.428	338.253	77.753
2.16667	148.407	19.083	436.147	78.114	132.263	288.889	100.693
2.18333	124.945	16.976	374.963	110.448	115.26	256.207	80.499
2.2	110.737	15.179	326.621	100.85	95.451	232.563	50.883
2.21667	101.673	14.542	289.542	68.1	80.742	213.714	34.226
2.23333	94.479	14.954	260.818	47.56	71.735	195.924	25.172
2.25	87.988	15.787	237.724	37.068	64.52	178.207	19.473
2.26667	82.076	16.636	220.674	30.86	58.837	163.203	15.415
2.28333	77.239	17.209	207.571	26.582	53.72	150.79	12.231
2.3	74.167	17.638	197.129	23.276	49.075	139.135	9.583
2.31667	72.78	17.755	188.976	20.526	45.74	127.094	7.391
2.33333	71.38	17.655	178.016	18.206	44.407	116.325	5.605
2.35	69.739	18.011	162.985	16.286	44.826	108.482	4.206
2.36667	68.494	18.397	147.823	14.765	45.732	101.335	3.097
2.38333	66.445	18.543	134.885	13.586	46.201	92.995	2.169
2.4	62.882	18.758	124.814	12.61	45.655	85.831	1.468
2.41667	58.306	19.349	119.368	11.84	44.189	82.051	1.077
2.43333	54.325	20.214	117.429	11.323	42.692	80.819	1.006
2.45	51.608	21.193	116.31	11.115	41.75	80.263	1.19
2.46667	49.953	22.211	113.901	11.215	41.531	79.069	1.478
2.48333	48.989	23.556	110.911	11.48	41.735	76.695	2.003
2.5	48.459	26.147	107.276	11.92	42.196	73.032	2.6
2.51667	48.233	27.776	102.267	12.458	43.032	68.077	2.913
2.53333	47.366	27.97	96.008	12.778	43.685	62.242	3.415
2.55	46.08	27.606	89.553	13.3	44.164	56.88	3.823
2.56667	44.928	27.086	85.24	13.835	44.661	54.109	3.723
2.58333	43.681	26.775	84.48	13.817	44.629	55.587	3.463
2.6	42.098	26.888	89.145	13.548	43.785	60.453	3.464
2.61667	40.421	27.483	96.329	13.461	42.192	64.163	4.351
2.63333	39.354	28.695	99.224	14.098	40.193	65.202	6.788
2.65	39.421	29.429	97.419	16.255	38.427	63.125	10.011
2.66667	39.214	29.684	91.791	19.542	37.845	56.703	12.045
2.68333	37.87	29.907	81.538	22.014	38.301	46.603	11.972
2.7	36.227	30.404	67.661	22.36	37.812	36.336	10.388
2.71667	34.395	31.325	54.655	20.98	36.066	28.557	8.323
2.73333	32.568	32.171	45.096	18.907	32.512	23.326	6.43
2.75	31.157	32.595	38.589	16.942	28.065	19.767	4.965
2.76667	30.221	32.733	34.038	15.398	24.587	17.214	3.921
2.78333	29.606	32.744	30.719	14.294	22.362	15.278	3.216
2.8	29.181	32.72	28.159	13.538	20.933	13.782	2.773
2.81667	28.87	32.708	26.161	13.035	19.938	12.551	2.476
2.83333	28.634	32.697	24.525	12.735	19.212	11.469	2.253
2.85	28.445	32.68	23.108	12.527	18.643	10.52	2.044
2.86667	28.298	32.651	21.887	12.335	18.198	9.779	1.824
2.88333	28.201	32.61	20.918	12.142	17.851	9.288	1.606
2.9	28.16	32.557	20.232	11.936	17.606	9.033	1.403
2.91667	28.238	32.517	19.807	11.749	17.431	8.984	1.242
2.93333	28.449	32.481	19.594	11.591	17.288	9.118	1.103
2.95	28.77	32.447	19.595	11.467	17.172	9.38	0.999
2.96667	29.135	32.414	19.759	11.362	17.092	9.703	0.92
2.98333	29.514	32.377	20.042	11.282	17.046	10.022	0.852
3	29.883	32.358	20.383	11.227	17.015	10.315	0.806
3.01667	30.22	32.324	20.742	11.18	17.003	10.566	0.768
3.03333	30.531	32.299	21.056	11.144	17	10.773	0.734
3.05	30.801	32.272	21.318	11.104	16.994	10.956	0.7
3.06667	31.037	32.241	21.536	11.063	16.994	11.101	0.664
3.08333	31.226	32.224	21.7	11.033	16.99	11.204	0.637
3.1	31.352	32.205	21.808	11.004	16.974	11.237	0.623
3.11667	31.404	32.187	21.825	10.986	16.963	11.179	0.621
3.13333	31.372	32.17	21.764	10.986	16.928	11.029	0.634
3.15	31.252	32.151	21.604	10.991	16.862	10.801	0.655
3.16667	31.036	32.139	21.361	11.022	16.774	10.493	0.687
3.18333	30.727	32.131	21.037	11.05	16.639	10.127	0.7
3.2	30.352	32.114	20.622	11.08	16.463	9.685	0.701
3.21667	29.901	32.096	20.131	11.088	16.267	9.224	0.699
3.23333	29.441	32.09	19.588	11.087	16.093	8.789	0.712
3.25	29.093	32.071	19.061	11.093	15.984	8.449	0.816
3.26667	28.954	32.057	18.621	11.16	15.961	8.254	1.042
3.28333	29.012	32.055	18.312	11.373	15.978	8.127	1.409
3.3	29.057	32.047	18.131	11.755	15.967	7.953	1.814
3.31667	28.863	32.038	17.97	12.244	15.86	7.639	2.157
3.33333	28.364	32.024	17.709	12.682	15.638	7.203	2.343
3.35	27.69	32.016	17.342	12.956	15.382	6.744	2.34
3.36667	27.021	32.014	16.926	13.019	15.135	6.345	2.181
3.38333	26.48	32.018	16.534	12.862	14.934	6.029	1.93
3.4	26.087	32.02	16.227	12.56	14.803	5.82	1.639
3.41667	25.821	32.014	16.02	12.215	14.726	5.682	1.368
3.43333	25.658	32.017	15.9	11.898	14.676	5.607	1.149
3.45	25.558	32.015	15.861	11.64	14.644	5.587	0.989
3.46667	25.482	32.002	15.85	11.447	14.625	5.575	0.868
3.48333	25.415	31.999	15.869	11.307	14.611	5.594	0.78
3.5	25.366	31.999	15.912	11.206	14.612	5.635	0.71
3.51667	25.335	31.995	15.979	11.13	14.616	5.695	0.651
3.53333	25.327	31.991	16.06	11.062	14.625	5.78	0.608
3.55	25.342	31.992	16.151	11.013	14.655	5.869	0.563
3.56667	25.373	31.996	16.243	10.977	14.686	5.96	0.542
3.58333	25.428	32.007	16.364	10.943	14.734	6.065	0.522
3.6	25.509	32.002	16.476	10.911	14.779	6.171	0.501
3.61667	25.599	32.007	16.587	10.905	14.84	6.29	0.499
3.63333	25.698	32.013	16.709	10.896	14.907	6.425	0.498
3.65	25.807	32.021	16.822	10.883	14.986	6.58	0.506
3.66667	25.924	32.031	16.949	10.883	15.079	6.758	0.526
3.68333	26.054	32.037	17.083	10.885	15.215	6.959	0.541
3.7	26.241	32.052	17.25	10.896	15.403	7.225	0.564
3.71667	26.56	32.052	17.501	10.904	15.703	7.573	0.587
3.73333	27.047	32.064	17.878	10.916	16.115	8.017	0.621
3.75	27.703	32.071	18.437	10.941	16.566	8.5	0.663
3.76667	28.377	32.085	19.147	10.974	16.945	8.907	0.715
3.78333	28.814	32.089	19.893	11.022	17.12	9.081	0.797
3.8	28.851	32.099	20.444	11.075	17.045	8.922	0.87
3.81667	28.482	32.105	20.592	11.153	16.78	8.475	0.977
3.83333	27.858	32.119	20.259	11.232	16.421	7.875	1.083
3.85	27.204	32.128	19.537	11.319	16.056	7.25	1.195
3.86667	26.657	32.141	18.66	11.416	15.744	6.73	1.303
3.88333	26.272	32.158	17.834	11.525	15.501	6.33	1.427
3.9	26.059	32.17	17.175	11.635	15.328	6.064	1.557
3.91667	25.981	32.192	16.697	11.764	15.22	5.916	1.678
3.93333	26.005	32.205	16.368	11.901	15.149	5.854	1.82
3.95	26.087	32.219	16.182	12.047	15.096	5.874	1.97
3.96667	26.206	32.237	16.073	12.196	15.07	5.953	2.106
3.98333	26.325	32.256	16.058	12.334	15.047	6.065	2.228
4	26.42	32.273	16.108	12.46	15.037	6.188	2.337
4.01667	26.506	32.3	16.218	12.57	15.023	6.318	2.444
4.03333	26.576	32.327	16.358	12.68	15.014	6.434	2.53
4.05	26.611	32.344	16.501	12.776	14.999	6.526	2.599
4.06667	26.615	32.357	16.634	12.86	14.968	6.58	2.677
4.08333	26.582	32.378	16.722	12.945	14.937	6.609	2.754
4.1	26.518	32.384	16.775	13.031	14.887	6.616	2.835
4.11667	26.445	32.39	16.787	13.116	14.849	6.625	2.904
4.13333	26.364	32.399	16.787	13.2	14.813	6.644	2.978
4.15	26.315	32.405	16.784	13.27	14.812	6.682	3.044
4.16667	26.306	32.408	16.811	13.349	14.803	6.723	3.1
4.18333	26.33	32.405	16.86	13.413	14.833	6.733	3.146
4.2	26.368	32.406	16.918	13.467	14.872	6.701	3.179
4.21667	26.401	32.408	16.958	13.515	14.922	6.601	3.221
4.23333	26.416	32.408	16.962	13.561	14.96	6.474	3.257
4.25	26.374	32.399	16.883	13.601	14.993	6.322	3.295
4.26667	26.293	32.383	16.754	13.644	15	6.163	3.334
4.28333	26.165	32.383	16.591	13.688	14.995	6.015	3.359
4.3	26.016	32.378	16.418	13.726	14.97	5.881	3.39
4.31667	25.859	32.381	16.253	13.757	14.944	5.777	3.412
4.33333	25.712	32.378	16.104	13.786	14.903	5.703	3.422
4.35	25.582	32.37	16.001	13.816	14.864	5.644	3.447
4.36667	25.506	32.367	15.909	13.844	14.848	5.606	3.48
4.38333	25.445	32.353	15.851	13.872	14.827	5.573	3.532
4.4	25.378	32.347	15.796	13.919	14.81	5.535	3.589
4.41667	25.302	32.347	15.753	13.98	14.801	5.484	3.658
4.43333	25.189	32.334	15.707	14.057	14.78	5.423	3.721
4.45	25.028	32.333	15.645	14.129	14.75	5.369	3.753
4.46667	24.875	32.329	15.59	14.185	14.727	5.306	3.763
4.48333	24.725	32.331	15.515	14.208	14.696	5.257	3.742
4.5	24.618	32.334	15.455	14.186	14.677	5.225	3.697
4.51667	24.535	32.334	15.408	14.148	14.669	5.208	3.633
4.53333	24.475	32.347	15.397	14.078	14.662	5.21	3.58
4.55	24.443	32.345	15.398	14.009	14.665	5.222	3.534
4.56667	24.423	32.355	15.412	13.941	14.675	5.23	3.506
4.58333	24.402	32.366	15.442	13.899	14.694	5.241	3.482
4.6	24.387	32.388	15.48	13.858	14.715	5.246	3.463
4.61667	24.387	32.421	15.51	13.848	14.729	5.247	3.463
4.63333	24.379	32.451	15.535	13.831	14.745	5.218	3.462
4.65	24.379	32.48	15.53	13.833	14.754	5.184	3.464
4.66667	24.379	32.516	15.514	13.845	14.754	5.134	3.482
4.68333	24.378	32.552	15.478	13.863	14.746	5.073	3.501
4.7	24.389	32.591	15.418	13.87	14.734	5.01	3.518
4.71667	24.404	32.634	15.347	13.89	14.729	4.965	3.542
4.73333	24.415	32.685	15.264	13.911	14.72	4.918	3.557
4.75	24.433	32.726	15.192	13.941	14.714	4.879	3.571
4.76667	24.443	32.773	15.13	13.97	14.722	4.854	3.57
4.78333	24.454	32.823	15.08	13.991	14.738	4.848	3.578
4.8	24.483	32.877	15.042	14.021	14.775	4.846	3.594
4.81667	24.505	32.921	15.023	14.038	14.811	4.86	3.62
4.83333	24.534	32.984	15.023	14.067	14.853	4.879	3.638
4.85	24.557	33.038	15.042	14.093	14.907	4.916	3.67
4.86667	24.582	33.108	15.071	14.126	14.974	4.961	3.703
4.88333	24.602	33.177	15.119	14.158	15.036	5.013	3.737
4.9	24.641	33.252	15.171	14.187	15.109	5.085	3.775
4.91667	24.684	33.323	15.218	14.229	15.187	5.162	3.814
4.93333	24.74	33.408	15.289	14.261	15.266	5.253	3.85
4.95	24.815	33.482	15.353	14.296	15.365	5.333	3.894
4.96667	24.893	33.558	15.423	14.343	15.465	5.409	3.939
4.98333	24.968	33.651	15.501	14.386	15.563	5.485	3.995
5	25.049	33.729	15.575	14.441	15.661	5.553	4.06
5.01667	25.121	33.818	15.645	14.496	15.759	5.621	4.116
5.03333	25.196	33.899	15.701	14.555	15.854	5.686	4.176
5.05	25.271	33.989	15.768	14.616	15.946	5.752	4.22
5.06667	25.35	34.066	15.835	14.677	16.037	5.819	4.272
5.08333	25.422	34.143	15.9	14.711	16.133	5.891	4.319
5.1	25.485	34.221	15.963	14.752	16.217	5.965	4.363
5.11667	25.55	34.306	16.031	14.799	16.313	6.046	4.406
5.13333	25.599	34.383	16.105	14.833	16.411	6.129	4.451
5.15	25.667	34.456	16.19	14.876	16.516	6.221	4.5
5.16667	25.725	34.538	16.278	14.912	16.608	6.311	4.55
5.18333	25.782	34.614	16.369	14.943	16.717	6.4	4.596
5.2	25.833	34.679	16.453	14.983	16.813	6.474	4.646
5.21667	25.888	34.748	16.533	15.032	16.919	6.544	4.705
5.23333	25.945	34.801	16.6	15.086	17.017	6.604	4.748
5.25	26.001	34.86	16.652	15.134	17.11	6.659	4.792
5.26667	26.058	34.914	16.694	15.173	17.214	6.711	4.829
5.28333	26.127	34.952	16.748	15.211	17.319	6.763	4.865
5.3	26.2	35.011	16.796	15.231	17.418	6.806	4.905
5.31667	26.278	35.061	16.837	15.241	17.515	6.855	4.933
5.33333	26.355	35.104	16.891	15.249	17.618	6.89	4.967
5.35	26.434	35.156	16.936	15.248	17.715	6.931	4.994
5.36667	26.512	35.199	16.982	15.254	17.796	6.979	5.032
5.38333	26.576	35.259	17.015	15.258	17.871	7.021	5.049
5.4	26.632	35.293	17.044	15.276	17.943	7.068	5.06
5.41667	26.683	35.33	17.067	15.29	18.021	7.103	5.07
5.43333	26.724	35.357	17.095	15.306	18.086	7.122	5.06
5.45	26.76	35.381	17.116	15.309	18.147	7.143	5.055
5.46667	26.776	35.396	17.134	15.306	18.196	7.157	5.032
5.48333	26.774	35.41	17.151	15.312	18.253	7.163	5.003
5.5	26.778	35.414	17.166	15.3	18.307	7.15	4.976
5.51667	26.771	35.419	17.166	15.282	18.363	7.136	4.948
5.53333	26.76	35.414	17.166	15.259	18.415	7.127	4.913
5.55	26.753	35.419	17.162	15.233	18.468	7.109	4.881
5.56667	26.751	35.412	17.157	15.183	18.535	7.088	4.846
5.58333	26.746	35.405	17.162	15.141	18.606	7.069	4.804
5.6	26.763	35.393	17.151	15.093	18.682	7.056	4.779
5.61667	26.787	35.399	17.14	15.037	18.772	7.031	4.75
5.63333	26.816	35.406	17.125	15	18.859	7.015	4.722
5.65	26.844	35.412	17.109	14.959	18.964	6.998	4.699
5.66667	26.859	35.415	17.086	14.932	19.082	6.98	4.679
5.68333	26.854	35.42	17.068	14.917	19.194	6.976	4.669
5.7	26.858	35.418	17.051	14.914	19.318	6.982	4.649
5.71667	26.842	35.422	17.032	14.911	19.433	6.981	4.635
5.73333	26.824	35.414	17.029	14.913	19.548	6.982	4.625
5.75	26.801	35.415	17.025	14.913	19.677	6.975	4.613
5.76667	26.788	35.422	17.023	14.912	19.802	6.957	4.617
5.78333	26.765	35.429	17.012	14.915	19.939	6.943	4.626
5.8	26.757	35.443	16.993	14.908	20.093	6.923	4.636
5.81667	26.751	35.477	16.979	14.916	20.27	6.911	4.638
5.83333	26.755	35.508	16.975	14.917	20.466	6.906	4.634
5.85	26.776	35.546	16.975	14.918	20.7	6.897	4.626
5.86667	26.802	35.576	16.989	14.917	20.967	6.893	4.611
5.88333	26.837	35.614	17.007	14.918	21.261	6.899	4.593
5.9	26.876	35.644	17.033	14.923	21.602	6.906	4.571
5.91667	26.912	35.671	17.061	14.936	21.978	6.922	4.568
5.93333	26.949	35.694	17.071	14.955	22.413	6.925	4.562
5.95	26.98	35.71	17.069	14.97	22.893	6.926	4.567
5.96667	26.994	35.723	17.061	14.98	23.425	6.917	4.563
5.98333	27.007	35.722	17.043	14.984	24.026	6.917	4.554
6	27.002	35.721	17.017	14.988	24.697	6.906	4.547
6.01667	26.993	35.711	17.004	14.979	25.447	6.888	4.543
6.03333	26.992	35.705	16.991	14.965	26.286	6.88	4.536
6.05	26.996	35.693	16.995	14.949	27.209	6.892	4.536
6.06667	26.995	35.689	17.007	14.942	28.258	6.895	4.536
6.08333	27.01	35.692	17.032	14.917	29.434	6.911	4.536
6.1	27.019	35.706	17.057	14.883	30.75	6.924	4.521
6.11667	27.036	35.711	17.078	14.855	32.243	6.941	4.496
6.13333	27.064	35.726	17.094	14.81	33.912	6.962	4.463
6.15	27.08	35.722	17.102	14.775	35.796	6.98	4.419
6.16667	27.117	35.7	17.122	14.726	37.902	7	4.36
6.18333	27.164	35.662	17.128	14.678	40.277	7.002	4.301
6.2	27.211	35.627	17.146	14.634	42.938	6.989	4.251
6.21667	27.274	35.575	17.144	14.574	45.925	6.955	4.205
6.23333	27.357	35.525	17.129	14.514	49.252	6.911	4.156
6.25	27.467	35.481	17.101	14.449	52.943	6.852	4.099
6.26667	27.613	35.423	17.066	14.39	56.996	6.807	4.05
6.28333	27.805	35.38	17.033	14.337	61.409	6.776	3.997
6.3	28.074	35.338	17.005	14.296	66.137	6.75	3.943
6.31667	28.459	35.291	16.994	14.253	71.13	6.734	3.895
6.33333	29.015	35.253	16.975	14.223	76.291	6.741	3.849
6.35	29.833	35.219	16.971	14.195	81.524	6.765	3.807
6.36667	31.037	35.193	16.979	14.16	86.692	6.801	3.774
6.38333	32.798	35.173	17.001	14.131	91.633	6.839	3.752
6.4	35.429	35.163	17.036	14.106	96.21	6.865	3.737
6.41667	39.327	35.156	17.07	14.077	100.269	6.888	3.73
6.43333	45.092	35.153	17.101	14.063	103.697	6.899	3.742
6.45	53.573	35.149	17.108	14.047	106.434	6.931	3.751
6.46667	65.773	35.142	17.105	14.036	108.498	7.017	3.761
6.48333	82.528	35.132	17.112	14.035	109.979	7.233	3.785
6.5	104.057	35.117	17.123	14.038	111.016	7.747	3.82
6.51667	129.311	35.118	17.149	14.047	111.767	9.032	3.846
6.53333	155.859	35.128	17.219	14.086	112.45	12.145	3.886
6.55	180.637	35.152	17.382	14.11	113.219	19.18	3.907
6.56667	201.259	35.197	17.894	14.159	114.253	33.107	3.926
6.58333	216.79	35.24	19.624	14.212	115.692	56.11	3.947
6.6	227.608	35.296	24.956	14.272	117.634	87.469	3.969
6.61667	234.814	35.349	38.38	14.325	120.133	123.525	3.988
6.63333	239.492	35.402	64.322	14.367	123.089	159.481	4.017
6.65	242.444	35.468	103.348	14.41	126.394	190.455	4.053
6.66667	244.113	35.511	150.741	14.432	129.84	213.314	4.084
6.68333	244.665	35.555	198.008	14.457	133.197	227.725	4.125
6.7	244.103	35.596	235.805	14.478	136.2	235.195	4.164
6.71667	242.208	35.617	259.393	14.484	138.553	237.825	4.191
6.73333	238.797	35.638	270.617	14.496	139.875	239.444	4.216
6.75	234.293	35.647	278.069	14.517	139.881	249.521	4.236
6.76667	234.313	35.644	300.147	14.534	138.61	276.128	4.249
6.78333	269.83	35.648	347.814	14.554	136.834	321.005	4.24
6.8	379.182	35.646	434.835	14.564	137.744	395.034	4.229
6.81667	535.849	35.628	571.404	14.56	155.797	502.691	4.202
6.83333	680.987	35.616	724.118	14.555	219.07	618.168	4.172
6.85	766.854	35.588	827.991	14.548	328.273	692.52	4.171
6.86667	790.062	35.569	864.56	14.551	447.569	711.482	4.24
6.88333	775.498	35.533	857.954	14.603	536.983	694.189	4.494
6.9	740.994	35.487	827.991	14.797	573.591	657.492	5.436
6.91667	695.258	35.43	785.164	15.474	567.168	610.441	8.47
6.93333	642.347	35.373	734.553	17.906	536.236	557.661	16.356
6.95	584.818	35.301	678.953	25.244	492.575	502.081	31.788
6.96667	524.739	35.237	620.15	41.53	442.446	445.765	53.899
6.98333	464.265	35.176	559.964	66.823	389.684	390.585	76.19
7	405.732	35.122	500.099	93.963	337.241	338.442	90.3
7.01667	351.262	35.078	442.313	112.772	287.617	290.739	92.111
7.03333	302.525	35.028	388.151	117.528	242.849	248.317	83.865
7.05	260.434	34.999	339.007	110.025	204.346	211.365	70.791
7.06667	224.989	34.972	295.185	95.907	172.434	179.541	57.456
7.08333	195.276	34.959	256.353	80.557	146.466	152.118	46.306
7.1	170.266	34.948	221.624	67.19	125.324	128.39	37.891
7.11667	149.157	34.941	190.444	56.837	107.979	108.124	31.716
7.13333	131.423	34.947	162.854	49.157	93.581	91.306	27.119
7.15	116.541	34.954	139.3	43.435	81.58	77.617	23.561
7.16667	103.982	34.973	119.787	39.033	71.516	66.471	20.674
7.18333	93.279	35.006	103.802	35.492	63.047	57.317	18.267
7.2	84.146	35.066	90.585	32.542	55.912	49.771	16.236
7.21667	76.427	35.139	79.585	30.029	49.929	43.513	14.57
7.23333	70.012	35.264	70.408	27.938	44.972	38.324	13.324
7.25	64.697	35.43	62.806	26.306	40.91	34.044	12.51
7.26667	60.132	35.639	56.551	25.166	37.555	30.483	12.073
7.28333	55.965	35.895	51.415	24.491	34.709	27.447	11.826
7.3	52.03	36.185	47.153	24.095	32.253	24.813	11.515
7.31667	48.432	36.491	43.536	23.712	30.147	22.583	11.039
7.33333	45.376	36.8	40.428	23.122	28.394	20.753	10.442
7.35	42.941	37.094	37.776	22.358	27.002	19.295	9.849
7.36667	41.083	37.354	35.563	21.584	25.937	18.138	9.372
7.38333	39.651	37.586	33.77	20.932	25.126	17.216	9.034
7.4	38.528	37.768	32.312	20.426	24.495	16.475	8.786
7.41667	37.613	37.9	31.153	20.058	23.987	15.88	8.583
7.43333	36.864	37.999	30.262	19.76	23.538	15.395	8.408
7.45	36.249	38.052	29.607	19.502	23.173	15.014	8.245
7.46667	35.767	38.079	29.173	19.261	22.862	14.723	8.089
7.48333	35.4	38.085	28.958	19.041	22.611	14.475	7.926
7.5	35.108	38.075	28.868	18.845	22.406	14.245	7.774
7.51667	34.883	38.055	28.805	18.654	22.225	14.007	7.641
7.53333	34.688	38.027	28.666	18.481	22.036	13.725	7.51
7.55	34.499	37.996	28.341	18.343	21.828	13.422	7.414
7.56667	34.307	37.969	27.823	18.234	21.603	13.105	7.329
7.58333	34.078	37.924	27.141	18.144	21.372	12.795	7.231
7.6	33.818	37.853	26.379	18.041	21.142	12.498	7.121
7.61667	33.553	37.756	25.646	17.919	20.927	12.169	6.984
7.63333	33.283	37.629	24.987	17.769	20.703	11.825	6.809
7.65	32.979	37.465	24.383	17.579	20.457	11.449	6.597
7.66667	32.603	37.271	23.798	17.353	20.207	11.065	6.356
7.68333	32.239	37.063	23.24	17.125	19.933	10.686	6.102
7.7	31.955	36.85	22.715	16.873	19.672	10.319	5.851
7.71667	31.631	36.633	22.228	16.609	19.414	9.92	5.598
7.73333	31.148	36.405	21.752	16.331	19.138	9.523	5.323
7.75	30.631	36.194	21.277	16.051	18.86	9.156	5.049
7.76667	30.176	35.984	20.815	15.79	18.605	8.805	4.805
7.78333	29.798	35.792	20.397	15.533	18.402	8.487	4.572
7.8	29.473	35.613	20.031	15.285	18.214	8.194	4.378
7.81667	29.182	35.441	19.699	15.065	18.077	7.923	4.197
7.83333	28.936	35.288	19.392	14.866	17.969	7.695	4.04
7.85	28.727	35.149	19.106	14.699	17.886	7.51	3.904
7.86667	28.539	35.025	18.852	14.534	17.841	7.335	3.784
7.88333	28.376	34.919	18.639	14.387	17.803	7.193	3.681
7.9	28.237	34.82	18.447	14.271	17.775	7.08	3.582
7.91667	28.125	34.722	18.278	14.169	17.744	7.076	3.497
7.93333	28.037	34.631	18.121	14.071	17.705	7.332	3.415
7.95	27.98	34.556	17.993	13.992	17.663	8.081	3.343
7.96667	27.931	34.504	18.008	13.91	17.618	9.364	3.27
7.98333	27.886	34.469	18.39	13.84	17.56	10.984	3.21
8	27.846	34.442	19.419	13.766	17.501	12.47	3.162
8.01667	27.803	34.429	21.183	13.696	17.439	13.387	3.114
8.03333	27.765	34.428	23.277	13.642	17.371	13.657	3.084
8.05	27.741	34.438	25.001	13.592	17.288	13.556	3.07
8.06667	27.702	34.447	25.926	13.553	17.197	13.478	3.063
8.08333	27.663	34.454	26.212	13.518	17.132	13.67	3.061
8.1	27.634	34.468	26.356	13.496	17.116	14.199	3.062
8.11667	27.602	34.47	26.74	13.481	17.164	14.987	3.07
8.13333	27.587	34.483	27.53	13.475	17.3	15.825	3.091
8.15	27.584	34.48	28.684	13.485	17.52	16.406	3.134
8.16667	27.581	34.477	29.946	13.524	17.769	16.406	3.235
8.18333	27.55	34.475	30.805	13.605	17.929	15.608	3.363
8.2	27.475	34.481	30.687	13.73	17.879	14.092	3.43
8.21667	27.379	34.498	29.36	13.815	17.606	12.282	3.399
8.23333	27.266	34.518	27.09	13.805	17.217	10.659	3.299
8.25	27.179	34.537	24.607	13.729	16.835	9.441	3.201
8.26667	27.115	34.55	22.517	13.646	16.554	8.606	3.123
8.28333	27.069	34.564	21.02	13.568	16.386	8.017	3.074
8.3	27.024	34.567	19.987	13.522	16.294	7.623	3.05
8.31667	27.001	34.575	19.278	13.482	16.252	7.345	3.05
8.33333	26.999	34.6	18.757	13.463	16.248	7.163	3.059
8.35	27.006	34.63	18.378	13.467	16.325	7.046	3.081
8.36667	27.026	34.662	18.094	13.467	16.572	6.98	3.09
8.38333	27.051	34.683	17.889	13.479	17.203	6.969	3.096
8.4	27.123	34.698	17.761	13.478	18.642	6.991	3.093
8.41667	27.269	34.714	17.706	13.485	21.658	7.063	3.084
8.43333	27.52	34.731	17.699	13.471	27.302	7.173	3.069
8.45	27.87	34.748	17.717	13.47	36.613	7.309	3.071
8.46667	28.333	34.758	17.768	13.475	49.791	7.503	3.063
8.48333	29.005	34.775	17.829	13.481	65.552	7.909	3.062
8.5	30.104	34.797	17.883	13.502	81.23	8.895	3.072
8.51667	32.005	34.819	17.941	13.529	93.869	11.209	3.069
8.53333	35.18	34.839	18.03	13.551	101.809	17.956	3.08
8.55	40.137	34.865	18.178	13.571	105.395	37.211	3.096
8.56667	47.509	34.878	18.496	13.59	106.279	69.738	3.105
8.58333	62.118	34.907	19.132	13.61	106.64	110.34	3.116
8.6	110.242	34.929	20.238	13.62	113.809	161.251	3.146
8.61667	219.093	34.958	22.087	13.631	155.247	237.214	3.192
8.63333	362.88	34.982	25.864	13.661	251.567	343.638	3.284
8.65	502.348	35.017	35.446	13.72	376.267	458.997	3.449
8.66667	595.055	35.046	54.318	13.853	494.201	535.115	3.693
8.68333	633.919	35.071	81.578	14.068	570.709	563.327	3.978
8.7	639.78	35.097	118.831	14.326	599.242	561.747	4.405
8.71667	627.998	35.121	171.002	14.586	597.918	544.29	5.454
8.73333	606.134	35.151	234.766	14.933	581.001	518.325	8.573
8.75	577.823	35.161	294.107	15.83	555.498	487.549	16.319
8.76667	545.201	35.18	328.585	18.542	524.751	454.005	31.176
8.78333	509.653	35.212	335.734	25.101	490.584	418.777	52.981
8.8	472.268	35.231	325.059	37.066	454.227	382.815	76.849
8.81667	434.053	35.247	304.937	53.297	416.735	346.952	95.077
8.83333	395.843	35.272	280.433	69.571	379.009	312.006	102.598
8.85	358.446	35.291	254.301	80.915	341.878	278.531	100.088
8.86667	322.544	35.303	228.181	84.764	306.093	246.968	91.518
8.88333	288.829	35.326	203.092	81.977	272.326	217.755	80.726
8.9	257.681	35.345	179.642	75.278	241.043	191.175	70.153
8.91667	229.39	35.374	158.226	67.365	212.558	167.229	60.951
8.93333	204.052	35.405	139.093	59.914	187.144	145.956	53.381
8.95	181.658	35.434	122.245	53.594	164.765	127.254	47.235
8.96667	161.993	35.469	107.576	48.452	145.245	110.97	42.162
8.98333	144.829	35.506	94.924	44.31	128.278	96.832	37.878
9	129.889	35.552	84.1	40.886	113.618	84.614	34.192
9.01667	116.963	35.597	74.861	38.002	100.945	74.122	30.945
9.03333	105.77	35.645	66.977	35.494	89.977	65.128	28.064
9.05	96.038	35.687	60.264	33.305	80.518	57.426	25.499
9.06667	87.517	35.732	54.544	31.354	72.36	50.845	23.235
9.08333	80.064	35.767	49.599	29.616	65.305	45.232	21.237
9.1	73.573	35.8	45.322	28.066	59.21	40.482	19.457
9.11667	67.984	35.841	41.651	26.695	53.975	36.475	17.888
9.13333	63.223	35.887	38.56	25.487	49.502	33.103	16.521
9.15	59.166	35.944	35.982	24.426	45.7	30.284	15.318
9.16667	55.705	36.006	33.834	23.501	42.453	27.943	14.271
9.18333	52.75	36.078	32.051	22.706	39.701	25.998	13.365
9.2	50.228	36.157	30.58	22.005	37.371	24.399	12.582
9.21667	48.121	36.231	29.387	21.38	35.412	23.103	11.912
9.23333	46.347	36.318	28.439	20.829	33.773	22.058	11.337
9.25	44.899	36.405	27.704	20.358	32.416	21.195	10.839
9.26667	43.704	36.493	27.169	19.941	31.295	20.493	10.4
9.28333	42.726	36.587	26.797	19.573	30.369	19.908	10
9.3	41.919	36.674	26.515	19.266	29.582	19.392	9.663
9.31667	41.202	36.769	26.3	18.987	28.9	18.894	9.352
9.33333	40.546	36.876	26.107	18.745	28.275	18.403	9.077
9.35	39.917	36.987	25.897	18.536	27.67	17.877	8.835
9.36667	39.276	37.102	25.632	18.344	27.072	17.319	8.621
9.38333	38.642	37.228	25.289	18.168	26.488	16.729	8.402
9.4	38.023	37.357	24.866	18.005	25.928	16.148	8.223
9.41667	37.428	37.482	24.376	17.832	25.391	15.583	8.043
9.43333	36.889	37.611	23.868	17.676	24.886	15.071	7.888
9.45	36.398	37.746	23.395	17.538	24.427	14.601	7.751
9.46667	35.98	37.866	22.965	17.43	24.021	14.182	7.642
9.48333	35.62	37.987	22.585	17.338	23.651	13.799	7.548
9.5	35.288	38.112	22.245	17.265	23.299	13.449	7.452
9.51667	34.987	38.23	21.946	17.187	22.974	13.13	7.358
9.53333	34.684	38.357	21.676	17.112	22.672	12.853	7.262
9.55	34.394	38.491	21.453	17.03	22.409	12.603	7.157
9.56667	34.157	38.634	21.294	16.955	22.169	12.376	7.058
9.58333	33.993	38.8	21.2	16.891	21.972	12.173	6.974
9.6	33.911	38.967	21.16	16.835	21.808	11.992	6.896
9.61667	33.869	39.156	21.147	16.805	21.665	11.817	6.83
9.63333	33.776	39.343	21.107	16.768	21.527	11.653	6.761
9.65	33.565	39.53	20.993	16.726	21.389	11.493	6.693
9.66667	33.264	39.726	20.795	16.678	21.252	11.355	6.629
9.68333	32.966	39.906	20.555	16.616	21.113	11.245	6.577
9.7	32.713	40.107	20.336	16.549	20.992	11.163	6.509
9.71667	32.508	40.32	20.18	16.482	20.869	11.104	6.456
9.73333	32.368	40.552	20.069	16.413	20.756	11.052	6.392
9.75	32.256	40.792	19.997	16.361	20.658	11.01	6.331
9.76667	32.164	41.062	19.954	16.315	20.558	10.96	6.273
9.78333	32.066	41.335	19.923	16.271	20.437	10.888	6.221
9.8	31.951	41.621	19.875	16.241	20.32	10.795	6.164
9.81667	31.816	41.929	19.824	16.211	20.19	10.685	6.108
9.83333	31.675	42.249	19.756	16.186	20.063	10.572	6.059
9.85	31.526	42.576	19.683	16.151	19.951	10.454	6.013
9.86667	31.394	42.891	19.596	16.135	19.857	10.33	5.956
9.88333	31.242	43.195	19.5	16.115	19.771	10.207	5.905
9.9	31.095	43.481	19.395	16.085	19.702	10.098	5.858
9.91667	30.955	43.748	19.298	16.056	19.64	10.029	5.804
9.93333	30.835	43.987	19.203	16.011	19.58	10.006	5.753
9.95	30.739	44.23	19.143	15.963	19.517	10.03	5.707
9.96667	30.672	44.493	19.128	15.907	19.447	10.085	5.663
9.98333	30.617	44.758	19.16	15.847	19.354	10.175	5.626
10	30.562	45.026	19.234	15.79	19.267	10.263	5.579
10.0167	30.511	45.302	19.326	15.736	19.171	10.337	5.552
10.0333	30.463	45.569	19.425	15.691	19.083	10.355	5.533
10.05	30.416	45.822	19.523	15.648	18.983	10.336	5.516
10.0667	30.384	46.061	19.604	15.608	18.886	10.274	5.494
10.0833	30.351	46.279	19.648	15.58	18.793	10.185	5.485
10.1	30.31	46.473	19.647	15.558	18.705	10.07	5.488
10.1167	30.253	46.636	19.611	15.536	18.612	9.945	5.465
10.1333	30.17	46.78	19.534	15.521	18.54	9.827	5.441
10.15	30.08	46.915	19.43	15.49	18.473	9.708	5.405
10.1667	29.984	47.06	19.33	15.456	18.415	9.603	5.365
10.1833	29.889	47.229	19.232	15.424	18.359	9.499	5.323
10.2	29.796	47.433	19.155	15.381	18.298	9.421	5.28
10.2167	29.718	47.681	19.102	15.346	18.237	9.351	5.248
10.2333	29.647	47.97	19.059	15.308	18.18	9.281	5.218
10.25	29.593	48.316	19.028	15.264	18.122	9.211	5.192
10.2667	29.543	48.736	18.979	15.237	18.072	9.116	5.168
10.2833	29.489	49.235	18.927	15.206	18.019	9.003	5.146
10.3	29.429	49.782	18.84	15.182	17.948	8.875	5.118
10.3167	29.363	50.331	18.715	15.153	17.872	8.727	5.083
10.3333	29.289	50.842	18.55	15.129	17.784	8.58	5.051
10.35	29.224	51.276	18.355	15.103	17.714	8.44	5.008
10.3667	29.157	51.651	18.18	15.071	17.656	8.325	4.974
10.3833	29.094	51.963	18.026	15.053	17.616	8.253	4.942
10.4	29.043	52.288	17.922	15.028	17.594	8.234	4.922
10.4167	29.002	52.654	17.883	15.007	17.589	8.287	4.913
10.4333	29.038	53.084	17.922	14.979	17.61	8.423	4.9
10.45	29.227	53.582	18.085	14.957	17.688	8.669	4.882
10.4667	29.775	54.151	18.421	14.927	17.842	9.044	4.87
10.4833	30.793	54.746	18.961	14.901	18.064	9.496	4.869
10.5	31.99	55.303	19.652	14.875	18.263	9.918	4.876
10.5167	32.721	55.712	20.254	14.861	18.354	10.1	4.877
10.5333	32.557	55.869	20.459	14.832	18.284	9.916	4.846
10.55	31.751	55.667	20.144	14.797	18.09	9.482	4.806
10.5667	30.823	55.085	19.532	14.75	17.861	9.024	4.758
10.5833	30.124	54.177	18.95	14.713	17.669	8.68	4.708
10.6	29.686	52.982	18.531	14.692	17.529	8.457	4.668
10.6167	29.405	51.632	18.279	14.667	17.418	8.319	4.624
10.6333	29.191	50.278	18.125	14.649	17.321	8.24	4.599
10.65	29.016	49.09	18.062	14.639	17.25	8.193	4.579
10.6667	28.887	48.192	18.053	14.635	17.2	8.166	4.555
10.6833	28.782	47.594	18.117	14.639	17.182	8.163	4.547
10.7	28.716	47.277	18.218	14.637	17.176	8.151	4.555
10.7167	28.649	47.092	18.304	14.641	17.159	8.125	4.554
10.7333	28.559	46.898	18.333	14.646	17.128	8.055	4.54
10.75	28.451	46.612	18.271	14.651	17.075	7.958	4.514
10.7667	28.352	46.381	18.121	14.644	17.026	7.847	4.48
10.7833	28.258	46.759	17.92	14.638	16.97	7.744	4.443
10.8	28.193	48.521	17.729	14.635	16.914	7.641	4.392
10.8167	28.134	52.036	17.576	14.635	16.865	7.552	4.361
10.8333	28.071	56.584	17.472	14.641	16.82	7.475	4.322
10.85	28.009	60.76	17.391	14.644	16.781	7.409	4.28
10.8667	27.944	63.58	17.335	14.651	16.743	7.349	4.241
10.8833	27.908	65.168	17.348	14.662	16.718	7.281	4.202
10.9	27.99	66.372	17.522	14.66	16.699	7.234	4.185
10.9167	28.335	67.971	18.131	14.663	16.683	7.178	4.175
10.9333	29.245	70.072	19.435	14.68	16.671	7.129	4.167
10.95	31.036	71.89	21.603	14.766	16.657	7.079	4.165
10.9667	33.592	72.227	24.596	14.958	16.641	7.055	4.167
10.9833	36.051	70.303	27.87	15.232	16.62	7.048	4.157
11	37.253	66.209	30.339	15.454	16.608	7.064	4.151
11.0167	36.699	60.838	30.851	15.479	16.608	7.101	4.138
11.0333	34.957	55.427	29.317	15.329	16.623	7.149	4.13
11.05	33.03	50.822	26.763	15.113	16.67	7.203	4.117
11.0667	31.546	47.27	24.311	14.937	16.725	7.229	4.12
11.0833	30.559	44.663	22.503	14.814	16.781	7.211	4.122
11.1	29.915	42.744	21.273	14.745	16.812	7.145	4.123
11.1167	29.453	41.295	20.414	14.691	16.807	7.049	4.118
11.1333	29.081	40.198	19.764	14.665	16.782	6.966	4.102
11.15	28.778	39.346	19.254	14.646	16.749	6.911	4.092
11.1667	28.531	38.649	18.848	14.644	16.72	6.872	4.074
11.1833	28.347	38.093	18.53	14.639	16.699	6.854	4.065
11.2	28.197	37.646	18.269	14.638	16.674	6.858	4.063
11.2167	28.069	37.286	18.064	14.63	16.652	6.863	4.066
11.2333	27.969	36.996	17.897	14.62	16.628	6.866	4.071
11.25	27.902	36.767	17.768	14.605	16.618	6.863	4.086
11.2667	27.845	36.595	17.657	14.597	16.607	6.852	4.11
11.2833	27.795	36.457	17.564	14.577	16.604	6.838	4.127
11.3	27.743	36.365	17.481	14.562	16.618	6.832	4.136
11.3167	27.69	36.287	17.427	14.55	16.634	6.815	4.151
11.3333	27.641	36.226	17.386	14.524	16.655	6.78	4.164
11.35	27.61	36.179	17.36	14.508	16.678	6.745	4.173
11.3667	27.577	36.144	17.345	14.488	16.706	6.71	4.172
11.3833	27.545	36.111	17.358	14.47	16.706	6.659	4.166
11.4	27.524	36.081	17.385	14.459	16.714	6.622	4.16
11.4167	27.505	36.056	17.446	14.46	16.695	6.581	4.143
11.4333	27.482	36.025	17.526	14.457	16.673	6.555	4.123
11.45	27.461	36	17.584	14.459	16.645	6.556	4.123
11.4667	27.411	35.979	17.588	14.469	16.606	6.576	4.114
11.4833	27.362	35.959	17.541	14.462	16.572	6.646	4.113
11.5	27.33	35.931	17.49	14.45	16.552	6.734	4.113
11.5167	27.331	35.926	17.497	14.435	16.555	6.846	4.111
11.5333	27.367	35.914	17.558	14.422	16.578	6.939	4.11
11.55	27.376	35.904	17.648	14.4	16.597	6.977	4.103
11.5667	27.352	35.897	17.678	14.387	16.604	6.95	4.104
11.5833	27.304	35.886	17.606	14.379	16.599	6.874	4.094
11.6	27.243	35.876	17.455	14.376	16.579	6.788	4.099
11.6167	27.208	35.861	17.255	14.379	16.549	6.717	4.089
11.6333	27.182	35.85	17.103	14.388	16.522	6.663	4.075
11.65	27.162	35.832	16.982	14.399	16.502	6.631	4.048
11.6667	27.149	35.824	16.907	14.403	16.49	6.619	4.035
11.6833	27.137	35.801	16.852	14.402	16.486	6.603	4.016
11.7	27.117	35.797	16.821	14.405	16.503	6.615	4.002
11.7167	27.104	35.793	16.803	14.404	16.54	6.624	3.983
11.7333	27.083	35.784	16.807	14.392	16.634	6.624	3.973
11.75	27.076	35.774	16.806	14.381	16.8	6.628	3.967
11.7667	27.08	35.771	16.799	14.37	17.118	6.612	3.96
11.7833	27.091	35.766	16.783	14.355	17.609	6.604	3.952
11.8	27.115	35.771	16.781	14.332	18.205	6.595	3.945
11.8167	27.134	35.766	16.781	14.317	18.747	6.593	3.934
11.8333	27.137	35.769	16.78	14.301	19.091	6.595	3.921
11.85	27.171	35.77	16.789	14.288	19.189	6.61	3.907
11.8667	27.3	35.763	16.796	14.29	19.132	6.663	3.901
11.8833	27.566	35.755	16.811	14.285	19.06	6.806	3.894
11.9	28.068	35.751	16.838	14.291	19.075	7.147	3.882
11.9167	28.892	35.731	16.939	14.297	19.162	7.858	3.892
11.9333	30.117	35.719	17.331	14.307	19.325	9.23	3.916
11.95	31.967	35.711	18.467	14.32	19.619	11.519	3.954
11.9667	35.089	35.705	21.062	14.342	20.343	14.841	4.057
11.9833	40.373	35.696	25.695	14.429	22.041	19.224	4.257
12	47.593	35.686	32.608	14.619	25.109	24.238	4.555
12.0167	54.454	35.668	41.157	14.943	28.994	28.569	4.838
12.0333	57.615	35.671	49.095	15.3	32.031	30.364	4.98
12.05	55.597	35.652	53.109	15.517	32.611	28.701	4.924
12.0667	50.01	35.642	51.31	15.488	30.573	24.605	4.758
12.0833	43.82	35.634	45.149	15.303	27.255	19.988	4.593
12.1	39.018	35.621	37.885	15.097	24.166	16.199	4.462
12.1167	35.902	35.619	31.899	14.943	21.996	13.59	4.385
12.1333	33.982	35.622	27.808	14.863	20.644	11.903	4.325
12.15	32.697	35.623	25.203	14.815	19.795	10.786	4.272
12.1667	31.739	35.627	23.481	14.799	19.22	9.979	4.228
12.1833	30.95	35.633	22.246	14.778	18.784	9.373	4.198
12.2	30.285	35.628	21.286	14.754	18.46	8.886	4.163
12.2167	29.714	35.619	20.489	14.735	18.219	8.51	4.129
12.2333	29.248	35.619	19.826	14.717	18.078	8.206	4.109
12.25	28.884	35.612	19.288	14.686	18.029	7.994	4.087
12.2667	28.636	35.597	18.849	14.661	18.069	7.856	4.073
12.2833	28.487	35.58	18.526	14.63	18.202	7.779	4.062
12.3	28.439	35.579	18.301	14.594	18.423	7.761	4.039
12.3167	28.484	35.583	18.178	14.567	18.72	7.806	4.024
12.3333	28.645	35.607	18.128	14.553	19.039	7.95	4.009
12.35	28.988	35.628	18.13	14.543	19.345	8.243	3.991
12.3667	29.596	35.658	18.222	14.549	19.589	8.77	3.97
12.3833	30.577	35.692	18.559	14.558	19.784	9.667	3.956
12.4	31.968	35.723	19.422	14.565	19.993	11.032	3.955
12.4167	33.745	35.741	21.162	14.581	20.32	12.922	3.969
12.4333	35.765	35.761	24.05	14.589	20.883	15.29	4.008
12.45	37.629	35.771	28.074	14.62	21.636	17.89	4.08
12.4667	38.8	35.765	32.783	14.688	22.343	20.221	4.163
12.4833	38.811	35.769	37.208	14.766	22.652	21.611	4.22
12.5	37.618	35.76	40.007	14.822	22.358	21.502	4.221
12.5167	35.639	35.764	40.139	14.829	21.518	19.893	4.187
12.5333	33.525	35.766	37.573	14.784	20.417	17.361	4.13
12.55	31.797	35.764	33.452	14.716	19.4	14.737	4.092
12.5667	30.619	35.784	29.267	14.663	18.642	12.598	4.092
12.5833	29.866	35.806	25.951	14.633	18.158	11.085	4.117
12.6	29.374	35.822	23.7	14.633	17.88	10.095	4.143
12.6167	29.034	35.837	22.251	14.633	17.722	9.453	4.177
12.6333	28.787	35.838	21.318	14.629	17.649	9.034	4.216
12.65	28.626	35.843	20.658	14.62	17.632	8.75	4.248
12.6667	28.548	35.819	20.163	14.596	17.646	8.571	4.27
12.6833	28.561	35.806	19.769	14.566	17.682	8.465	4.286
12.7	28.664	35.802	19.483	14.547	17.736	8.427	4.301
12.7167	28.808	35.804	19.293	14.539	17.807	8.443	4.322
12.7333	28.929	35.814	19.195	14.55	17.856	8.475	4.35
12.75	28.973	35.826	19.153	14.581	17.853	8.479	4.385
12.7667	28.891	35.841	19.116	14.621	17.781	8.411	4.413
12.7833	28.695	35.859	19.036	14.672	17.631	8.263	4.435
12.8	28.451	35.875	18.848	14.703	17.435	8.048	4.453
12.8167	28.209	35.895	18.6	14.717	17.241	7.807	4.462
12.8333	27.997	35.917	18.341	14.714	17.084	7.589	4.465
12.85	27.845	35.936	18.105	14.709	16.961	7.425	4.448
12.8667	27.724	35.952	17.919	14.691	16.878	7.313	4.438
12.8833	27.649	35.966	17.775	14.68	16.824	7.227	4.419
12.9	27.615	35.966	17.655	14.662	16.794	7.165	4.401
12.9167	27.614	35.963	17.556	14.644	16.776	7.11	4.384
12.9333	27.6	35.955	17.483	14.641	16.769	7.06	4.374
12.95	27.558	35.94	17.412	14.65	16.768	7.016	4.361
12.9667	27.545	35.907	17.352	14.664	16.77	6.976	4.35
12.9833	27.577	35.887	17.29	14.655	16.779	6.952	4.34
13	27.704	35.865	17.239	14.655	16.803	6.966	4.337
13.0167	27.946	35.852	17.221	14.633	16.83	7.01	4.339
13.0333	28.313	35.856	17.234	14.624	16.859	7.09	4.346
13.05	28.781	35.871	17.282	14.604	16.877	7.216	4.354
13.0667	29.297	35.888	17.377	14.596	16.884	7.366	4.348
13.0833	29.748	35.919	17.515	14.593	16.891	7.501	4.358
13.1	30.02	35.94	17.671	14.6	16.9	7.615	4.371
13.1167	30.041	35.966	17.783	14.634	16.889	7.683	4.379
13.1333	29.812	35.997	17.838	14.655	16.864	7.678	4.385
13.15	29.381	36.027	17.807	14.682	16.826	7.626	4.364
13.1667	28.893	36.066	17.722	14.687	16.779	7.545	4.345
13.1833	28.467	36.1	17.616	14.695	16.729	7.479	4.331
13.2	28.229	36.15	17.547	14.694	16.7	7.465	4.326
13.2167	28.303	36.195	17.537	14.682	16.72	7.487	4.331
13.2333	28.72	36.231	17.599	14.685	16.772	7.535	4.333
13.25	29.231	36.256	17.695	14.7	16.843	7.601	4.344
13.2667	29.441	36.27	17.763	14.713	16.865	7.6	4.34
13.2833	29.22	36.266	17.739	14.725	16.842	7.508	4.341
13.3	28.784	36.242	17.631	14.737	16.78	7.386	4.338
13.3167	28.381	36.206	17.495	14.752	16.74	7.264	4.341
13.3333	28.107	36.167	17.384	14.77	16.718	7.163	4.354
13.35	27.911	36.122	17.304	14.772	16.703	7.08	4.365
13.3667	27.769	36.074	17.23	14.768	16.694	7.014	4.374
13.3833	27.654	36.039	17.171	14.767	16.69	6.984	4.373
13.4	27.572	36.014	17.141	14.759	16.742	7.109	4.358
13.4167	27.527	36.008	17.152	14.747	16.929	7.715	4.341
13.4333	27.64	36.013	17.337	14.751	17.403	9.294	4.335
13.45	28.461	36.036	17.972	14.761	18.585	12.161	4.361
13.4667	31.452	36.069	19.449	14.795	21.38	16.262	4.485
13.4833	38.828	36.088	22.017	14.907	27.141	21.569	4.78
13.5	51.355	36.113	25.73	15.167	36.414	28.077	5.312
13.5167	65.668	36.133	30.363	15.605	47.133	34.855	5.898
13.5333	75.36	36.14	35.022	16.087	54.992	39.468	6.255
13.55	76.027	36.137	38.021	16.353	56.471	39.69	6.244
13.5667	68.869	36.128	37.945	16.307	51.632	35.686	5.929
13.5833	58.798	36.122	35.041	16.036	43.75	29.663	5.565
13.6	50.001	36.11	30.979	15.727	36.312	23.908	5.284
13.6167	43.91	36.117	27.286	15.476	30.903	19.506	5.102
13.6333	40.08	36.113	24.601	15.29	27.45	16.479	4.992
13.65	37.617	36.115	22.82	15.151	25.255	14.414	4.926
13.6667	35.883	36.088	21.645	15.051	23.764	12.966	4.894
13.6833	34.529	36.059	20.833	14.984	22.626	11.878	4.862
13.7	33.428	36.024	20.263	14.943	21.697	11.011	4.84
13.7167	32.506	36.003	19.89	14.923	20.903	10.295	4.808
13.7333	31.763	36.007	19.687	14.912	20.222	9.682	4.768
13.75	31.155	36.027	19.611	14.902	19.642	9.155	4.724
13.7667	30.674	36.077	19.597	14.89	19.165	8.705	4.669
13.7833	30.252	36.127	19.568	14.881	18.774	8.346	4.625
13.8	29.839	36.175	19.439	14.878	18.468	8.054	4.594
13.8167	29.412	36.207	19.185	14.887	18.222	7.829	4.562
13.8333	29.025	36.236	18.853	14.899	18.033	7.661	4.533
13.85	28.691	36.241	18.535	14.917	17.871	7.528	4.522
13.8667	28.445	36.245	18.283	14.935	17.725	7.436	4.509
13.8833	28.242	36.251	18.08	14.946	17.582	7.361	4.494
13.9	28.085	36.269	17.916	14.946	17.452	7.314	4.468
13.9167	27.958	36.273	17.77	14.935	17.331	7.284	4.469
13.9333	27.864	36.271	17.657	14.913	17.234	7.267	4.469
13.95	27.788	36.268	17.573	14.889	17.156	7.261	4.47
13.9667	27.738	36.26	17.512	14.866	17.104	7.261	4.477
13.9833	27.707	36.262	17.472	14.848	17.067	7.259	4.494
14	27.686	36.254	17.437	14.855	17.029	7.266	4.508
14.0167	27.676	36.255	17.405	14.858	17.001	7.254	4.523
14.0333	27.668	36.265	17.385	14.888	16.979	7.246	4.533
14.05	27.659	36.283	17.371	14.92	16.975	7.233	4.543
14.0667	27.638	36.308	17.36	14.963	16.971	7.206	4.554
14.0833	27.613	36.341	17.365	14.987	16.981	7.188	4.569
14.1	27.597	36.367	17.36	15.003	16.974	7.155	4.577
14.1167	27.591	36.38	17.355	15	16.983	7.126	4.579
14.1333	27.592	36.389	17.367	14.978	16.99	7.107	4.584
14.15	27.575	36.392	17.367	14.953	16.989	7.085	4.593
14.1667	27.558	36.39	17.365	14.942	16.974	7.064	4.601
14.1833	27.546	36.401	17.363	14.931	16.97	7.047	4.612
14.2	27.539	36.399	17.364	14.927	16.961	7.032	4.611
14.2167	27.546	36.382	17.355	14.925	16.955	7.036	4.606
14.2333	27.559	36.374	17.358	14.928	16.96	7.045	4.614
14.25	27.576	36.357	17.375	14.928	16.978	7.059	4.624
14.2667	27.598	36.34	17.4	14.932	17.01	7.084	4.636
14.2833	27.598	36.344	17.428	14.948	17.039	7.106	4.668
14.3	27.602	36.351	17.445	14.972	17.083	7.14	4.705
14.3167	27.607	36.376	17.469	15.01	17.13	7.178	4.744
14.3333	27.618	36.41	17.477	15.03	17.187	7.221	4.783
14.35	27.627	36.448	17.502	15.034	17.245	7.275	4.802
14.3667	27.63	36.493	17.532	15.036	17.286	7.324	4.824
14.3833	27.65	36.524	17.576	15.007	17.322	7.401	4.816
14.4	27.711	36.546	17.648	14.979	17.346	7.491	4.815
14.4167	27.845	36.56	17.756	14.96	17.397	7.594	4.79
14.4333	28.033	36.564	17.896	14.963	17.462	7.707	4.766
14.45	28.169	36.553	18.055	14.968	17.509	7.815	4.737
14.4667	28.159	36.548	18.182	14.98	17.497	7.858	4.705
14.4833	28.029	36.539	18.186	15.002	17.415	7.825	4.672
14.5	27.857	36.528	18.064	15.024	17.301	7.745	4.646
14.5167	27.732	36.505	17.88	15.064	17.187	7.656	4.618
14.5333	27.656	36.48	17.692	15.107	17.123	7.583	4.611
14.55	27.618	36.465	17.568	15.145	17.1	7.536	4.612
14.5667	27.597	36.451	17.494	15.177	17.104	7.507	4.631
14.5833	27.592	36.447	17.454	15.202	17.13	7.495	4.644
14.6	27.59	36.449	17.446	15.211	17.155	7.481	4.655
14.6167	27.607	36.466	17.451	15.204	17.175	7.474	4.669
14.6333	27.635	36.481	17.47	15.183	17.189	7.454	4.654
14.65	27.666	36.517	17.478	15.149	17.178	7.45	4.634
14.6667	27.684	36.557	17.476	15.101	17.159	7.434	4.616
14.6833	27.676	36.593	17.472	15.064	17.141	7.424	4.612
14.7	27.663	36.641	17.451	15.025	17.131	7.413	4.613
14.7167	27.639	36.702	17.446	15.001	17.114	7.395	4.613
14.7333	27.617	36.753	17.45	15.001	17.093	7.391	4.621
14.75	27.604	36.797	17.46	15.024	17.086	7.389	4.629
14.7667	27.602	36.826	17.496	15.057	17.086	7.411	4.651
14.7833	27.603	36.838	17.537	15.094	17.096	7.415	4.667
14.8	27.62	36.845	17.586	15.133	17.129	7.412	4.693
14.8167	27.633	36.832	17.631	15.175	17.173	7.399	4.725
14.8333	27.634	36.809	17.672	15.203	17.224	7.382	4.764
14.85	27.623	36.776	17.679	15.223	17.258	7.367	4.783
14.8667	27.605	36.733	17.656	15.24	17.302	7.359	4.797
14.8833	27.59	36.695	17.598	15.246	17.328	7.363	4.812
14.9	27.587	36.662	17.519	15.245	17.345	7.361	4.834
14.9167	27.586	36.612	17.432	15.244	17.345	7.367	4.856
14.9333	27.573	36.571	17.375	15.236	17.343	7.375	4.869
14.95	27.566	36.529	17.338	15.232	17.336	7.385	4.884
14.9667	27.576	36.5	17.347	15.217	17.331	7.406	4.878
14.9833	27.573	36.487	17.4	15.225	17.341	7.417	4.865
15	27.559	36.506	17.483	15.223	17.345	7.423	4.846
15.0167	27.548	36.542	17.588	15.234	17.364	7.437	4.824
15.0333	27.546	36.598	17.698	15.259	17.374	7.45	4.801
15.05	27.551	36.671	17.783	15.275	17.38	7.47	4.781
15.0667	27.57	36.748	17.834	15.301	17.383	7.486	4.755
15.0833	27.618	36.823	17.843	15.327	17.369	7.506	4.738
15.1	27.683	36.887	17.832	15.338	17.347	7.534	4.729
15.1167	27.775	36.93	17.798	15.345	17.341	7.57	4.735
15.1333	27.86	36.938	17.749	15.344	17.332	7.601	4.758
15.15	27.959	36.927	17.702	15.335	17.332	7.631	4.802
15.1667	28.041	36.902	17.673	15.324	17.325	7.655	4.866
15.1833	28.101	36.872	17.66	15.313	17.33	7.66	4.956
15.2	28.122	36.84	17.676	15.313	17.325	7.657	5.055
15.2167	28.104	36.812	17.714	15.329	17.308	7.634	5.156
15.2333	28.04	36.781	17.77	15.367	17.289	7.576	5.239
15.25	27.972	36.77	17.819	15.403	17.282	7.52	5.29
15.2667	27.913	36.761	17.852	15.435	17.303	7.449	5.311
15.2833	27.864	36.778	17.878	15.45	17.326	7.394	5.286
15.3	27.828	36.836	17.876	15.456	17.378	7.374	5.233
15.3167	27.813	36.9	17.853	15.466	17.45	7.392	5.163
15.3333	27.799	36.975	17.814	15.462	17.526	7.414	5.087
15.35	27.802	37.045	17.781	15.469	17.599	7.475	5.025
15.3667	27.792	37.1	17.729	15.478	17.658	7.527	4.963
15.3833	27.766	37.117	17.691	15.511	17.688	7.575	4.91
15.4	27.735	37.117	17.645	15.528	17.686	7.605	4.865
15.4167	27.691	37.085	17.6	15.513	17.655	7.615	4.822
15.4333	27.656	37.042	17.573	15.454	17.586	7.59	4.815
15.45	27.637	37.005	17.551	15.365	17.485	7.547	4.801
15.4667	27.626	36.996	17.55	15.243	17.375	7.509	4.813
15.4833	27.64	37	17.561	15.125	17.27	7.487	4.832
15.5	27.676	37.035	17.585	15.027	17.199	7.509	4.859
15.5167	27.768	37.087	17.633	14.984	17.194	7.574	4.907
15.5333	27.987	37.135	17.716	14.987	17.309	7.697	4.963
15.55	28.396	37.172	17.847	15.04	17.583	7.87	5.002
15.5667	28.957	37.172	18.038	15.132	17.985	8.079	5.047
15.5833	29.444	37.15	18.282	15.252	18.359	8.269	5.072
15.6	29.637	37.113	18.52	15.367	18.527	8.37	5.061
15.6167	29.487	37.066	18.662	15.456	18.427	8.367	5.035
15.6333	29.166	37.017	18.687	15.529	18.156	8.281	5
15.65	28.808	36.99	18.586	15.584	17.845	8.153	4.99
15.6667	28.501	36.985	18.409	15.611	17.583	8.03	4.997
15.6833	28.264	37.008	18.222	15.599	17.398	7.911	5.006
15.7	28.092	37.041	18.054	15.582	17.276	7.835	5.004
15.7167	27.984	37.082	17.933	15.543	17.233	7.793	5.01
15.7333	27.955	37.121	17.875	15.487	17.249	7.79	5.028
15.75	27.991	37.151	17.861	15.461	17.31	7.829	5.074
15.7667	28.068	37.189	17.882	15.456	17.397	7.894	5.149
15.7833	28.154	37.229	17.905	15.456	17.504	7.948	5.254
15.8	28.216	37.291	17.943	15.475	17.601	7.992	5.34
15.8167	28.232	37.353	17.949	15.481	17.685	8.004	5.409
15.8333	28.211	37.432	17.937	15.506	17.746	8.009	5.446
15.85	28.172	37.507	17.925	15.546	17.779	8.024	5.472
15.8667	28.146	37.556	17.919	15.605	17.786	8.067	5.493
15.8833	28.161	37.577	17.934	15.688	17.789	8.121	5.526
15.9	28.199	37.577	17.97	15.779	17.792	8.139	5.584
15.9167	28.263	37.588	18.033	15.855	17.811	8.13	5.653
15.9333	28.328	37.617	18.101	15.894	17.847	8.075	5.709
15.95	28.376	37.673	18.171	15.908	17.882	8.003	5.729
15.9667	28.388	37.735	18.232	15.905	17.913	7.932	5.706
15.9833	28.374	37.792	18.247	15.915	17.926	7.883	5.638
16	28.343	37.813	18.213	15.949	17.903	7.873	5.559
16.0167	28.301	37.826	18.147	15.974	17.87	7.885	5.487
16.0333	28.263	37.835	18.054	15.981	17.832	7.929	5.431
16.05	28.246	37.851	17.99	15.973	17.792	7.999	5.402
16.0667	28.236	37.875	17.964	15.955	17.754	8.068	5.41
16.0833	28.253	37.879	17.969	15.928	17.731	8.125	5.447
16.1	28.28	37.875	17.997	15.916	17.715	8.134	5.491
16.1167	28.311	37.848	18.038	15.895	17.712	8.102	5.53
16.1333	28.351	37.809	18.074	15.892	17.691	8.039	5.52
16.15	28.36	37.777	18.099	15.883	17.655	7.976	5.479
16.1667	28.358	37.763	18.125	15.877	17.626	7.896	5.417
16.1833	28.343	37.759	18.16	15.871	17.598	7.833	5.366
16.2	28.312	37.743	18.19	15.851	17.595	7.818	5.352
16.2167	28.276	37.723	18.198	15.821	17.615	7.852	5.367
16.2333	28.228	37.68	18.183	15.778	17.634	7.904	5.404
16.25	28.18	37.61	18.159	15.752	17.648	7.96	5.411
16.2667	28.137	37.537	18.095	15.758	17.67	8.023	5.394
16.2833	28.114	37.486	17.998	15.784	17.67	8.04	5.343
16.3	28.109	37.456	17.887	15.817	17.67	8.022	5.305
16.3167	28.12	37.452	17.808	15.828	17.647	7.985	5.291
16.3333	28.106	37.483	17.785	15.814	17.621	7.937	5.295
16.35	28.083	37.508	17.82	15.741	17.603	7.908	5.287
16.3667	28.036	37.541	17.879	15.65	17.608	7.9	5.273
16.3833	27.98	37.554	17.933	15.568	17.639	7.908	5.253
16.4	27.946	37.573	17.96	15.513	17.691	7.926	5.269
16.4167	27.926	37.586	17.952	15.525	17.719	7.946	5.286
16.4333	27.933	37.594	17.924	15.583	17.74	7.966	5.303
16.45	27.949	37.596	17.884	15.678	17.735	7.974	5.316
16.4667	27.987	37.579	17.865	15.778	17.716	7.964	5.341
16.4833	28.039	37.558	17.879	15.855	17.674	7.953	5.389
16.5	28.087	37.495	17.923	15.878	17.624	7.925	5.432
16.5167	28.141	37.432	17.972	15.867	17.597	7.905	5.486
16.5333	28.195	37.366	18.025	15.821	17.602	7.891	5.522
16.55	28.244	37.33	18.084	15.773	17.652	7.871	5.557
16.5667	28.306	37.32	18.144	15.721	17.732	7.871	5.569
16.5833	28.349	37.33	18.184	15.696	17.816	7.887	5.57
16.6	28.381	37.367	18.194	15.68	17.861	7.899	5.573
16.6167	28.38	37.416	18.176	15.678	17.856	7.916	5.56
16.6333	28.37	37.489	18.146	15.67	17.807	7.929	5.521
16.65	28.332	37.559	18.109	15.661	17.75	7.958	5.447
16.6667	28.274	37.601	18.063	15.659	17.713	8.01	5.386
16.6833	28.218	37.606	18.017	15.678	17.704	8.041	5.351
16.7	28.175	37.577	17.959	15.706	17.71	8.058	5.347
16.7167	28.141	37.523	17.903	15.731	17.737	8.053	5.381
16.7333	28.113	37.465	17.871	15.772	17.76	8.037	5.43
16.75	28.113	37.421	17.863	15.818	17.785	8.023	5.473
16.7667	28.14	37.403	17.883	15.867	17.799	8.013	5.485
16.7833	28.177	37.429	17.923	15.887	17.782	8.044	5.464
16.8	28.192	37.488	17.991	15.877	17.742	8.077	5.42
16.8167	28.2	37.55	18.087	15.849	17.712	8.092	5.368
16.8333	28.211	37.593	18.165	15.819	17.715	8.104	5.351
16.85	28.223	37.607	18.232	15.8	17.727	8.111	5.366
16.8667	28.216	37.606	18.248	15.785	17.719	8.113	5.415
16.8833	28.215	37.591	18.24	15.762	17.698	8.103	5.478
16.9	28.2	37.584	18.194	15.752	17.707	8.094	5.519
16.9167	28.183	37.581	18.114	15.774	17.704	8.08	5.548
16.9333	28.177	37.607	18.015	15.813	17.724	8.064	5.558
16.95	28.199	37.632	17.94	15.867	17.757	8.054	5.569
16.9667	28.234	37.667	17.909	15.92	17.803	8.07	5.583
16.9833	28.269	37.695	17.947	15.976	17.856	8.098	5.604
17	28.29	37.715	18.038	16.022	17.904	8.129	5.598
17.0167	28.302	37.727	18.141	16.069	17.915	8.158	5.569
17.0333	28.292	37.724	18.214	16.107	17.919	8.2	5.529
17.05	28.29	37.726	18.246	16.12	17.917	8.236	5.479
17.0667	28.292	37.758	18.236	16.108	17.926	8.271	5.451
17.0833	28.313	37.805	18.222	16.059	17.923	8.3	5.431
17.1	28.344	37.869	18.227	16.004	17.914	8.324	5.455
17.1167	28.373	37.92	18.26	15.965	17.909	8.334	5.496
17.1333	28.394	37.956	18.308	15.953	17.907	8.346	5.552
17.15	28.384	37.972	18.362	15.947	17.915	8.367	5.595
17.1667	28.394	37.971	18.4	15.952	17.964	8.403	5.631
17.1833	28.415	37.947	18.415	15.965	18.018	8.431	5.691
17.2	28.459	37.926	18.419	15.986	18.094	8.44	5.74
17.2167	28.521	37.881	18.423	16.019	18.143	8.431	5.775
17.2333	28.579	37.855	18.409	16.055	18.174	8.42	5.781
17.25	28.632	37.848	18.408	16.093	18.161	8.412	5.772
17.2667	28.661	37.869	18.408	16.105	18.13	8.426	5.753
17.2833	28.668	37.904	18.399	16.129	18.093	8.449	5.742
17.3	28.648	37.932	18.398	16.136	18.059	8.481	5.749
17.3167	28.619	37.964	18.408	16.135	18.047	8.515	5.768
17.3333	28.586	37.986	18.43	16.113	18.045	8.537	5.796
17.35	28.562	38.004	18.453	16.076	18.059	8.548	5.832
17.3667	28.546	38.027	18.462	16.055	18.082	8.553	5.882
17.3833	28.542	38.06	18.472	16.06	18.12	8.549	5.917
17.4	28.551	38.09	18.485	16.079	18.139	8.543	5.928
17.4167	28.547	38.131	18.507	16.107	18.151	8.554	5.932
17.4333	28.545	38.178	18.537	16.156	18.162	8.583	5.93
17.45	28.575	38.209	18.568	16.208	18.171	8.608	5.929
17.4667	28.613	38.231	18.6	16.242	18.189	8.623	5.934
17.4833	28.653	38.227	18.632	16.272	18.217	8.644	5.94
17.5	28.707	38.21	18.64	16.296	18.247	8.653	5.946
17.5167	28.749	38.189	18.666	16.314	18.275	8.641	5.95
17.5333	28.771	38.156	18.69	16.324	18.284	8.643	5.956
17.55	28.765	38.128	18.706	16.327	18.291	8.643	5.976
17.5667	28.753	38.094	18.728	16.337	18.287	8.649	6
17.5833	28.768	38.073	18.735	16.348	18.28	8.662	6.017
17.6	28.841	38.068	18.734	16.359	18.273	8.673	6.025
17.6167	29.016	38.073	18.739	16.376	18.256	8.691	6.019
17.6333	29.273	38.095	18.74	16.4	18.248	8.714	6.003
17.65	29.542	38.133	18.744	16.408	18.233	8.732	5.979
17.6667	29.69	38.162	18.761	16.409	18.216	8.742	5.961
17.6833	29.661	38.191	18.785	16.4	18.206	8.755	5.948
17.7	29.486	38.211	18.791	16.388	18.203	8.751	5.938
17.7167	29.267	38.209	18.801	16.371	18.211	8.746	5.926
17.7333	29.102	38.195	18.787	16.356	18.218	8.741	5.923
17.75	29.017	38.174	18.768	16.338	18.225	8.735	5.913
17.7667	28.995	38.146	18.749	16.319	18.218	8.738	5.92
17.7833	29.004	38.126	18.74	16.3	18.208	8.729	5.939
17.8	29.001	38.11	18.727	16.284	18.207	8.733	5.96
17.8167	28.976	38.115	18.724	16.279	18.212	8.742	5.995
17.8333	28.938	38.12	18.729	16.283	18.252	8.747	6.032
17.85	28.892	38.131	18.73	16.292	18.281	8.755	6.045
17.8667	28.851	38.129	18.731	16.315	18.305	8.771	6.049
17.8833	28.812	38.125	18.737	16.342	18.302	8.775	6.042
17.9	28.768	38.135	18.748	16.368	18.29	8.782	6.023
17.9167	28.725	38.135	18.767	16.382	18.28	8.796	6.017
17.9333	28.699	38.134	18.773	16.392	18.266	8.822	6.004
17.95	28.695	38.15	18.778	16.405	18.264	8.869	6.005
17.9667	28.697	38.156	18.79	16.412	18.265	8.897	6
17.9833	28.722	38.175	18.804	16.428	18.279	8.923	6.016
18	28.756	38.198	18.801	16.427	18.291	8.945	6.027
18.0167	28.799	38.23	18.799	16.439	18.301	8.954	6.029
18.0333	28.831	38.249	18.809	16.449	18.301	8.945	6.029
18.05	28.86	38.264	18.815	16.453	18.308	8.933	6.024
18.0667	28.88	38.285	18.82	16.454	18.32	8.93	6.022
18.0833	28.892	38.299	18.836	16.464	18.335	8.925	6.031
18.1	28.909	38.303	18.858	16.468	18.357	8.929	6.036
18.1167	28.922	38.311	18.889	16.464	18.379	8.938	6.044
18.1333	28.925	38.313	18.922	16.466	18.404	8.958	6.061
18.15	28.939	38.331	18.951	16.476	18.421	8.974	6.078
18.1667	28.945	38.34	18.971	16.486	18.432	8.984	6.083
18.1833	28.924	38.351	18.968	16.5	18.435	8.993	6.091
18.2	28.911	38.36	18.969	16.507	18.444	9.003	6.097
18.2167	28.913	38.377	18.97	16.516	18.451	9.006	6.115
18.2333	28.914	38.392	18.988	16.525	18.465	9.019	6.127
18.25	28.927	38.404	19.002	16.538	18.482	9.032	6.139
18.2667	28.939	38.405	19.014	16.542	18.492	9.042	6.151
18.2833	28.943	38.418	19.021	16.54	18.49	9.055	6.171
18.3	28.937	38.418	19.031	16.538	18.482	9.065	6.168
18.3167	28.939	38.422	19.025	16.533	18.471	9.087	6.166
18.3333	28.934	38.437	19.016	16.534	18.457	9.101	6.178
18.35	28.919	38.459	19.014	16.531	18.458	9.099	6.184
18.3667	28.923	38.469	19.014	16.531	18.457	9.117	6.189
18.3833	28.931	38.476	19.013	16.538	18.46	9.131	6.194
18.4	28.932	38.491	19.025	16.552	18.478	9.142	6.195
18.4167	28.936	38.502	19.044	16.57	18.476	9.163	6.206
18.4333	28.937	38.516	19.063	16.586	18.488	9.171	6.218
18.45	28.947	38.521	19.073	16.602	18.493	9.177	6.219
18.4667	28.965	38.531	19.084	16.615	18.498	9.174	6.224
18.4833	28.98	38.55	19.095	16.622	18.506	9.178	6.227
18.5	28.995	38.577	19.107	16.62	18.508	9.179	6.238
18.5167	29.015	38.593	19.118	16.619	18.511	9.183	6.248
18.5333	29.053	38.605	19.14	16.613	18.504	9.199	6.262
18.55	29.088	38.623	19.181	16.617	18.515	9.212	6.268
18.5667	29.133	38.647	19.214	16.625	18.531	9.246	6.28
18.5833	29.178	38.676	19.259	16.652	18.559	9.273	6.304
18.6	29.219	38.713	19.31	16.689	18.592	9.306	6.325
18.6167	29.243	38.734	19.356	16.719	18.621	9.335	6.336
18.6333	29.244	38.751	19.381	16.765	18.645	9.366	6.355
18.65	29.229	38.774	19.396	16.788	18.668	9.384	6.372
18.6667	29.219	38.788	19.39	16.789	18.672	9.386	6.381
18.6833	29.188	38.788	19.377	16.774	18.665	9.385	6.378
18.7	29.172	38.788	19.35	16.767	18.659	9.382	6.38
18.7167	29.179	38.788	19.327	16.758	18.665	9.383	6.408
18.7333	29.203	38.793	19.323	16.754	18.668	9.38	6.422
18.75	29.232	38.796	19.33	16.751	18.682	9.384	6.438
18.7667	29.277	38.812	19.343	16.756	18.693	9.407	6.44
18.7833	29.331	38.821	19.35	16.776	18.709	9.414	6.439
18.8	29.354	38.837	19.371	16.786	18.717	9.429	6.439
18.8167	29.353	38.847	19.387	16.802	18.735	9.444	6.444
18.8333	29.337	38.86	19.397	16.81	18.744	9.452	6.45
18.85	29.324	38.861	19.408	16.81	18.76	9.463	6.458
18.8667	29.301	38.877	19.407	16.818	18.759	9.482	6.461
18.8833	29.294	38.885	19.404	16.821	18.767	9.499	6.47
18.9	29.278	38.881	19.399	16.835	18.78	9.511	6.487
18.9167	29.291	38.889	19.397	16.848	18.802	9.525	6.505
18.9333	29.312	38.884	19.416	16.847	18.817	9.541	6.509
18.95	29.372	38.876	19.433	16.849	18.821	9.545	6.523
18.9667	29.451	38.877	19.446	16.865	18.839	9.555	6.535
18.9833	29.528	38.876	19.464	16.877	18.856	9.576	6.542
19	29.58	38.875	19.478	16.888	18.869	9.58	6.553
19.0167	29.578	38.875	19.491	16.907	18.88	9.609	6.546
19.0333	29.549	38.879	19.506	16.934	18.904	9.63	6.547
19.05	29.51	38.884	19.522	16.947	18.922	9.649	6.557
19.0667	29.481	38.892	19.547	16.953	18.928	9.667	6.564
19.0833	29.458	38.887	19.56	16.972	18.936	9.68	6.578
19.1	29.442	38.9	19.571	16.985	18.939	9.676	6.598
19.1167	29.429	38.906	19.586	16.996	18.933	9.688	6.618
19.1333	29.413	38.914	19.59	16.999	18.918	9.694	6.632
19.15	29.399	38.928	19.59	17.004	18.917	9.717	6.64
19.1667	29.393	38.952	19.606	17.003	18.919	9.734	6.666
19.1833	29.387	38.971	19.614	17.003	18.912	9.744	6.679
19.2	29.399	38.992	19.624	17.009	18.916	9.753	6.694
19.2167	29.417	39.007	19.632	17.016	18.926	9.76	6.712
19.2333	29.442	39.031	19.642	17.025	18.93	9.76	6.727
19.25	29.465	39.044	19.663	17.034	18.936	9.764	6.726
19.2667	29.497	39.061	19.677	17.048	18.937	9.775	6.727
19.2833	29.559	39.075	19.692	17.063	18.962	9.804	6.727
19.3	29.63	39.1	19.701	17.074	18.986	9.811	6.73
19.3167	29.714	39.119	19.724	17.088	19.015	9.84	6.735
19.3333	29.772	39.137	19.739	17.103	19.053	9.872	6.738
19.35	29.8	39.155	19.755	17.126	19.094	9.896	6.751
19.3667	29.809	39.184	19.774	17.133	19.124	9.92	6.757
19.3833	29.794	39.196	19.805	17.146	19.148	9.946	6.766
19.4	29.795	39.203	19.822	17.172	19.163	9.973	6.776
19.4167	29.83	39.226	19.84	17.208	19.185	9.994	6.804
19.4333	29.88	39.236	19.854	17.224	19.198	10.009	6.823
19.45	29.916	39.248	19.87	17.248	19.196	10.021	6.849
19.4667	29.922	39.257	19.881	17.277	19.206	10.034	6.876
19.4833	29.923	39.273	19.884	17.298	19.221	10.041	6.906
19.5	29.913	39.277	19.895	17.323	19.218	10.044	6.922
19.5167	29.898	39.286	19.905	17.345	19.217	10.047	6.935
19.5333	29.872	39.298	19.907	17.362	19.223	10.05	6.942
19.55	29.869	39.319	19.913	17.365	19.227	10.047	6.961
19.5667	29.869	39.338	19.926	17.367	19.226	10.037	6.971
19.5833	29.868	39.367	19.943	17.356	19.223	10.039	6.984
19.6	29.898	39.402	19.963	17.351	19.233	10.049	6.988
19.6167	29.918	39.436	19.97	17.35	19.24	10.067	6.994
19.6333	29.913	39.451	19.987	17.345	19.235	10.087	6.996
19.65	29.89	39.473	19.989	17.336	19.238	10.118	6.996
19.6667	29.856	39.481	20.007	17.337	19.232	10.14	6.991
19.6833	29.82	39.492	20.024	17.336	19.232	10.159	6.987
19.7	29.791	39.5	20.04	17.336	19.24	10.171	6.991
19.7167	29.782	39.501	20.059	17.345	19.247	10.184	6.999
19.7333	29.781	39.511	20.069	17.357	19.26	10.195	7.02
19.75	29.819	39.521	20.072	17.372	19.269	10.206	7.044
19.7667	29.881	39.514	20.091	17.385	19.285	10.226	7.075
19.7833	29.972	39.513	20.099	17.412	19.299	10.249	7.105
19.8	30.08	39.516	20.111	17.442	19.332	10.267	7.146
19.8167	30.151	39.503	20.142	17.467	19.346	10.274	7.168
19.8333	30.172	39.5	20.164	17.496	19.37	10.285	7.182
19.85	30.146	39.502	20.188	17.515	19.396	10.295	7.198
19.8667	30.121	39.516	20.2	17.528	19.422	10.303	7.214
19.8833	30.075	39.526	20.217	17.546	19.438	10.304	7.225
19.9	30.037	39.533	20.225	17.552	19.445	10.305	7.231
19.9167	30.005	39.547	20.241	17.555	19.455	10.308	7.246
19.9333	29.994	39.558	20.244	17.565	19.467	10.309	7.253
19.95	29.979	39.568	20.261	17.565	19.474	10.322	7.267
19.9667	29.979	39.58	20.268	17.578	19.491	10.34	7.283
19.9833	29.978	39.596	20.279	17.592	19.521	10.362	7.306
20	29.989	39.631	20.302	17.608	19.548	10.386	7.312
20.0167	30.003	39.657	20.325	17.616	19.58	10.413	7.302
20.0333	30.021	39.671	20.343	17.636	19.614	10.455	7.297
20.05	30.055	39.703	20.366	17.661	19.657	10.482	7.295
20.0667	30.1	39.747	20.394	17.689	19.704	10.511	7.292
20.0833	30.154	39.779	20.437	17.714	19.748	10.539	7.307
20.1	30.232	39.798	20.461	17.752	19.804	10.576	7.344
20.1167	30.31	39.823	20.496	17.786	19.87	10.595	7.381
20.1333	30.377	39.843	20.532	17.83	19.911	10.619	7.422
20.15	30.429	39.852	20.561	17.862	19.943	10.638	7.457
20.1667	30.491	39.865	20.59	17.902	19.956	10.668	7.507
20.1833	30.582	39.878	20.621	17.931	19.977	10.689	7.565
20.2	30.677	39.897	20.653	17.961	19.991	10.725	7.621
20.2167	30.765	39.902	20.686	17.996	20.006	10.755	7.663
20.2333	30.828	39.921	20.715	18.036	20.035	10.791	7.706
20.25	30.855	39.949	20.745	18.068	20.07	10.817	7.743
20.2667	30.833	39.968	20.777	18.099	20.108	10.844	7.763
20.2833	30.807	39.989	20.814	18.132	20.13	10.878	7.785
20.3	30.77	40.006	20.846	18.161	20.15	10.896	7.798
20.3167	30.748	40.034	20.879	18.189	20.156	10.905	7.798
20.3333	30.742	40.053	20.909	18.219	20.144	10.917	7.799
20.35	30.76	40.08	20.926	18.246	20.142	10.927	7.793
20.3667	30.813	40.104	20.951	18.269	20.145	10.927	7.81
20.3833	30.896	40.13	20.978	18.266	20.146	10.946	7.818
20.4	30.968	40.162	21.008	18.275	20.151	10.954	7.833
20.4167	31.006	40.19	21.029	18.279	20.168	10.975	7.844
20.4333	31.021	40.228	21.039	18.274	20.179	10.981	7.858
20.45	31.008	40.245	21.051	18.273	20.175	10.983	7.869
20.4667	31.006	40.261	21.044	18.276	20.165	10.99	7.889
20.4833	31.045	40.272	21.022	18.276	20.168	10.988	7.909
20.5	31.121	40.268	21.006	18.271	20.17	10.982	7.93
20.5167	31.205	40.259	20.998	18.271	20.184	10.992	7.95
20.5333	31.249	40.242	20.987	18.267	20.199	11.001	7.974
20.55	31.239	40.231	20.987	18.273	20.227	11.029	8
20.5667	31.198	40.228	21.015	18.276	20.263	11.056	8.025
20.5833	31.124	40.236	21.044	18.287	20.303	11.085	8.049
20.6	31.061	40.243	21.068	18.313	20.331	11.122	8.066
20.6167	31.011	40.254	21.092	18.326	20.369	11.139	8.075
20.6333	30.964	40.263	21.118	18.342	20.378	11.143	8.063
20.65	30.936	40.271	21.129	18.347	20.373	11.141	8.042
20.6667	30.907	40.287	21.128	18.352	20.351	11.143	8.022
20.6833	30.908	40.286	21.123	18.346	20.329	11.125	8.006
20.7	30.928	40.298	21.111	18.336	20.299	11.114	7.997
20.7167	30.961	40.301	21.104	18.334	20.28	11.1	7.989
20.7333	31.004	40.314	21.098	18.339	20.267	11.114	8
20.75	31.05	40.332	21.099	18.336	20.272	11.111	8.006
20.7667	31.09	40.346	21.12	18.335	20.269	11.12	8.008
20.7833	31.134	40.358	21.127	18.353	20.273	11.123	8.028
20.8	31.167	40.378	21.128	18.366	20.293	11.128	8.055
20.8167	31.174	40.401	21.139	18.392	20.312	11.128	8.08
20.8333	31.137	40.413	21.166	18.425	20.342	11.131	8.112
20.85	31.08	40.43	21.177	18.465	20.372	11.156	8.144
20.8667	31.03	40.46	21.198	18.507	20.413	11.181	8.187
20.8833	31.004	40.491	21.231	18.557	20.456	11.219	8.23
20.9	30.979	40.507	21.273	18.597	20.503	11.26	8.273
20.9167	30.98	40.528	21.316	18.644	20.552	11.316	8.317
20.9333	31.001	40.573	21.358	18.703	20.61	11.366	8.378
20.95	31.035	40.609	21.407	18.752	20.663	11.414	8.425
20.9667	31.076	40.643	21.473	18.799	20.714	11.468	8.475
20.9833	31.12	40.69	21.524	18.848	20.775	11.52	8.526
21	31.18	40.74	21.576	18.902	20.832	11.57	8.571
21.0167	31.236	40.8	21.638	18.948	20.877	11.612	8.609
21.0333	31.298	40.858	21.68	18.995	20.935	11.659	8.656
21.05	31.355	40.909	21.717	19.038	20.983	11.715	8.705
21.0667	31.411	40.978	21.756	19.066	21.02	11.76	8.747
21.0833	31.466	41.02	21.793	19.09	21.044	11.807	8.784
21.1	31.52	41.07	21.831	19.11	21.061	11.845	8.824
21.1167	31.554	41.113	21.855	19.123	21.076	11.886	8.864
21.1333	31.601	41.155	21.895	19.141	21.083	11.924	8.891
21.15	31.638	41.17	21.934	19.164	21.082	11.936	8.927
21.1667	31.658	41.182	21.962	19.184	21.083	11.957	8.939
21.1833	31.688	41.204	21.999	19.211	21.093	11.977	8.969
21.2	31.714	41.211	22.05	19.239	21.101	11.977	8.992
21.2167	31.746	41.206	22.098	19.253	21.137	11.989	9.008
21.2333	31.79	41.203	22.139	19.267	21.19	11.991	9.023
21.25	31.841	41.201	22.183	19.288	21.26	11.995	9.054
21.2667	31.89	41.197	22.224	19.303	21.315	11.995	9.072
21.2833	31.924	41.183	22.269	19.314	21.343	12.004	9.088
21.3	31.947	41.169	22.31	19.344	21.355	12.016	9.109
21.3167	31.982	41.148	22.343	19.391	21.366	12.017	9.141
21.3333	32.02	41.131	22.359	19.437	21.354	12.04	9.182
21.35	32.073	41.101	22.398	19.512	21.359	12.09	9.24
21.3667	32.143	41.064	22.448	19.614	21.406	12.18	9.343
21.3833	32.241	41.035	22.526	19.74	21.487	12.295	9.497
21.4	32.364	41.001	22.626	19.932	21.609	12.44	9.739
21.4167	32.538	40.973	22.766	20.208	21.779	12.623	10.096
21.4333	32.802	40.949	22.962	20.591	22.023	12.846	10.566
21.45	33.124	40.94	23.215	21.063	22.318	13.09	11.091
21.4667	33.471	40.939	23.523	21.584	22.652	13.363	11.603
21.4833	33.819	40.934	23.846	22.096	22.984	13.66	12.064
21.5	34.151	40.952	24.193	22.563	23.295	13.944	12.46
21.5167	34.446	40.967	24.526	22.956	23.558	14.201	12.779
21.5333	34.689	40.971	24.817	23.269	23.78	14.417	13.028
21.55	34.892	40.982	25.055	23.531	23.953	14.578	13.226
21.5667	35.053	40.995	25.228	23.727	24.072	14.669	13.364
21.5833	35.129	41	25.347	23.839	24.121	14.689	13.402
21.6	35.098	41.002	25.384	23.828	24.076	14.649	13.277
21.6167	34.949	41.012	25.344	23.662	23.927	14.533	13
21.6333	34.677	41.019	25.206	23.323	23.696	14.351	12.588
21.65	34.319	40.998	24.981	22.854	23.377	14.103	12.092
21.6667	33.927	40.98	24.677	22.329	23.009	13.826	11.587
21.6833	33.548	40.957	24.312	21.811	22.652	13.532	11.142
21.7	33.211	40.945	23.927	21.344	22.327	13.255	10.746
21.7167	32.921	40.929	23.576	20.954	22.054	13.002	10.422
21.7333	32.697	40.906	23.241	20.65	21.837	12.794	10.148
21.75	32.536	40.906	22.96	20.428	21.681	12.633	9.957
21.7667	32.426	40.907	22.742	20.275	21.56	12.5	9.805
21.7833	32.34	40.908	22.584	20.155	21.478	12.409	9.687
21.8	32.283	40.915	22.461	20.075	21.443	12.353	9.585
21.8167	32.237	40.94	22.38	20.025	21.434	12.319	9.518
21.8333	32.209	40.979	22.319	19.99	21.429	12.305	9.45
21.85	32.186	41.018	22.287	19.981	21.452	12.324	9.419
21.8667	32.173	41.088	22.266	19.994	21.514	12.37	9.417
21.8833	32.184	41.186	22.276	20.048	21.6	12.426	9.444
21.9	32.202	41.299	22.319	20.117	21.69	12.507	9.502
21.9167	32.251	41.422	22.388	20.203	21.806	12.616	9.595
21.9333	32.328	41.56	22.472	20.32	21.924	12.724	9.701
21.95	32.423	41.713	22.581	20.43	22.059	12.834	9.82
21.9667	32.546	41.845	22.713	20.529	22.197	12.95	9.934
21.9833	32.673	41.984	22.845	20.628	22.32	13.06	10.043
22	32.807	42.12	22.968	20.714	22.431	13.16	10.154
22.0167	32.945	42.242	23.081	20.787	22.515	13.237	10.248
22.0333	33.059	42.339	23.179	20.843	22.587	13.295	10.327
22.05	33.155	42.43	23.245	20.886	22.649	13.345	10.395
22.0667	33.24	42.514	23.307	20.926	22.702	13.379	10.477
22.0833	33.297	42.59	23.351	20.961	22.731	13.412	10.532
22.1	33.345	42.653	23.393	20.99	22.754	13.453	10.6
22.1167	33.373	42.713	23.43	21.015	22.771	13.502	10.653
22.1333	33.401	42.767	23.468	21.033	22.796	13.544	10.689
22.15	33.424	42.829	23.495	21.047	22.817	13.587	10.719
22.1667	33.443	42.89	23.527	21.053	22.845	13.627	10.735
22.1833	33.459	42.918	23.532	21.075	22.879	13.661	10.733
22.2	33.487	42.97	23.538	21.092	22.901	13.677	10.738
22.2167	33.488	43.017	23.537	21.099	22.918	13.685	10.743
22.2333	33.488	43.062	23.532	21.112	22.941	13.692	10.741
22.25	33.491	43.106	23.523	21.136	22.969	13.696	10.752
22.2667	33.49	43.157	23.527	21.148	23.02	13.685	10.776
22.2833	33.487	43.192	23.528	21.169	23.033	13.686	10.777
22.3	33.495	43.214	23.534	21.182	23.049	13.697	10.797
22.3167	33.518	43.228	23.542	21.201	23.087	13.699	10.83
22.3333	33.554	43.236	23.558	21.212	23.128	13.702	10.835
22.35	33.587	43.231	23.584	21.211	23.152	13.711	10.834
22.3667	33.615	43.217	23.598	21.223	23.173	13.72	10.833
22.3833	33.652	43.194	23.612	21.242	23.197	13.717	10.829
22.4	33.675	43.177	23.633	21.246	23.209	13.714	10.837
22.4167	33.696	43.157	23.656	21.26	23.199	13.712	10.839
22.4333	33.721	43.152	23.669	21.285	23.209	13.705	10.859
22.45	33.741	43.147	23.691	21.304	23.209	13.69	10.876
22.4667	33.755	43.151	23.715	21.322	23.211	13.68	10.903
22.4833	33.748	43.152	23.727	21.353	23.222	13.677	10.935
22.5	33.754	43.161	23.751	21.384	23.234	13.683	10.966
22.5167	33.761	43.173	23.78	21.405	23.255	13.677	10.98
22.5333	33.769	43.171	23.831	21.421	23.265	13.682	11
22.55	33.774	43.167	23.865	21.432	23.269	13.693	11.018
22.5667	33.785	43.179	23.914	21.441	23.277	13.716	11.044
22.5833	33.793	43.204	23.96	21.433	23.283	13.722	11.061
22.6	33.82	43.221	24.014	21.44	23.284	13.728	11.074
22.6167	33.837	43.255	24.051	21.444	23.283	13.749	11.089
22.6333	33.863	43.308	24.083	21.458	23.288	13.772	11.111
22.65	33.878	43.359	24.104	21.462	23.292	13.798	11.125
22.6667	33.892	43.415	24.103	21.471	23.305	13.82	11.127
22.6833	33.907	43.47	24.096	21.478	23.325	13.866	11.144
22.7	33.918	43.511	24.095	21.48	23.352	13.903	11.167
22.7167	33.923	43.541	24.09	21.479	23.368	13.947	11.19
22.7333	33.922	43.558	24.084	21.466	23.385	13.998	11.207
22.75	33.928	43.572	24.085	21.476	23.409	14.048	11.227
22.7667	33.942	43.59	24.089	21.477	23.427	14.1	11.241
22.7833	33.953	43.591	24.089	21.489	23.446	14.138	11.248
22.8	33.971	43.606	24.093	21.53	23.462	14.183	11.262
22.8167	33.994	43.617	24.086	21.573	23.491	14.216	11.28
22.8333	34.019	43.645	24.095	21.612	23.514	14.249	11.302
22.85	34.033	43.659	24.1	21.656	23.536	14.256	11.323
22.8667	34.061	43.677	24.11	21.701	23.567	14.267	11.347
22.8833	34.098	43.695	24.12	21.74	23.603	14.259	11.387
22.9	34.128	43.705	24.145	21.774	23.626	14.256	11.412
22.9167	34.154	43.698	24.181	21.806	23.657	14.26	11.448
22.9333	34.186	43.713	24.204	21.84	23.691	14.267	11.494
22.95	34.214	43.738	24.239	21.868	23.724	14.256	11.535
22.9667	34.234	43.763	24.289	21.891	23.765	14.253	11.572
22.9833	34.269	43.786	24.333	21.929	23.803	14.275	11.605
23	34.319	43.823	24.369	21.977	23.859	14.291	11.652
23.0167	34.404	43.866	24.398	22.019	23.901	14.327	11.702
23.0333	34.503	43.909	24.431	22.072	23.933	14.365	11.755
23.05	34.602	43.956	24.455	22.127	23.972	14.423	11.811
23.0667	34.698	44.022	24.482	22.183	24.009	14.489	11.878
23.0833	34.759	44.086	24.517	22.222	24.038	14.562	11.929
23.1	34.783	44.14	24.559	22.26	24.064	14.616	11.981
23.1167	34.775	44.188	24.594	22.313	24.094	14.681	12.033
23.1333	34.776	44.24	24.64	22.349	24.146	14.736	12.083
23.15	34.773	44.299	24.687	22.389	24.189	14.772	12.121
23.1667	34.788	44.343	24.739	22.409	24.235	14.811	12.155
23.1833	34.819	44.389	24.774	22.443	24.292	14.853	12.191
23.2	34.863	44.426	24.804	22.48	24.346	14.886	12.245
23.2167	34.896	44.449	24.841	22.505	24.398	14.92	12.288
23.2333	34.938	44.468	24.869	22.548	24.443	14.951	12.321
23.25	34.979	44.48	24.907	22.6	24.492	14.986	12.363
23.2667	35.042	44.482	24.951	22.658	24.515	15.01	12.406
23.2833	35.106	44.484	24.989	22.702	24.539	15.021	12.439
23.3	35.172	44.475	25.034	22.765	24.56	15.024	12.473
23.3167	35.254	44.493	25.066	22.825	24.594	15.025	12.505
23.3333	35.351	44.506	25.101	22.884	24.612	15.009	12.522
23.35	35.457	44.539	25.138	22.914	24.637	14.986	12.544
23.3667	35.553	44.578	25.172	22.953	24.669	14.981	12.56
23.3833	35.656	44.636	25.203	22.979	24.7	14.987	12.578
23.4	35.734	44.712	25.228	22.987	24.709	15.003	12.6
23.4167	35.795	44.785	25.256	22.994	24.724	15.039	12.611
23.4333	35.83	44.86	25.272	23.001	24.748	15.099	12.633
23.45	35.873	44.942	25.279	23	24.772	15.159	12.658
23.4667	35.904	45.004	25.311	23	24.79	15.241	12.683
23.4833	35.94	45.075	25.343	23.026	24.818	15.323	12.704
23.5	35.972	45.132	25.378	23.045	24.869	15.409	12.734
23.5167	36.004	45.204	25.413	23.07	24.922	15.478	12.768
23.5333	36.032	45.261	25.464	23.107	24.98	15.529	12.81
23.55	36.032	45.319	25.509	23.141	25.059	15.568	12.861
23.5667	36.049	45.38	25.558	23.193	25.142	15.598	12.917
23.5833	36.071	45.409	25.603	23.235	25.197	15.62	12.975
23.6	36.082	45.406	25.64	23.276	25.247	15.629	13.031
23.6167	36.089	45.379	25.661	23.319	25.286	15.644	13.093
23.6333	36.105	45.336	25.688	23.369	25.312	15.665	13.153
23.65	36.09	45.287	25.716	23.411	25.333	15.681	13.201
23.6667	36.075	45.223	25.743	23.47	25.362	15.703	13.225
23.6833	36.036	45.171	25.775	23.54	25.401	15.743	13.254
23.7	36.027	45.13	25.81	23.61	25.452	15.765	13.272
23.7167	36.026	45.099	25.836	23.676	25.502	15.783	13.283
23.7333	36.053	45.101	25.863	23.753	25.546	15.806	13.299
23.75	36.11	45.107	25.879	23.824	25.596	15.833	13.33
23.7667	36.191	45.163	25.901	23.877	25.632	15.861	13.363
23.7833	36.275	45.206	25.925	23.909	25.646	15.899	13.393
23.8	36.358	45.266	25.943	23.929	25.671	15.969	13.44
23.8167	36.446	45.327	25.982	23.943	25.695	16.033	13.494
23.8333	36.528	45.408	26.026	23.943	25.723	16.118	13.536
23.85	36.6	45.479	26.087	23.941	25.761	16.191	13.581
23.8667	36.659	45.568	26.144	23.955	25.808	16.276	13.627
23.8833	36.707	45.656	26.213	23.984	25.859	16.333	13.673
23.9	36.733	45.756	26.276	24.024	25.9	16.399	13.717
23.9167	36.751	45.854	26.338	24.078	25.935	16.461	13.776
23.9333	36.758	45.96	26.385	24.148	25.984	16.519	13.854
23.95	36.77	46.07	26.425	24.221	26.055	16.556	13.952
23.9667	36.771	46.155	26.47	24.298	26.121	16.596	14.061
23.9833	36.773	46.218	26.509	24.366	26.199	16.623	14.151
24	36.783	46.265	26.561	24.433	26.294	16.653	14.23
24.0167	36.801	46.313	26.615	24.487	26.377	16.656	14.296
24.0333	36.822	46.341	26.655	24.529	26.465	16.643	14.328
24.05	36.874	46.362	26.685	24.567	26.528	16.66	14.34
24.0667	36.94	46.382	26.715	24.604	26.577	16.671	14.342
24.0833	37.009	46.401	26.732	24.635	26.596	16.694	14.318
24.1	37.054	46.426	26.758	24.659	26.614	16.726	14.308
24.1167	37.106	46.429	26.772	24.674	26.629	16.767	14.317
24.1333	37.139	46.44	26.799	24.69	26.641	16.806	14.348
24.15	37.15	46.442	26.847	24.689	26.639	16.834	14.383
24.1667	37.157	46.435	26.909	24.682	26.647	16.862	14.422
24.1833	37.17	46.442	26.98	24.684	26.654	16.889	14.469
24.2	37.194	46.467	27.055	24.677	26.675	16.915	14.503
24.2167	37.217	46.513	27.126	24.698	26.683	16.947	14.521
24.2333	37.23	46.576	27.192	24.724	26.693	16.999	14.522
24.25	37.266	46.659	27.252	24.775	26.702	17.041	14.541
24.2667	37.316	46.756	27.308	24.827	26.72	17.072	14.558
24.2833	37.376	46.839	27.368	24.895	26.741	17.099	14.598
24.3	37.456	46.912	27.4	24.982	26.778	17.139	14.649
24.3167	37.534	46.981	27.439	25.059	26.829	17.197	14.71
24.3333	37.627	47.046	27.47	25.138	26.892	17.246	14.78
24.35	37.697	47.113	27.506	25.222	26.963	17.326	14.846
24.3667	37.75	47.154	27.523	25.315	27.048	17.422	14.918
24.3833	37.796	47.213	27.527	25.405	27.146	17.532	14.98
24.4	37.855	47.254	27.545	25.5	27.224	17.641	15.037
24.4167	37.899	47.295	27.545	25.582	27.312	17.752	15.084
24.4333	37.953	47.323	27.556	25.658	27.397	17.837	15.134
24.45	37.997	47.346	27.576	25.716	27.478	17.908	15.188
24.4667	38.05	47.359	27.605	25.77	27.542	17.956	15.245
24.4833	38.103	47.367	27.643	25.805	27.608	18	15.291
24.5	38.187	47.378	27.685	25.844	27.666	18.046	15.346
24.5167	38.324	47.399	27.738	25.87	27.72	18.078	15.395
24.5333	38.512	47.43	27.814	25.889	27.782	18.103	15.44
24.55	38.724	47.489	27.887	25.911	27.833	18.149	15.497
24.5667	38.945	47.557	27.982	25.927	27.873	18.196	15.56
24.5833	39.103	47.655	28.081	25.947	27.906	18.242	15.618
24.6	39.171	47.755	28.183	25.959	27.92	18.278	15.68
24.6167	39.147	47.88	28.272	25.978	27.946	18.327	15.768
24.6333	39.057	48.01	28.36	25.989	27.979	18.362	15.855
24.65	38.946	48.136	28.441	25.994	28.01	18.394	15.939
24.6667	38.867	48.255	28.503	26.013	28.058	18.43	16.014
24.6833	38.826	48.344	28.556	26.042	28.135	18.461	16.087
24.7	38.837	48.429	28.604	26.082	28.204	18.487	16.156
24.7167	38.883	48.487	28.651	26.137	28.295	18.516	16.236
24.7333	38.934	48.522	28.684	26.208	28.384	18.545	16.301
24.75	39.004	48.551	28.719	26.294	28.464	18.588	16.391
24.7667	39.07	48.569	28.75	26.377	28.524	18.627	16.481
24.7833	39.127	48.568	28.796	26.48	28.583	18.657	16.576
24.8	39.19	48.557	28.841	26.571	28.627	18.694	16.671
24.8167	39.246	48.523	28.891	26.655	28.675	18.744	16.762
24.8333	39.303	48.486	28.95	26.733	28.703	18.791	16.829
24.85	39.354	48.438	29.005	26.81	28.728	18.85	16.87
24.8667	39.399	48.391	29.041	26.89	28.744	18.919	16.906
24.8833	39.46	48.347	29.063	26.982	28.743	18.992	16.945
24.9	39.514	48.314	29.104	27.071	28.756	19.066	16.979
24.9167	39.56	48.301	29.143	27.148	28.757	19.142	17.027
24.9333	39.6	48.311	29.179	27.217	28.783	19.214	17.092
24.95	39.636	48.344	29.245	27.265	28.793	19.283	17.143
24.9667	39.661	48.39	29.335	27.297	28.829	19.349	17.17
24.9833	39.67	48.457	29.425	27.341	28.883	19.399	17.187
25	39.693	48.54	29.525	27.389	28.958	19.462	17.186
25.0167	39.723	48.649	29.617	27.441	29.033	19.515	17.152
25.0333	39.755	48.773	29.701	27.502	29.111	19.561	17.114
25.05	39.798	48.909	29.746	27.561	29.196	19.622	17.088
25.0667	39.864	49.052	29.794	27.614	29.274	19.683	17.098
25.0833	39.93	49.203	29.824	27.644	29.341	19.734	17.14
25.1	39.987	49.34	29.86	27.644	29.413	19.801	17.193
25.1167	40.041	49.46	29.898	27.634	29.491	19.856	17.269
25.1333	40.105	49.552	29.919	27.627	29.577	19.903	17.348
25.15	40.17	49.62	29.938	27.645	29.679	19.946	17.42
25.1667	40.251	49.662	29.937	27.671	29.773	19.987	17.47
25.1833	40.326	49.674	29.934	27.736	29.875	20.013	17.512
25.2	40.41	49.677	29.92	27.822	29.963	20.022	17.54
25.2167	40.471	49.655	29.925	27.931	30.041	20.024	17.568
25.2333	40.505	49.628	29.928	28.064	30.099	20.029	17.617
25.25	40.522	49.624	29.98	28.205	30.161	20.022	17.678
25.2667	40.515	49.623	30.048	28.355	30.214	20.034	17.733
25.2833	40.512	49.622	30.142	28.497	30.266	20.055	17.808
25.3	40.516	49.651	30.235	28.633	30.322	20.109	17.873
25.3167	40.552	49.703	30.323	28.751	30.376	20.174	17.933
25.3333	40.603	49.759	30.412	28.845	30.41	20.252	17.985
25.35	40.655	49.831	30.502	28.905	30.426	20.351	18.022
25.3667	40.719	49.917	30.594	28.94	30.44	20.458	18.079
25.3833	40.778	50.035	30.678	28.947	30.457	20.573	18.137
25.4	40.816	50.151	30.768	28.932	30.46	20.678	18.216
25.4167	40.846	50.272	30.823	28.9	30.477	20.79	18.315
25.4333	40.888	50.406	30.847	28.856	30.504	20.914	18.428
25.45	40.931	50.54	30.853	28.798	30.532	21.01	18.539
25.4667	41.001	50.653	30.872	28.748	30.567	21.109	18.635
25.4833	41.06	50.753	30.896	28.732	30.587	21.194	18.704
25.5	41.142	50.849	30.931	28.745	30.621	21.266	18.76
25.5167	41.221	50.932	30.981	28.79	30.653	21.333	18.804
25.5333	41.287	51.002	31.036	28.876	30.699	21.384	18.845
25.55	41.367	51.051	31.094	28.996	30.768	21.439	18.896
25.5667	41.452	51.108	31.135	29.131	30.867	21.48	18.956
25.5833	41.538	51.147	31.19	29.262	30.968	21.511	19.025
25.6	41.629	51.17	31.239	29.405	31.074	21.532	19.098
25.6167	41.728	51.191	31.308	29.561	31.179	21.554	19.172
25.6333	41.819	51.218	31.397	29.71	31.29	21.571	19.235
25.65	41.883	51.219	31.506	29.833	31.384	21.585	19.289
25.6667	41.918	51.223	31.606	29.959	31.473	21.627	19.35
25.6833	41.933	51.246	31.709	30.064	31.578	21.671	19.419
25.7	41.92	51.279	31.806	30.147	31.653	21.746	19.487
25.7167	41.899	51.306	31.884	30.202	31.702	21.837	19.541
25.7333	41.887	51.353	31.938	30.24	31.763	21.945	19.599
25.75	41.874	51.409	32.001	30.24	31.799	22.077	19.665
25.7667	41.883	51.482	32.048	30.22	31.819	22.203	19.726
25.7833	41.911	51.551	32.085	30.182	31.847	22.334	19.785
25.8	41.961	51.625	32.118	30.122	31.899	22.454	19.858
25.8167	42.041	51.709	32.15	30.04	31.944	22.557	19.936
25.8333	42.141	51.784	32.202	29.961	31.996	22.632	20.013
25.85	42.263	51.876	32.268	29.909	32.034	22.666	20.092
25.8667	42.402	51.984	32.35	29.889	32.072	22.671	20.192
25.8833	42.54	52.124	32.439	29.926	32.103	22.645	20.299
25.9	42.664	52.242	32.544	30.001	32.14	22.607	20.404
25.9167	42.78	52.377	32.646	30.127	32.193	22.583	20.505
25.9333	42.901	52.493	32.742	30.284	32.274	22.573	20.6
25.95	43.013	52.6	32.844	30.458	32.351	22.599	20.664
25.9667	43.151	52.673	32.939	30.638	32.438	22.646	20.691
25.9833	43.318	52.715	33.006	30.821	32.54	22.73	20.714
26	43.496	52.742	33.035	30.991	32.674	22.819	20.714
26.0167	43.674	52.748	33.044	31.127	32.833	22.913	20.706
26.0333	43.857	52.721	33.043	31.242	33.024	23.016	20.695
26.05	44.013	52.701	33.039	31.321	33.224	23.105	20.701
26.0667	44.131	52.682	33.062	31.371	33.401	23.179	20.713
26.0833	44.205	52.67	33.123	31.381	33.56	23.238	20.754
26.1	44.224	52.695	33.187	31.395	33.683	23.292	20.825
26.1167	44.201	52.755	33.264	31.416	33.772	23.324	20.928
26.1333	44.115	52.845	33.344	31.426	33.834	23.347	21.057
26.15	43.995	52.971	33.436	31.457	33.875	23.388	21.181
26.1667	43.858	53.11	33.528	31.494	33.885	23.465	21.324
26.1833	43.736	53.272	33.628	31.52	33.87	23.541	21.47
26.2	43.656	53.442	33.738	31.554	33.834	23.65	21.594
26.2167	43.642	53.604	33.854	31.573	33.778	23.774	21.695
26.2333	43.702	53.762	33.953	31.614	33.727	23.925	21.781
26.25	43.809	53.893	34.05	31.653	33.685	24.065	21.842
26.2667	43.958	54	34.134	31.727	33.643	24.218	21.893
26.2833	44.129	54.084	34.223	31.842	33.637	24.365	21.944
26.3	44.319	54.136	34.295	32.01	33.686	24.498	22.008
26.3167	44.49	54.183	34.379	32.21	33.785	24.598	22.086
26.3333	44.631	54.211	34.477	32.433	33.94	24.668	22.189
26.35	44.739	54.239	34.582	32.668	34.138	24.724	22.315
26.3667	44.813	54.283	34.71	32.904	34.361	24.755	22.456
26.3833	44.869	54.345	34.837	33.109	34.564	24.79	22.565
26.4	44.903	54.426	34.969	33.28	34.754	24.817	22.664
26.4167	44.93	54.525	35.075	33.388	34.916	24.851	22.743
26.4333	44.967	54.613	35.141	33.46	35.033	24.871	22.783
26.45	45.01	54.688	35.164	33.479	35.105	24.914	22.803
26.4667	45.065	54.728	35.169	33.461	35.144	24.972	22.821
26.4833	45.142	54.747	35.146	33.446	35.172	25.057	22.85
26.5	45.258	54.755	35.127	33.417	35.195	25.132	22.905
26.5167	45.407	54.761	35.146	33.414	35.221	25.232	22.99
26.5333	45.573	54.781	35.203	33.464	35.253	25.338	23.109
26.55	45.778	54.823	35.329	33.555	35.294	25.441	23.24
26.5667	45.992	54.881	35.499	33.698	35.343	25.527	23.361
26.5833	46.21	54.954	35.719	33.88	35.404	25.599	23.462
26.6	46.415	55.042	35.94	34.076	35.481	25.66	23.539
26.6167	46.569	55.135	36.124	34.265	35.571	25.701	23.592
26.6333	46.656	55.249	36.249	34.392	35.672	25.744	23.617
26.65	46.662	55.334	36.311	34.458	35.767	25.804	23.629
26.6667	46.604	55.409	36.285	34.45	35.873	25.861	23.671
26.6833	46.495	55.497	36.21	34.358	35.971	25.938	23.752
26.7	46.351	55.611	36.114	34.226	36.071	26.031	23.853
26.7167	46.218	55.747	36.031	34.073	36.173	26.132	23.964
26.7333	46.135	55.92	35.999	33.937	36.251	26.243	24.056
26.75	46.11	56.133	36.042	33.841	36.29	26.342	24.08
26.7667	46.142	56.351	36.155	33.801	36.297	26.419	24.062
26.7833	46.25	56.554	36.318	33.844	36.268	26.479	23.997
26.8	46.405	56.729	36.503	33.952	36.242	26.525	23.923
26.8167	46.565	56.867	36.672	34.115	36.219	26.535	23.862
26.8333	46.719	56.942	36.818	34.317	36.25	26.545	23.837
26.85	46.869	56.965	36.93	34.549	36.332	26.576	23.868
26.8667	46.982	56.96	36.994	34.749	36.456	26.609	23.94
26.8833	47.089	56.938	37.035	34.902	36.606	26.683	24.044
26.9	47.199	56.925	37.066	34.988	36.781	26.797	24.176
26.9167	47.327	56.931	37.09	35.029	36.966	26.948	24.327
26.9333	47.452	56.966	37.134	35.028	37.118	27.125	24.477
26.95	47.552	57.004	37.188	35.012	37.238	27.309	24.64
26.9667	47.625	57.036	37.258	35.034	37.318	27.487	24.81
26.9833	47.677	57.044	37.354	35.1	37.352	27.625	24.994
27	47.702	57.01	37.477	35.224	37.364	27.725	25.177
27.0167	47.715	56.926	37.59	35.408	37.33	27.77	25.348
27.0333	47.747	56.79	37.69	35.634	37.29	27.783	25.536
27.05	47.781	56.644	37.752	35.864	37.247	27.773	25.691
27.0667	47.824	56.498	37.784	36.032	37.217	27.756	25.813
27.0833	47.85	56.386	37.767	36.121	37.23	27.735	25.91
27.1	47.865	56.34	37.72	36.097	37.302	27.708	25.971
27.1167	47.867	56.375	37.654	35.96	37.407	27.686	25.981
27.1333	47.894	56.489	37.629	35.751	37.548	27.651	25.972
27.15	47.963	56.681	37.623	35.531	37.706	27.627	25.949
27.1667	48.143	56.907	37.664	35.361	37.881	27.644	25.935
27.1833	48.406	57.158	37.764	35.271	38.013	27.715	25.938
27.2	48.741	57.416	37.932	35.298	38.131	27.855	25.975
27.2167	49.107	57.666	38.153	35.458	38.24	28.076	26.071
27.2333	49.44	57.921	38.449	35.735	38.317	28.346	26.232
27.25	49.682	58.158	38.784	36.097	38.365	28.645	26.457
27.2667	49.812	58.386	39.111	36.501	38.364	28.932	26.741
27.2833	49.845	58.581	39.396	36.899	38.356	29.165	27.057
27.3	49.793	58.78	39.595	37.234	38.311	29.329	27.352
27.3167	49.695	58.975	39.687	37.454	38.285	29.455	27.555
27.3333	49.594	59.18	39.657	37.576	38.29	29.524	27.633
27.35	49.527	59.388	39.52	37.59	38.351	29.564	27.571
27.3667	49.487	59.581	39.296	37.526	38.469	29.564	27.394
27.3833	49.474	59.719	39.032	37.465	38.649	29.528	27.18
27.4	49.48	59.81	38.748	37.436	38.903	29.473	26.979
27.4167	49.471	59.849	38.487	37.439	39.179	29.399	26.798
27.4333	49.426	59.854	38.314	37.518	39.462	29.347	26.648
27.45	49.348	59.826	38.266	37.661	39.719	29.339	26.53
27.4667	49.294	59.788	38.342	37.871	39.949	29.398	26.464
27.4833	49.283	59.715	38.546	38.091	40.147	29.48	26.449
27.5	49.329	59.633	38.828	38.286	40.311	29.595	26.521
27.5167	49.427	59.536	39.149	38.421	40.467	29.705	26.671
27.5333	49.575	59.44	39.448	38.473	40.586	29.825	26.914
27.55	49.725	59.388	39.717	38.46	40.647	29.909	27.187
27.5667	49.891	59.362	39.936	38.41	40.628	29.961	27.469
27.5833	50.058	59.374	40.123	38.37	40.531	30.002	27.76
27.6	50.241	59.452	40.299	38.352	40.388	30.029	28.043
27.6167	50.409	59.571	40.471	38.368	40.23	30.048	28.319
27.6333	50.581	59.71	40.655	38.424	40.106	30.069	28.588
27.65	50.743	59.833	40.81	38.525	40.063	30.098	28.814
27.6667	50.869	59.938	40.915	38.614	40.086	30.113	28.968
27.6833	50.938	60.002	40.949	38.693	40.149	30.081	29.029
27.7	50.972	60.026	40.905	38.74	40.223	30.035	29.034
27.7167	50.976	60.022	40.837	38.763	40.288	30.012	28.994
27.7333	50.979	60.014	40.778	38.755	40.355	30.038	28.903
27.75	50.998	60.025	40.773	38.739	40.448	30.153	28.798
27.7667	51.065	60.102	40.829	38.74	40.559	30.376	28.705
27.7833	51.21	60.248	40.943	38.743	40.669	30.71	28.642
27.8	51.407	60.457	41.065	38.792	40.757	31.135	28.661
27.8167	51.618	60.688	41.198	38.899	40.832	31.62	28.761
27.8333	51.805	60.925	41.314	39.073	40.926	32.129	28.911
27.85	51.921	61.119	41.409	39.255	41.062	32.591	29.058
27.8667	51.97	61.257	41.488	39.444	41.271	32.946	29.174
27.8833	51.93	61.34	41.53	39.604	41.512	33.111	29.253
27.9	51.84	61.392	41.555	39.733	41.769	33.046	29.344
27.9167	51.748	61.446	41.559	39.79	41.963	32.791	29.45
27.9333	51.673	61.487	41.574	39.817	42.064	32.424	29.57
27.95	51.676	61.53	41.616	39.809	42.059	32.068	29.684
27.9667	51.791	61.573	41.692	39.77	41.991	31.783	29.78
27.9833	51.984	61.637	41.84	39.732	41.892	31.64	29.873
28	52.251	61.708	42.032	39.732	41.835	31.603	29.972
28.0167	52.538	61.806	42.262	39.825	41.864	31.684	30.099
28.0333	52.803	61.933	42.506	40.012	41.97	31.828	30.263
28.05	52.989	62.067	42.713	40.299	42.131	32.047	30.412
28.0667	53.11	62.178	42.865	40.627	42.282	32.295	30.507
28.0833	53.189	62.236	42.962	40.973	42.407	32.55	30.538
28.1	53.233	62.247	43.037	41.27	42.492	32.747	30.535
28.1167	53.278	62.225	43.111	41.524	42.593	32.867	30.532
28.1333	53.352	62.21	43.169	41.728	42.729	32.907	30.559
28.15	53.468	62.252	43.188	41.882	42.942	32.899	30.642
28.1667	53.626	62.37	43.172	41.986	43.216	32.876	30.784
28.1833	53.803	62.566	43.125	42.024	43.537	32.881	30.963
28.2	53.985	62.822	43.082	41.994	43.828	32.936	31.188
28.2167	54.152	63.11	43.097	41.881	44.021	33.001	31.423
28.2333	54.285	63.381	43.188	41.743	44.032	33.109	31.644
28.25	54.371	63.586	43.357	41.608	43.919	33.229	31.81
28.2667	54.414	63.703	43.568	41.519	43.744	33.368	31.921
28.2833	54.394	63.769	43.781	41.465	43.574	33.514	31.98
28.3	54.332	63.779	43.966	41.473	43.5	33.687	32.005
28.3167	54.25	63.784	44.063	41.563	43.524	33.872	31.99
28.3333	54.158	63.808	44.089	41.768	43.647	34.067	31.983
28.35	54.061	63.871	44.084	42.047	43.831	34.25	31.98
28.3667	53.983	63.965	44.102	42.355	44.052	34.409	32.037
28.3833	53.962	64.062	44.163	42.643	44.278	34.557	32.129
28.4	54.016	64.159	44.269	42.84	44.477	34.676	32.266
28.4167	54.149	64.222	44.42	42.92	44.62	34.763	32.391
28.4333	54.327	64.246	44.553	42.893	44.694	34.799	32.487
28.45	54.506	64.275	44.657	42.797	44.717	34.798	32.557
28.4667	54.646	64.315	44.717	42.672	44.7	34.754	32.613
28.4833	54.713	64.389	44.764	42.56	44.677	34.719	32.644
28.5	54.732	64.471	44.793	42.51	44.657	34.734	32.681
28.5167	54.748	64.553	44.844	42.545	44.658	34.808	32.757
28.5333	54.834	64.623	44.932	42.645	44.675	34.912	32.826
28.55	55.005	64.65	45.053	42.819	44.711	35.052	32.908
28.5667	55.265	64.67	45.209	43.084	44.775	35.224	32.99
28.5833	55.596	64.716	45.392	43.386	44.861	35.425	33.051
28.6	55.911	64.824	45.579	43.677	44.975	35.653	33.072
28.6167	56.175	64.994	45.752	43.937	45.131	35.871	33.063
28.6333	56.339	65.231	45.879	44.123	45.348	36.042	33.058
28.65	56.416	65.501	45.947	44.221	45.603	36.132	33.056
28.6667	56.396	65.743	45.96	44.253	45.902	36.146	33.084
28.6833	56.331	65.92	45.933	44.244	46.213	36.125	33.154
28.7	56.267	66.034	45.876	44.24	46.515	36.115	33.281
28.7167	56.23	66.085	45.842	44.259	46.726	36.126	33.431
28.7333	56.242	66.092	45.835	44.321	46.856	36.192	33.606
28.75	56.322	66.1	45.878	44.441	46.908	36.306	33.8
28.7667	56.454	66.106	45.972	44.582	46.893	36.447	33.967
28.7833	56.607	66.132	46.123	44.728	46.848	36.588	34.128
28.8	56.774	66.17	46.32	44.877	46.798	36.715	34.276
28.8167	56.944	66.219	46.537	44.984	46.77	36.813	34.415
28.8333	57.121	66.277	46.755	45.049	46.774	36.875	34.555
28.85	57.283	66.341	46.977	45.075	46.803	36.915	34.68
28.8667	57.448	66.406	47.158	45.08	46.881	36.969	34.786
28.8833	57.602	66.501	47.296	45.075	46.984	37.04	34.904
28.9	57.721	66.606	47.403	45.042	47.073	37.11	35
28.9167	57.805	66.731	47.48	45.014	47.168	37.188	35.086
28.9333	57.863	66.862	47.531	45.015	47.258	37.246	35.171
28.95	57.909	66.998	47.582	45.049	47.324	37.318	35.245
28.9667	57.939	67.129	47.623	45.103	47.372	37.381	35.313
28.9833	57.963	67.252	47.675	45.203	47.415	37.451	35.384
29	58.01	67.364	47.7	45.37	47.471	37.547	35.469
29.0167	58.073	67.462	47.72	45.565	47.535	37.638	35.552
29.0333	58.134	67.544	47.733	45.775	47.62	37.725	35.663
29.05	58.186	67.591	47.748	45.981	47.736	37.816	35.771
29.0667	58.244	67.63	47.76	46.168	47.872	37.899	35.888
29.0833	58.292	67.661	47.778	46.303	48.003	37.975	35.994
29.1	58.333	67.678	47.832	46.405	48.125	38.047	36.097
29.1167	58.39	67.703	47.905	46.486	48.252	38.143	36.195
29.1333	58.469	67.751	48.01	46.554	48.357	38.259	36.262
29.15	58.571	67.835	48.148	46.626	48.443	38.377	36.325
29.1667	58.697	67.928	48.328	46.709	48.522	38.501	36.388
29.1833	58.866	68.053	48.517	46.815	48.607	38.632	36.489
29.2	59.059	68.203	48.732	46.918	48.69	38.732	36.608
29.2167	59.244	68.347	48.961	47.023	48.775	38.816	36.727
29.2333	59.424	68.493	49.184	47.117	48.888	38.9	36.87
29.25	59.574	68.639	49.389	47.215	49.011	38.982	37.041
29.2667	59.688	68.771	49.573	47.306	49.137	39.062	37.202
29.2833	59.751	68.874	49.733	47.395	49.265	39.138	37.389
29.3	59.784	68.955	49.862	47.49	49.398	39.245	37.573
29.3167	59.806	69.036	49.966	47.586	49.548	39.359	37.754
29.3333	59.809	69.112	50.04	47.688	49.697	39.493	37.916
29.35	59.82	69.193	50.1	47.801	49.85	39.643	38.059
29.3667	59.857	69.276	50.134	47.93	49.995	39.822	38.179
29.3833	59.922	69.372	50.149	48.063	50.128	39.978	38.25
29.4	60.02	69.455	50.178	48.194	50.232	40.121	38.295
29.4167	60.143	69.539	50.206	48.318	50.304	40.24	38.317
29.4333	60.307	69.62	50.231	48.445	50.362	40.351	38.323
29.45	60.485	69.703	50.281	48.538	50.399	40.437	38.312
29.4667	60.665	69.773	50.344	48.609	50.428	40.495	38.285
29.4833	60.835	69.854	50.408	48.675	50.467	40.551	38.285
29.5	60.995	69.936	50.48	48.729	50.508	40.594	38.299
29.5167	61.126	70.034	50.569	48.765	50.542	40.642	38.322
29.5333	61.233	70.12	50.665	48.8	50.595	40.697	38.368
29.55	61.304	70.217	50.756	48.838	50.662	40.764	38.429
29.5667	61.363	70.306	50.841	48.897	50.734	40.837	38.495
29.5833	61.392	70.393	50.923	48.96	50.808	40.909	38.578
29.6	61.43	70.478	50.997	49.038	50.883	41.01	38.672
29.6167	61.463	70.568	51.067	49.132	50.974	41.111	38.783
29.6333	61.523	70.667	51.141	49.219	51.051	41.207	38.89
29.65	61.583	70.759	51.22	49.317	51.128	41.309	38.996
29.6667	61.664	70.845	51.304	49.424	51.23	41.414	39.12
29.6833	61.761	70.939	51.391	49.537	51.327	41.519	39.24
29.7	61.855	71.038	51.48	49.637	51.427	41.62	39.366
29.7167	61.96	71.141	51.597	49.752	51.539	41.744	39.497
29.7333	62.066	71.252	51.696	49.877	51.666	41.864	39.645
29.75	62.19	71.365	51.791	50.001	51.792	41.97	39.786
29.7667	62.304	71.47	51.912	50.113	51.926	42.08	39.92
29.7833	62.425	71.579	52.025	50.244	52.054	42.211	40.048
29.8	62.559	71.683	52.136	50.381	52.195	42.334	40.183
29.8167	62.685	71.796	52.266	50.514	52.322	42.461	40.304
29.8333	62.804	71.896	52.393	50.642	52.445	42.58	40.426
29.85	62.93	71.997	52.51	50.779	52.582	42.71	40.55
29.8667	63.063	72.1	52.632	50.898	52.721	42.83	40.672
29.8833	63.184	72.2	52.77	51.019	52.856	42.959	40.795
29.9	63.311	72.299	52.904	51.14	52.984	43.079	40.903
29.9167	63.436	72.409	53.025	51.26	53.111	43.209	41.006
29.9333	63.554	72.516	53.144	51.373	53.233	43.321	41.109
29.95	63.662	72.619	53.286	51.474	53.343	43.427	41.208
29.9667	63.77	72.721	53.419	51.579	53.443	43.527	41.305
29.9833	63.878	72.823	53.54	51.679	53.536	43.621	41.413
30	63.975	72.934	53.65	51.762	53.633	43.698	41.5
30.0167	64.061	73.032	53.753	51.853	53.725	43.774	41.594
30.0333	64.155	73.124	53.847	51.94	53.809	43.848	41.695
30.05	64.246	73.215	53.924	52.026	53.904	43.922	41.794
30.0667	64.321	73.303	54.003	52.114	53.981	43.988	41.875
30.0833	64.406	73.388	54.085	52.188	54.055	44.052	41.95
30.1	64.469	73.46	54.153	52.262	54.122	44.122	42.025
30.1167	64.535	73.537	54.205	52.316	54.177	44.188	42.079
30.1333	64.593	73.619	54.27	52.376	54.235	44.244	42.133
30.15	64.645	73.688	54.341	52.438	54.305	44.299	42.191
30.1667	64.692	73.759	54.388	52.514	54.375	44.355	42.261
30.1833	64.739	73.837	54.442	52.585	54.445	44.41	42.316
30.2	64.785	73.907	54.508	52.653	54.514	44.459	42.384
30.2167	64.84	73.969	54.573	52.724	54.589	44.531	42.452
30.2333	64.916	74.025	54.628	52.8	54.667	44.611	42.539
30.25	64.99	74.092	54.695	52.869	54.741	44.691	42.617
30.2667	65.073	74.158	54.776	52.938	54.817	44.777	42.681
30.2833	65.154	74.235	54.842	53.035	54.898	44.877	42.759
30.3	65.249	74.336	54.93	53.117	54.99	44.982	42.856
30.3167	65.348	74.426	55.025	53.219	55.084	45.086	42.946
30.3333	65.452	74.532	55.128	53.327	55.184	45.196	43.055
30.35	65.562	74.638	55.227	53.449	55.301	45.314	43.176
30.3667	65.674	74.763	55.336	53.559	55.424	45.443	43.303
30.3833	65.792	74.882	55.471	53.691	55.546	45.575	43.429
30.4	65.915	75.002	55.611	53.827	55.687	45.713	43.565
30.4167	66.06	75.107	55.748	53.972	55.823	45.845	43.71
30.4333	66.205	75.221	55.895	54.121	55.957	45.977	43.847
30.45	66.357	75.342	56.053	54.253	56.085	46.097	43.975
30.4667	66.517	75.46	56.205	54.403	56.222	46.229	44.119
30.4833	66.678	75.593	56.346	54.535	56.344	46.356	44.252
30.5	66.821	75.712	56.489	54.665	56.466	46.485	44.369
30.5167	66.95	75.836	56.622	54.791	56.594	46.603	44.494
30.5333	67.071	75.965	56.741	54.927	56.718	46.737	44.619
30.55	67.187	76.094	56.856	55.032	56.832	46.848	44.725
30.5667	67.284	76.202	56.967	55.132	56.945	46.957	44.822
30.5833	67.387	76.314	57.066	55.227	57.045	47.055	44.913
30.6	67.473	76.41	57.15	55.314	57.146	47.145	45.009
30.6167	67.551	76.497	57.234	55.389	57.232	47.224	45.081
30.6333	67.621	76.58	57.306	55.456	57.31	47.284	45.145
30.65	67.688	76.648	57.36	55.524	57.387	47.339	45.218
30.6667	67.744	76.715	57.416	55.583	57.443	47.386	45.273
30.6833	67.793	76.776	57.478	55.62	57.493	47.423	45.313
30.7	67.838	76.832	57.522	55.671	57.534	47.454	45.356
30.7167	67.878	76.891	57.555	55.709	57.575	47.482	45.389
30.7333	67.903	76.951	57.597	55.726	57.608	47.513	45.411
30.75	67.914	77.006	57.628	55.747	57.627	47.548	45.433
30.7667	67.936	77.056	57.657	55.773	57.641	47.587	45.457
30.7833	67.963	77.098	57.679	55.794	57.661	47.628	45.478
30.8	67.969	77.144	57.718	55.808	57.675	47.666	45.499
30.8167	67.993	77.179	57.748	55.817	57.691	47.703	45.514
30.8333	68.014	77.207	57.762	55.842	57.706	47.729	45.532
30.85	68.036	77.237	57.772	55.851	57.73	47.749	45.546
30.8667	68.056	77.264	57.796	55.866	57.75	47.757	45.558
30.8833	68.071	77.301	57.802	55.883	57.769	47.764	45.575
30.9	68.104	77.353	57.815	55.891	57.795	47.763	45.596
30.9167	68.136	77.422	57.819	55.909	57.809	47.754	45.616
30.9333	68.163	77.483	57.848	55.935	57.834	47.755	45.639
30.95	68.174	77.551	57.872	55.977	57.866	47.763	45.668
30.9667	68.209	77.627	57.904	56.022	57.906	47.775	45.718
30.9833	68.239	77.701	57.94	56.069	57.961	47.811	45.781
31	68.28	77.764	58.001	56.143	58.029	47.875	45.852
31.0167	68.348	77.816	58.07	56.231	58.113	47.962	45.941
31.0333	68.432	77.874	58.143	56.334	58.213	48.062	46.041
31.05	68.527	77.937	58.245	56.45	58.327	48.192	46.157
31.0667	68.652	78.02	58.349	56.591	58.461	48.334	46.3
31.0833	68.803	78.13	58.459	56.749	58.612	48.493	46.46
31.1	68.981	78.265	58.585	56.908	58.773	48.665	46.629
31.1167	69.163	78.406	58.726	57.077	58.949	48.838	46.817
31.1333	69.367	78.58	58.872	57.262	59.126	49.035	47.023
31.15	69.582	78.783	59.043	57.444	59.319	49.242	47.222
31.1667	69.787	78.979	59.228	57.62	59.492	49.462	47.404
31.1833	69.966	79.178	59.433	57.786	59.674	49.664	47.581
31.2	70.144	79.372	59.63	57.959	59.838	49.877	47.758
31.2167	70.319	79.546	59.843	58.122	59.995	50.065	47.906
31.2333	70.46	79.691	60.038	58.274	60.145	50.229	48.052
31.25	70.602	79.797	60.214	58.412	60.279	50.383	48.193
31.2667	70.725	79.864	60.365	58.537	60.403	50.506	48.322
31.2833	70.819	79.906	60.49	58.643	60.504	50.586	48.405
31.3	70.893	79.915	60.592	58.725	60.574	50.629	48.462
31.3167	70.95	79.882	60.653	58.788	60.617	50.656	48.503
31.3333	70.976	79.841	60.684	58.813	60.636	50.639	48.507
31.35	70.966	79.776	60.682	58.81	60.621	50.595	48.477
31.3667	70.942	79.699	60.641	58.775	60.599	50.534	48.419
31.3833	70.896	79.635	60.572	58.733	60.548	50.461	48.359
31.4	70.847	79.572	60.5	58.656	60.49	50.364	48.293
31.4167	70.778	79.507	60.424	58.569	60.433	50.269	48.207
31.4333	70.708	79.447	60.324	58.483	60.362	50.16	48.122
31.45	70.624	79.382	60.221	58.411	60.283	50.066	48.02
31.4667	70.534	79.3	60.112	58.314	60.195	49.956	47.902
31.4833	70.433	79.203	60.027	58.227	60.096	49.856	47.776
31.5	70.327	79.097	59.934	58.143	60	49.767	47.662
31.5167	70.214	79.009	59.84	58.065	59.899	49.685	47.549
31.5333	70.092	78.923	59.757	57.985	59.791	49.6	47.445
31.55	69.984	78.828	59.69	57.908	59.68	49.516	47.359
31.5667	69.878	78.738	59.62	57.83	59.587	49.43	47.29
31.5833	69.78	78.662	59.557	57.748	59.498	49.355	47.221
31.6	69.692	78.587	59.495	57.672	59.418	49.275	47.165
31.6167	69.629	78.504	59.432	57.611	59.357	49.195	47.111
31.6333	69.585	78.439	59.365	57.546	59.324	49.133	47.068
31.65	69.555	78.375	59.298	57.488	59.295	49.069	47.03
31.6667	69.536	78.317	59.249	57.438	59.28	49.035	47.009
31.6833	69.534	78.275	59.208	57.406	59.283	49.024	47
31.7	69.546	78.264	59.178	57.386	59.284	49.036	47.01
31.7167	69.56	78.276	59.179	57.378	59.294	49.073	47.025
31.7333	69.58	78.297	59.202	57.392	59.309	49.136	47.054
31.75	69.611	78.332	59.239	57.428	59.343	49.207	47.104
31.7667	69.657	78.385	59.27	57.463	59.375	49.275	47.153
31.7833	69.704	78.436	59.326	57.508	59.42	49.343	47.201
31.8	69.755	78.495	59.359	57.56	59.455	49.397	47.259
31.8167	69.818	78.546	59.404	57.616	59.493	49.437	47.314
31.8333	69.878	78.576	59.423	57.651	59.503	49.439	47.352
31.85	69.924	78.588	59.442	57.667	59.489	49.416	47.368
31.8667	69.962	78.551	59.429	57.662	59.465	49.329	47.367
31.8833	69.964	78.501	59.383	57.622	59.408	49.185	47.316
31.9	69.92	78.408	59.285	57.534	59.314	48.963	47.2
31.9167	69.809	78.26	59.148	57.415	59.186	48.69	47.032
31.9333	69.639	78.08	58.953	57.255	59.011	48.383	46.79
31.95	69.407	77.851	58.689	57.035	58.783	48.016	46.503
31.9667	69.12	77.567	58.397	56.77	58.495	47.628	46.183
31.9833	68.773	77.237	58.067	56.454	58.179	47.231	45.829
32	68.384	76.862	57.712	56.086	57.815	46.829	45.476
32.0167	67.948	76.45	57.333	55.672	57.405	46.391	45.089
32.0333	67.451	75.994	56.922	55.204	56.941	45.943	44.704
32.05	66.917	75.502	56.469	54.702	56.454	45.478	44.287
32.0667	66.365	74.982	55.93	54.155	55.948	44.971	43.836
32.0833	65.793	74.437	55.326	53.602	55.438	44.435	43.342
32.1	65.231	73.878	54.644	53.063	54.949	43.868	42.819
32.1167	64.716	73.343	53.891	52.556	54.507	43.293	42.27
32.1333	64.24	72.834	53.12	52.082	54.087	42.693	41.695
32.15	63.785	72.351	52.377	51.636	53.692	42.107	41.112
32.1667	63.373	71.89	51.692	51.218	53.301	41.564	40.549
32.1833	62.992	71.44	51.107	50.819	52.91	41.069	40.037
32.2	62.618	71.007	50.639	50.429	52.501	40.635	39.564
32.2167	62.269	70.587	50.298	50.063	52.113	40.269	39.15
32.2333	61.955	70.187	50.063	49.732	51.753	40.009	38.832
32.25	61.684	69.836	49.921	49.444	51.424	39.83	38.572
32.2667	61.441	69.523	49.86	49.191	51.137	39.721	38.386
32.2833	61.242	69.265	49.845	49.006	50.899	39.679	38.28
32.3	61.087	69.077	49.865	48.856	50.722	39.688	38.22
32.3167	60.98	68.969	49.915	48.75	50.592	39.736	38.202
32.3333	60.929	68.922	49.999	48.692	50.519	39.812	38.219
32.35	60.915	68.929	50.094	48.686	50.51	39.916	38.275
32.3667	60.948	68.988	50.21	48.706	50.534	40.035	38.368
32.3833	61.011	69.087	50.33	48.761	50.603	40.182	38.472
32.4	61.095	69.209	50.475	48.839	50.692	40.344	38.587
32.4167	61.2	69.353	50.611	48.947	50.82	40.519	38.727
32.4333	61.314	69.524	50.76	49.083	50.957	40.704	38.889
32.45	61.445	69.711	50.937	49.24	51.125	40.911	39.054
32.4667	61.591	69.916	51.122	49.422	51.304	41.132	39.24
32.4833	61.763	70.133	51.319	49.626	51.507	41.368	39.441
32.5	61.954	70.381	51.531	49.819	51.713	41.615	39.646
32.5167	62.158	70.626	51.766	50.034	51.945	41.878	39.864
32.5333	62.374	70.874	51.999	50.27	52.191	42.155	40.098
32.55	62.624	71.133	52.249	50.514	52.455	42.424	40.357
32.5667	62.874	71.409	52.5	50.789	52.713	42.712	40.608
32.5833	63.143	71.688	52.755	51.054	52.99	43.009	40.88
32.6	63.418	71.97	53.018	51.357	53.281	43.331	41.169
32.6167	63.73	72.292	53.285	51.65	53.581	43.654	41.46
32.6333	64.035	72.595	53.579	51.955	53.892	43.985	41.75
32.65	64.352	72.901	53.88	52.275	54.212	44.323	42.053
32.6667	64.701	73.214	54.203	52.602	54.543	44.662	42.378
32.6833	65.048	73.548	54.543	52.935	54.873	44.99	42.695
32.7	65.398	73.884	54.903	53.282	55.204	45.321	43.023
32.7167	65.739	74.236	55.261	53.638	55.551	45.652	43.367
32.7333	66.11	74.601	55.619	54.003	55.908	45.988	43.704
32.75	66.475	74.973	55.98	54.374	56.25	46.333	44.043
32.7667	66.846	75.341	56.345	54.744	56.601	46.693	44.38
32.7833	67.22	75.702	56.717	55.115	56.956	47.053	44.743
32.8	67.604	76.054	57.089	55.481	57.306	47.427	45.099
32.8167	67.978	76.406	57.485	55.831	57.661	47.788	45.463
32.8333	68.346	76.756	57.869	56.194	58.007	48.16	45.835
32.85	68.724	77.107	58.257	56.57	58.358	48.522	46.211
32.8667	69.075	77.458	58.646	56.914	58.695	48.865	46.569
32.8833	69.412	77.81	59.038	57.255	59.015	49.207	46.913
32.9	69.73	78.167	59.402	57.575	59.325	49.54	47.254
32.9167	70.05	78.51	59.743	57.898	59.644	49.871	47.58
32.9333	70.358	78.844	60.076	58.195	59.937	50.183	47.89
32.95	70.67	79.168	60.402	58.493	60.24	50.497	48.193
32.9667	70.967	79.474	60.72	58.788	60.543	50.804	48.497
32.9833	71.265	79.772	61.033	59.078	60.841	51.096	48.795
33	71.557	80.061	61.336	59.359	61.131	51.406	49.094
33.0167	71.836	80.354	61.644	59.629	61.414	51.697	49.391
33.0333	72.105	80.648	61.933	59.918	61.688	51.993	49.682
33.05	72.386	80.936	62.221	60.193	61.956	52.272	49.958
33.0667	72.664	81.215	62.501	60.455	62.205	52.534	50.23
33.0833	72.915	81.48	62.756	60.712	62.472	52.783	50.491
33.1	73.183	81.753	63.013	60.965	62.722	53.019	50.751
33.1167	73.431	82.012	63.256	61.207	62.957	53.25	50.99
33.1333	73.674	82.261	63.512	61.443	63.211	53.474	51.234
33.15	73.908	82.505	63.746	61.678	63.449	53.697	51.482
33.1667	74.134	82.742	63.965	61.904	63.676	53.919	51.715
33.1833	74.361	82.979	64.186	62.12	63.905	54.127	51.943
33.2	74.565	83.204	64.39	62.347	64.11	54.335	52.157
33.2167	74.765	83.42	64.592	62.551	64.313	54.551	52.358
33.2333	74.966	83.631	64.795	62.735	64.502	54.741	52.547
33.25	75.166	83.825	64.984	62.925	64.694	54.932	52.727
33.2667	75.35	84.022	65.178	63.111	64.89	55.119	52.919
33.2833	75.569	84.214	65.362	63.3	65.09	55.313	53.101
33.3	75.778	84.415	65.547	63.479	65.288	55.486	53.29
[truncated: 281 more rows]

## Sheet: Figure S8
>D'Agostino_ER_3_MH_G72C12-ptet-gfp_clone6 coverage: 135x (sequenced Plasmid)
TGGGCCCGCTAACAGCGCGATTTGCTGGTGACCCAATGCGACCAGATGCTCCACGCCCAGTCGCGTACCGTCTTCATGGGAGAAAATAATACTGTTGATGGGTGTCTGGTCAGAGACATCAAGAAATAACGCCGGAACATTAGTGCAGGCAGCTTCCACAGCAATGGCATCCTGGTCATCCAGCGGATAGTTAATGATCAGCCCACTGACGCGTTGCGCGAGAAGATTGTGCACCGCCGCTTTACAGGCTTCGACGCCGCTTCGTTCTACCATCGACACCACCACGCTGGCACCCAGTTGATCGGCGCGAGATTTAATCGCCGCGACAATTTGCGACGGCGCGTGCAGGGCCAGACTGGAGGTGGCAACGCCAATCAGCAACGACTGTTTGCCCGCCAG…
